# Supplementary material for: Synthesis and structures of dinuclear palladium complexes with 1,3-benzimidazolidine-2-thione and 1,3-imidazoline-2-thione
Source: Acta Crystallogr E Crystallogr Commun. 2023 Jan 10;79(Pt 2):79–84. doi: 10.1107/S2056989023000166 (PMC9912462; doi:10.1107/S2056989023000166)
Supplement: Supplementary file 1 [file e-79-00079-sup1.cif]

##############################################################################
#                                                                            #
# This CIF contains the data in a paper accepted for publication in          #
# Acta Crystallographica Section E. It conforms to the requirements of       #
# Notes for Authors for Acta Crystallographica Section E, and has been       #
# peer reviewed under the auspices of the IUCr Commission on Journals.       #
#                                                                            #
# Full details of the Crystallographic Information File format               #
# are given in the paper "The Crystallographic Information File (CIF):       #
# a New Standard Archive File for Crystallography" by S. R. Hall, F. H.      #
# Allen and I. D. Brown [Acta Cryst. (1991), A47, 655-685].                  #
#                                                                            #
# The current version of the core CIF dictionary is obtainable from          #
# ftp://ftp.iucr.org/pub/cif_core.dic.                                       #
#                                                                            #
# Software is freely available for graphical display of the structure(s)     #
# in this CIF. For information consult the CIF software page                 #
# http://www.iucr.org/resources/cif/software.                                #
#                                                                            #
# This file may be used for bona fide research purposes within the           #
# scientific community so long as proper attribution is given to the journal # 
# article from which it was obtained.                                        #
#                                                                            #
##############################################################################
data_1
_audit_creation_method     'SHELXL-2018/3'
_journal_date_recd_electronic     2022-10-26
_journal_date_accepted     2023-01-05
_journal_name_full     'Acta Crystallographica, Section E'
_journal_year     2023
_journal_volume     79
_journal_issue      2
_journal_page_first     79
_journal_page_last     84
_journal_paper_category     GM
_journal_paper_doi     10.1107/S2056989023000166
_journal_coeditor_code     EX2063
_publ_contact_author_name     'Tarlok S. Lobana'
_publ_contact_author_address
;
Department of Chemistry
Guru Nanak Dev University
Amritsar 143 005
India
;
_publ_contact_author_email     'tarlokslobana@yahoo.co.in'
_publ_contact_author_fax     ?
_publ_contact_author_phone     ?
_publ_section_title
;
Synthesis and structures of dinuclear palladium complexes with
1,3-benzimidazolidine-2-thione and 1,3-imidazoline-2-thione
;
loop_
    _publ_author_name
    _publ_author_footnote
    _publ_author_address
    'Lobana, Tarlok S.' .
;
Department of Chemistry
Guru Nanak Dev University
Amritsar 143 005
India
;
    'Thakur, Bandana' .
;
Department of Chemistry
Guru Nanak Dev University
Amritsar 143 005
India
;
    'Aggarwal, Rajni' .
;
Department of Chemistry
Guru Nanak Dev University
Amritsar 143 005
India
;
    'Butcher, Ray J.' .
;
Department of Chemistry
Howard University
525 College Street NW
Washington DC 20059
USA
;
    'Zeller, Matthias' .
;
Department of Chemistry X-ray Crystallography
Purdue University
Wetherill 101B 560 Oval Drive
West Lafayette, IN 47907-2084
USA
;
    'Jasinski, Jerry P.'
;
Deceased (April 13, 2021).
;
;
Department of Chemistry
Keene State College
Keene NH 03435-2001
USA
;
_publ_section_synopsis
;
The synthesis and structures of dinuclear palladium complexes with
1,3-benzimidazolidine-2-thione and 1,3-imidazoline-2-thione are reported.
;
_chemical_name_systematic
;\
Bis(\m-1<i>H</i>-benzimidazole-2-thiolato)-\k^2^<i>N</i>^3^:<i>S</i>;\
\k^2^<i>S</i>:<i>N</i>^3^-bis[cyanido(triphenylphosphine-\k<i>P</i>)\
palladium(II)]
;
_chemical_name_common     ?
_chemical_formula_moiety     'C52 H40 N6 P2 Pd2 S2'
_chemical_formula_sum     'C52 H40 N6 P2 Pd2 S2'
_chemical_formula_iupac     '[Pd2 (C7 H5 N2 S1)2 (C N)2 (C18 H15 P)2]'
_chemical_formula_weight     1087.76
_chemical_melting_point     ?
_space_group_crystal_system     monoclinic
_space_group_name_H-M_alt     'C 2/c'
_space_group_name_Hall     '-C 2yc'
loop_
    _space_group_symop_operation_xyz
    'x, y, z'
    '-x, y, -z+1/2'
    'x+1/2, y+1/2, z'
    '-x+1/2, y+1/2, -z+1/2'
    '-x, -y, -z'
    'x, -y, z-1/2'
    '-x+1/2, -y+1/2, -z'
    'x+1/2, -y+1/2, z-1/2'
_cell_length_a     13.6026(12)
_cell_length_b     13.9719(12)
_cell_length_c     25.097(2)
_cell_angle_alpha     90
_cell_angle_beta     97.4170(10)
_cell_angle_gamma     90
_cell_volume     4729.8(7)
_cell_formula_units_Z     4
_cell_measurement_reflns_used     9977
_cell_measurement_theta_min     2.18
_cell_measurement_theta_max     31.84
_cell_measurement_temperature     100(2)
_exptl_crystal_description     block
_exptl_crystal_colour     orange
_exptl_crystal_size_max     0.260
_exptl_crystal_size_mid     0.150
_exptl_crystal_size_min     0.090
_exptl_crystal_density_diffrn     1.528
_exptl_crystal_density_meas     ?
_exptl_crystal_density_method     ?
_exptl_crystal_F_000     2192
_exptl_absorpt_coefficient_mu     0.959
_exptl_absorpt_correction_type     multi-scan
_exptl_absorpt_process_details
;
(SADABS; Krause <i>et al.</i>,  2015)
;
_exptl_absorpt_correction_T_min     0.811
_exptl_absorpt_correction_T_max     0.917
_diffrn_ambient_temperature     100(2)
_diffrn_source     'fine-focus sealed tube'
_diffrn_radiation_type     MoK\a
_diffrn_radiation_wavelength     0.71073
_diffrn_radiation_monochromator     graphite
_diffrn_measurement_device_type     'Bruker SMART APEX CCD'
_diffrn_measurement_method     '\w scans'
_diffrn_detector_area_resol_mean     ?
_diffrn_reflns_number     23706
_diffrn_reflns_av_R_equivalents     0.0243
_diffrn_reflns_av_unetI/netI     0.0219
_diffrn_reflns_theta_min     1.637
_diffrn_reflns_theta_max     28.282
_diffrn_reflns_theta_full     25.242
_diffrn_measured_fraction_theta_max     1.000
_diffrn_measured_fraction_theta_full     1.000
_diffrn_reflns_limit_h_min     -18
_diffrn_reflns_limit_h_max     18
_diffrn_reflns_limit_k_min     -18
_diffrn_reflns_limit_k_max     18
_diffrn_reflns_limit_l_min     -33
_diffrn_reflns_limit_l_max     33
_refine_special_details     ?
_reflns_number_total     5857
_reflns_number_gt     5308
_reflns_threshold_expression     'I > 2\s(I)'
_refine_ls_structure_factor_coef     Fsqd
_refine_ls_matrix_type     full
_refine_ls_R_factor_all     0.0331
_refine_ls_R_factor_gt     0.0282
_refine_ls_wR_factor_gt     0.0633
_refine_ls_wR_factor_ref     0.0652
_refine_ls_goodness_of_fit_ref     1.117
_refine_ls_restrained_S_all     1.117
_refine_ls_number_reflns     5857
_refine_ls_number_parameters     294
_refine_ls_number_restraints     0
_refine_ls_hydrogen_treatment     mixed
_refine_ls_weighting_scheme     calc
_refine_ls_weighting_details
              'w=1/[\s^2^(Fo^2^)+(0.0241P)^2^+9.9394P] where P=(Fo^2^+2Fc^2^)/3'
_atom_sites_solution_hydrogens     mixed
_atom_sites_solution_primary     direct
_atom_sites_solution_secondary     difmap
_refine_ls_shift/su_max     0.000
_refine_ls_shift/su_mean     0.000
_refine_diff_density_max     0.574
_refine_diff_density_min     -0.889
_refine_ls_extinction_method     none
_refine_ls_extinction_coef     .
loop_
    _atom_type_symbol
    _atom_type_description
    _atom_type_scat_dispersion_real
    _atom_type_scat_dispersion_imag
    _atom_type_scat_source
    'C' 'C' 0.0033 0.0016
                         'International Tables Vol C Tables 4.2.6.8 and 6.1.1.4'
    'H' 'H' 0.0000 0.0000
                         'International Tables Vol C Tables 4.2.6.8 and 6.1.1.4'
    'N' 'N' 0.0061 0.0033
                         'International Tables Vol C Tables 4.2.6.8 and 6.1.1.4'
    'Pd' 'Pd' -0.9988 1.0072
                         'International Tables Vol C Tables 4.2.6.8 and 6.1.1.4'
    'S' 'S' 0.1246 0.1234
                         'International Tables Vol C Tables 4.2.6.8 and 6.1.1.4'
    'P' 'P' 0.1023 0.0942
                         'International Tables Vol C Tables 4.2.6.8 and 6.1.1.4'
_computing_data_collection
;
Apex2 (Bruker, 2007)
;
_computing_cell_refinement
;
SAINT (Bruker, 2007)
;
_computing_data_reduction
;
SAINT (Bruker, 2007)
;
_computing_structure_solution
;
SHELXS (Sheldrick, 2008)
;
_computing_structure_refinement
;
<i>SHELXL2018/3</i> (Sheldrick, 2015b), <i>ShelXle</i>
(H\"ubschle <i>et al.</i>,  2011)
;
_computing_molecular_graphics
;
SHELXTL (Sheldrick, 2008)
;
_computing_publication_material
;
SHELXTL (Sheldrick, 2008)
;
loop_
    _atom_site_type_symbol
    _atom_site_label
    _atom_site_fract_x
    _atom_site_fract_y
    _atom_site_fract_z
    _atom_site_U_iso_or_equiv
    _atom_site_adp_type
    _atom_site_calc_flag
    _atom_site_occupancy
    _atom_site_disorder_assembly
    _atom_site_disorder_group
    C C1 -0.07279(15) 0.26650(15) 0.30035(8) 0.0167(4) Uani d 1 . .
    C C2 -0.02067(16) 0.41441(16) 0.31826(8) 0.0204(4) Uani d 1 . .
    N N3 0.20989(15) -0.05673(15) 0.29010(8) 0.0296(4) Uani d 1 . .
    C C3 -0.00951(19) 0.51282(17) 0.32406(10) 0.0285(5) Uani d 1 . .
    H H3 -0.065219 0.554027 0.323359 0.034 Uiso calc 1 . .
    C C4 0.0864(2) 0.54824(18) 0.33093(10) 0.0333(6) Uani d 1 . .
    H H4 0.096907 0.615208 0.334994 0.040 Uiso calc 1 . .
    C C5 0.16821(19) 0.48698(18) 0.33198(9) 0.0290(5) Uani d 1 . .
    H H5 0.233000 0.513645 0.336220 0.035 Uiso calc 1 . .
    C C6 0.15735(17) 0.38872(16) 0.32701(8) 0.0223(4) Uani d 1 . .
    H H6 0.213217 0.347564 0.328414 0.027 Uiso calc 1 . .
    C C7 0.06114(16) 0.35283(15) 0.31987(8) 0.0184(4) Uani d 1 . .
    C C8 0.17115(16) 0.01314(17) 0.29575(9) 0.0224(4) Uani d 1 . .
    C C9 -0.02560(16) 0.14880(15) 0.41389(8) 0.0192(4) Uani d 1 . .
    C C10 -0.12021(17) 0.11322(17) 0.41677(9) 0.0245(5) Uani d 1 . .
    H H10 -0.135247 0.048473 0.407466 0.029 Uiso calc 1 . .
    C C11 -0.19289(18) 0.1723(2) 0.43325(10) 0.0319(5) Uani d 1 . .
    H H11 -0.257352 0.147566 0.435347 0.038 Uiso calc 1 . .
    C C12 -0.1718(2) 0.26638(19) 0.44654(10) 0.0323(6) Uani d 1 . .
    H H12 -0.222246 0.307008 0.456694 0.039 Uiso calc 1 . .
    C C13 -0.0770(2) 0.30173(18) 0.44508(10) 0.0303(5) Uani d 1 . .
    H H13 -0.061902 0.366039 0.455393 0.036 Uiso calc 1 . .
    C C14 -0.00422(18) 0.24371(17) 0.42866(9) 0.0244(5) Uani d 1 . .
    H H14 0.060499 0.268435 0.427421 0.029 Uiso calc 1 . .
    C C15 0.17398(16) 0.07885(16) 0.43693(9) 0.0221(4) Uani d 1 . .
    C C16 0.26896(17) 0.06387(18) 0.42373(10) 0.0289(5) Uani d 1 . .
    H H16 0.279017 0.056685 0.387184 0.035 Uiso calc 1 . .
    C C17 0.34938(19) 0.05938(19) 0.46410(12) 0.0361(6) Uani d 1 . .
    H H17 0.414124 0.048636 0.454978 0.043 Uiso calc 1 . .
    C C18 0.3355(2) 0.07046(19) 0.51719(11) 0.0373(6) Uani d 1 . .
    H H18 0.390378 0.065693 0.544619 0.045 Uiso calc 1 . .
    C C19 0.2424(2) 0.0884(2) 0.53042(10) 0.0374(6) Uani d 1 . .
    H H19 0.233304 0.098140 0.566924 0.045 Uiso calc 1 . .
    C C20 0.16164(19) 0.0923(2) 0.49069(9) 0.0318(5) Uani d 1 . .
    H H20 0.097369 0.104236 0.500179 0.038 Uiso calc 1 . .
    C C21 0.02075(16) -0.04251(15) 0.38040(9) 0.0205(4) Uani d 1 . .
    C C22 0.04218(19) -0.10869(17) 0.42181(9) 0.0274(5) Uani d 1 . .
    H H22 0.083356 -0.091135 0.453803 0.033 Uiso calc 1 . .
    C C23 0.0030(2) -0.20054(18) 0.41604(11) 0.0367(6) Uani d 1 . .
    H H23 0.017564 -0.245817 0.444194 0.044 Uiso calc 1 . .
    C C24 -0.0571(2) -0.22642(18) 0.36955(11) 0.0351(6) Uani d 1 . .
    H H24 -0.084438 -0.289039 0.366194 0.042 Uiso calc 1 . .
    C C25 -0.07770(18) -0.16150(18) 0.32787(10) 0.0293(5) Uani d 1 . .
    H H25 -0.118226 -0.179735 0.295793 0.035 Uiso calc 1 . .
    C C26 -0.03879(16) -0.06974(16) 0.33325(9) 0.0239(5) Uani d 1 . .
    H H26 -0.052690 -0.025117 0.304710 0.029 Uiso calc 1 . .
    N N1 0.02621(12) 0.26021(12) 0.30959(7) 0.0160(3) Uani d 1 . .
    N N2 -0.10313(14) 0.35712(13) 0.30663(7) 0.0200(4) Uani d 1 . .
    H H2 -0.157(2) 0.3796(18) 0.3021(11) 0.024 Uiso d 1 . .
    P P1 0.06743(4) 0.07947(4) 0.38495(2) 0.01712(11) Uani d 1 . .
    Pd Pd1 0.10174(2) 0.13416(2) 0.30350(2) 0.01536(5) Uani d 1 . .
    S S1 -0.15249(4) 0.17333(4) 0.28003(2) 0.01886(11) Uani d 1 . .
loop_
    _atom_site_aniso_label
    _atom_site_aniso_U_11
    _atom_site_aniso_U_22
    _atom_site_aniso_U_33
    _atom_site_aniso_U_12
    _atom_site_aniso_U_13
    _atom_site_aniso_U_23
    C1 0.0176(10) 0.0189(10) 0.0133(9) 0.0014(8) 0.0016(7) -0.0006(7)
    C2 0.0239(11) 0.0209(11) 0.0158(10) -0.0007(8) 0.0009(8) -0.0011(8)
    N3 0.0284(10) 0.0308(11) 0.0294(11) 0.0092(9) 0.0022(8) 0.0032(9)
    C3 0.0346(13) 0.0214(11) 0.0289(12) 0.0029(10) 0.0026(10) -0.0027(9)
    C4 0.0457(15) 0.0225(12) 0.0308(13) -0.0079(11) 0.0011(11) -0.0064(10)
    C5 0.0305(13) 0.0318(13) 0.0236(11) -0.0118(10) -0.0005(9) -0.0013(10)
    C6 0.0215(10) 0.0272(11) 0.0175(10) -0.0029(9) -0.0006(8) -0.0007(8)
    C7 0.0213(10) 0.0207(10) 0.0128(9) -0.0013(8) 0.0011(7) -0.0001(7)
    C8 0.0187(10) 0.0307(12) 0.0179(10) 0.0036(9) 0.0026(8) 0.0011(9)
    C9 0.0214(10) 0.0225(11) 0.0140(9) 0.0036(8) 0.0032(8) 0.0004(8)
    C10 0.0246(11) 0.0285(12) 0.0208(10) -0.0005(9) 0.0053(8) -0.0025(9)
    C11 0.0218(11) 0.0448(15) 0.0302(13) 0.0023(11) 0.0076(9) -0.0033(11)
    C12 0.0343(14) 0.0378(14) 0.0264(12) 0.0136(11) 0.0103(10) -0.0011(10)
    C13 0.0422(14) 0.0262(12) 0.0246(12) 0.0047(11) 0.0117(10) -0.0031(9)
    C14 0.0277(12) 0.0257(11) 0.0208(11) -0.0007(9) 0.0074(9) -0.0006(9)
    C15 0.0217(10) 0.0221(11) 0.0213(11) -0.0006(8) -0.0016(8) 0.0029(8)
    C16 0.0231(11) 0.0321(13) 0.0304(12) 0.0034(10) -0.0012(9) -0.0043(10)
    C17 0.0240(12) 0.0332(14) 0.0480(16) 0.0037(10) -0.0075(11) -0.0064(12)
    C18 0.0366(14) 0.0310(13) 0.0385(15) -0.0026(11) -0.0174(11) 0.0020(11)
    C19 0.0425(15) 0.0458(16) 0.0214(12) -0.0073(13) -0.0058(11) 0.0062(11)
    C20 0.0277(12) 0.0449(15) 0.0217(11) -0.0019(11) -0.0003(9) 0.0048(11)
    C21 0.0207(10) 0.0186(10) 0.0231(11) 0.0032(8) 0.0062(8) 0.0013(8)
    C22 0.0370(13) 0.0237(11) 0.0220(11) 0.0045(10) 0.0062(10) 0.0021(9)
    C23 0.0587(18) 0.0229(12) 0.0297(13) 0.0036(12) 0.0106(12) 0.0055(10)
    C24 0.0473(16) 0.0206(12) 0.0399(15) -0.0035(11) 0.0154(12) -0.0047(10)
    C25 0.0275(12) 0.0268(12) 0.0338(13) -0.0018(10) 0.0049(10) -0.0062(10)
    C26 0.0230(11) 0.0229(11) 0.0252(11) 0.0015(9) 0.0009(9) 0.0001(9)
    N1 0.0154(8) 0.0176(8) 0.0150(8) -0.0001(6) 0.0018(6) -0.0001(6)
    N2 0.0181(9) 0.0213(9) 0.0204(9) 0.0049(7) 0.0020(7) -0.0011(7)
    P1 0.0167(2) 0.0192(3) 0.0156(2) 0.0018(2) 0.00211(19) 0.00103(19)
    Pd1 0.01371(8) 0.01746(8) 0.01506(8) 0.00304(6) 0.00240(5) 0.00079(6)
    S1 0.0167(2) 0.0223(3) 0.0181(2) -0.00317(19) 0.00424(18) -0.00229(19)
_geom_special_details
;
 All esds (except the esd in the dihedral angle between two l.s. planes)
 are estimated using the full covariance matrix.  The cell esds are taken
 into account individually in the estimation of esds in distances, angles
 and torsion angles; correlations between esds in cell parameters are only
 used when they are defined by crystal symmetry.  An approximate (isotropic)
 treatment of cell esds is used for estimating esds involving l.s. planes.
;
loop_
    _geom_bond_atom_site_label_1
    _geom_bond_atom_site_label_2
    _geom_bond_site_symmetry_2
    _geom_bond_distance
    _geom_bond_publ_flag
    C1 N1 . 1.339(3) ?
    C1 N2 . 1.347(3) ?
    C1 S1 . 1.728(2) y
    C2 N2 . 1.378(3) ?
    C2 C3 . 1.389(3) ?
    C2 C7 . 1.403(3) ?
    N3 C8 . 1.127(3) y
    C3 C4 . 1.385(4) ?
    C3 H3 . 0.9500 ?
    C4 C5 . 1.401(4) ?
    C4 H4 . 0.9500 ?
    C5 C6 . 1.385(3) ?
    C5 H5 . 0.9500 ?
    C6 C7 . 1.391(3) ?
    C6 H6 . 0.9500 ?
    C7 N1 . 1.391(3) ?
    C8 Pd1 . 1.959(2) y
    C9 C10 . 1.390(3) ?
    C9 C14 . 1.397(3) ?
    C9 P1 . 1.818(2) ?
    C10 C11 . 1.391(3) ?
    C10 H10 . 0.9500 ?
    C11 C12 . 1.378(4) ?
    C11 H11 . 0.9500 ?
    C12 C13 . 1.387(4) ?
    C12 H12 . 0.9500 ?
    C13 C14 . 1.382(3) ?
    C13 H13 . 0.9500 ?
    C14 H14 . 0.9500 ?
    C15 C16 . 1.390(3) ?
    C15 C20 . 1.394(3) ?
    C15 P1 . 1.820(2) ?
    C16 C17 . 1.393(3) ?
    C16 H16 . 0.9500 ?
    C17 C18 . 1.378(4) ?
    C17 H17 . 0.9500 ?
    C18 C19 . 1.374(4) ?
    C18 H18 . 0.9500 ?
    C19 C20 . 1.386(3) ?
    C19 H19 . 0.9500 ?
    C20 H20 . 0.9500 ?
    C21 C22 . 1.394(3) ?
    C21 C26 . 1.398(3) ?
    C21 P1 . 1.817(2) ?
    C22 C23 . 1.390(4) ?
    C22 H22 . 0.9500 ?
    C23 C24 . 1.384(4) ?
    C23 H23 . 0.9500 ?
    C24 C25 . 1.386(4) ?
    C24 H24 . 0.9500 ?
    C25 C26 . 1.387(3) ?
    C25 H25 . 0.9500 ?
    C26 H26 . 0.9500 ?
    N1 Pd1 . 2.0545(17) y
    N2 H2 . 0.80(3) ?
    P1 Pd1 . 2.2861(6) y
    Pd1 S1 2 2.3547(6) y
loop_
    _geom_angle_atom_site_label_1
    _geom_angle_atom_site_label_2
    _geom_angle_atom_site_label_3
    _geom_angle_site_symmetry_1
    _geom_angle_site_symmetry_3
    _geom_angle
    _geom_angle_publ_flag
    N1 C1 N2 . . 110.96(18) ?
    N1 C1 S1 . . 125.44(16) ?
    N2 C1 S1 . . 123.53(16) ?
    N2 C2 C3 . . 132.2(2) ?
    N2 C2 C7 . . 105.70(19) ?
    C3 C2 C7 . . 121.9(2) ?
    C4 C3 C2 . . 117.1(2) ?
    C4 C3 H3 . . 121.5 ?
    C2 C3 H3 . . 121.5 ?
    C3 C4 C5 . . 121.1(2) ?
    C3 C4 H4 . . 119.4 ?
    C5 C4 H4 . . 119.4 ?
    C6 C5 C4 . . 121.9(2) ?
    C6 C5 H5 . . 119.0 ?
    C4 C5 H5 . . 119.0 ?
    C5 C6 C7 . . 117.2(2) ?
    C5 C6 H6 . . 121.4 ?
    C7 C6 H6 . . 121.4 ?
    N1 C7 C6 . . 130.7(2) ?
    N1 C7 C2 . . 108.33(18) ?
    C6 C7 C2 . . 120.8(2) ?
    N3 C8 Pd1 . . 178.4(2) ?
    C10 C9 C14 . . 119.2(2) ?
    C10 C9 P1 . . 121.81(17) ?
    C14 C9 P1 . . 118.68(17) ?
    C9 C10 C11 . . 120.1(2) ?
    C9 C10 H10 . . 119.9 ?
    C11 C10 H10 . . 119.9 ?
    C12 C11 C10 . . 120.3(2) ?
    C12 C11 H11 . . 119.8 ?
    C10 C11 H11 . . 119.8 ?
    C11 C12 C13 . . 119.9(2) ?
    C11 C12 H12 . . 120.0 ?
    C13 C12 H12 . . 120.0 ?
    C14 C13 C12 . . 120.2(2) ?
    C14 C13 H13 . . 119.9 ?
    C12 C13 H13 . . 119.9 ?
    C13 C14 C9 . . 120.2(2) ?
    C13 C14 H14 . . 119.9 ?
    C9 C14 H14 . . 119.9 ?
    C16 C15 C20 . . 118.9(2) ?
    C16 C15 P1 . . 120.56(17) ?
    C20 C15 P1 . . 120.58(18) ?
    C15 C16 C17 . . 120.0(2) ?
    C15 C16 H16 . . 120.0 ?
    C17 C16 H16 . . 120.0 ?
    C18 C17 C16 . . 120.4(3) ?
    C18 C17 H17 . . 119.8 ?
    C16 C17 H17 . . 119.8 ?
    C19 C18 C17 . . 120.0(2) ?
    C19 C18 H18 . . 120.0 ?
    C17 C18 H18 . . 120.0 ?
    C18 C19 C20 . . 120.2(3) ?
    C18 C19 H19 . . 119.9 ?
    C20 C19 H19 . . 119.9 ?
    C19 C20 C15 . . 120.5(2) ?
    C19 C20 H20 . . 119.7 ?
    C15 C20 H20 . . 119.7 ?
    C22 C21 C26 . . 119.6(2) ?
    C22 C21 P1 . . 122.52(18) ?
    C26 C21 P1 . . 117.92(16) ?
    C23 C22 C21 . . 119.6(2) ?
    C23 C22 H22 . . 120.2 ?
    C21 C22 H22 . . 120.2 ?
    C24 C23 C22 . . 120.4(2) ?
    C24 C23 H23 . . 119.8 ?
    C22 C23 H23 . . 119.8 ?
    C23 C24 C25 . . 120.4(2) ?
    C23 C24 H24 . . 119.8 ?
    C25 C24 H24 . . 119.8 ?
    C24 C25 C26 . . 119.6(2) ?
    C24 C25 H25 . . 120.2 ?
    C26 C25 H25 . . 120.2 ?
    C25 C26 C21 . . 120.4(2) ?
    C25 C26 H26 . . 119.8 ?
    C21 C26 H26 . . 119.8 ?
    C1 N1 C7 . . 106.42(17) ?
    C1 N1 Pd1 . . 123.00(14) ?
    C7 N1 Pd1 . . 130.47(14) ?
    C1 N2 C2 . . 108.50(18) ?
    C1 N2 H2 . . 130.2(19) ?
    C2 N2 H2 . . 121.1(19) ?
    C21 P1 C9 . . 105.62(10) ?
    C21 P1 C15 . . 106.27(10) ?
    C9 P1 C15 . . 104.31(10) ?
    C21 P1 Pd1 . . 111.54(7) ?
    C9 P1 Pd1 . . 114.34(7) ?
    C15 P1 Pd1 . . 114.00(7) ?
    C8 Pd1 N1 . . 178.31(8) y
    C8 Pd1 P1 . . 87.53(6) y
    N1 Pd1 P1 . . 93.34(5) y
    C8 Pd1 S1 . 2 84.93(6) y
    N1 Pd1 S1 . 2 94.24(5) y
    P1 Pd1 S1 . 2 172.26(2) y
    C1 S1 Pd1 . 2 101.12(7) ?
loop_
    _geom_torsion_atom_site_label_1
    _geom_torsion_atom_site_label_2
    _geom_torsion_atom_site_label_3
    _geom_torsion_atom_site_label_4
    _geom_torsion_site_symmetry_1
    _geom_torsion_site_symmetry_2
    _geom_torsion_site_symmetry_3
    _geom_torsion_site_symmetry_4
    _geom_torsion
    _geom_torsion_publ_flag
    N2 C2 C3 C4 . . . . -174.0(2) ?
    C7 C2 C3 C4 . . . . 0.8(3) ?
    C2 C3 C4 C5 . . . . -0.1(4) ?
    C3 C4 C5 C6 . . . . -0.9(4) ?
    C4 C5 C6 C7 . . . . 1.2(3) ?
    C5 C6 C7 N1 . . . . 174.3(2) ?
    C5 C6 C7 C2 . . . . -0.5(3) ?
    N2 C2 C7 N1 . . . . -0.4(2) ?
    C3 C2 C7 N1 . . . . -176.4(2) ?
    N2 C2 C7 C6 . . . . 175.44(19) ?
    C3 C2 C7 C6 . . . . -0.5(3) ?
    C14 C9 C10 C11 . . . . 1.2(3) ?
    P1 C9 C10 C11 . . . . -172.37(18) ?
    C9 C10 C11 C12 . . . . 0.3(4) ?
    C10 C11 C12 C13 . . . . -2.0(4) ?
    C11 C12 C13 C14 . . . . 2.1(4) ?
    C12 C13 C14 C9 . . . . -0.6(4) ?
    C10 C9 C14 C13 . . . . -1.0(3) ?
    P1 C9 C14 C13 . . . . 172.69(18) ?
    C20 C15 C16 C17 . . . . 2.1(4) ?
    P1 C15 C16 C17 . . . . -177.2(2) ?
    C15 C16 C17 C18 . . . . -0.5(4) ?
    C16 C17 C18 C19 . . . . -1.6(4) ?
    C17 C18 C19 C20 . . . . 2.1(4) ?
    C18 C19 C20 C15 . . . . -0.5(4) ?
    C16 C15 C20 C19 . . . . -1.6(4) ?
    P1 C15 C20 C19 . . . . 177.7(2) ?
    C26 C21 C22 C23 . . . . -0.9(3) ?
    P1 C21 C22 C23 . . . . 179.13(19) ?
    C21 C22 C23 C24 . . . . -0.1(4) ?
    C22 C23 C24 C25 . . . . 1.0(4) ?
    C23 C24 C25 C26 . . . . -0.9(4) ?
    C24 C25 C26 C21 . . . . -0.1(4) ?
    C22 C21 C26 C25 . . . . 1.0(3) ?
    P1 C21 C26 C25 . . . . -179.03(18) ?
    N2 C1 N1 C7 . . . . -2.9(2) ?
    S1 C1 N1 C7 . . . . 174.31(15) ?
    N2 C1 N1 Pd1 . . . . -179.43(13) ?
    S1 C1 N1 Pd1 . . . . -2.2(2) ?
    C6 C7 N1 C1 . . . . -173.3(2) ?
    C2 C7 N1 C1 . . . . 2.0(2) ?
    C6 C7 N1 Pd1 . . . . 2.9(3) ?
    C2 C7 N1 Pd1 . . . . 178.18(14) ?
    N1 C1 N2 C2 . . . . 2.7(2) ?
    S1 C1 N2 C2 . . . . -174.57(15) ?
    C3 C2 N2 C1 . . . . 174.0(2) ?
    C7 C2 N2 C1 . . . . -1.3(2) ?
    C22 C21 P1 C9 . . . . -90.0(2) ?
    C26 C21 P1 C9 . . . . 90.01(18) ?
    C22 C21 P1 C15 . . . . 20.4(2) ?
    C26 C21 P1 C15 . . . . -159.57(17) ?
    C22 C21 P1 Pd1 . . . . 145.20(17) ?
    C26 C21 P1 Pd1 . . . . -34.77(19) ?
    C10 C9 P1 C21 . . . . -14.5(2) ?
    C14 C9 P1 C21 . . . . 171.94(17) ?
    C10 C9 P1 C15 . . . . -126.31(19) ?
    C14 C9 P1 C15 . . . . 60.13(19) ?
    C10 C9 P1 Pd1 . . . . 108.52(18) ?
    C14 C9 P1 Pd1 . . . . -65.04(18) ?
    C16 C15 P1 C21 . . . . 92.0(2) ?
    C20 C15 P1 C21 . . . . -87.2(2) ?
    C16 C15 P1 C9 . . . . -156.63(19) ?
    C20 C15 P1 C9 . . . . 24.1(2) ?
    C16 C15 P1 Pd1 . . . . -31.2(2) ?
    C20 C15 P1 Pd1 . . . . 149.50(18) ?
    N1 C1 S1 Pd1 . . . 2 -61.89(18) ?
    N2 C1 S1 Pd1 . . . 2 114.98(17) ?
loop_
    _geom_hbond_atom_site_label_D
    _geom_hbond_atom_site_label_H
    _geom_hbond_atom_site_label_A
    _geom_hbond_site_symmetry_A
    _geom_hbond_distance_DH
    _geom_hbond_distance_HA
    _geom_hbond_distance_DA
    _geom_hbond_angle_DHA
    _geom_hbond_publ_flag
    N2 H2 N3 3_455 0.80(3) 2.00(3) 2.796(3) 177(3) yes
_shelx_space_group_comment
;
The symmetry employed for this shelxl refinement is uniquely defined
by the following loop, which should always be used as a source of
symmetry information in preference to the above space-group names.
They are only intended as comments.
;
_shelx_estimated_absorpt_T_min     0.789
_shelx_estimated_absorpt_T_max     0.919
_shelx_hkl_file
;
   2   0   0 2435.84   30.04
   2   0   0 2502.92   32.74
   2   0   0 2540.57   34.17
   4   0   0 1349.56   18.04
   4   0   0 1359.64   18.83
   4   0   0 1366.47   19.72
   6   0   0  129.93    4.09
   6   0   0  123.69    4.16
  -6   0   0  131.89    4.04
   8   0   0    2.38    1.55
   8   0   0    1.52    1.45
  -8   0   0    2.05    1.07
 -10   0   0  151.97    5.31
  10   0   0  151.98    5.82
  10   0   0  155.83    5.97
  12   0   0  346.41    9.92
 -12   0   0  331.61    8.99
  12   0   0  325.27    9.70
  14   0   0   96.36    5.96
  14   0   0  108.76    6.24
 -16   0   0  214.12    9.35
  -1  -1   0 1846.66   23.30
   1   1   0 1494.80   24.10
   1  -1   0 1837.52   22.54
  -1   1   0 1892.93   27.49
   3   1   0   72.46    2.65
   3   1   0   70.31    2.27
   3   1   0   69.89    2.30
   3  -1   0   74.17    2.30
  -3   1   0   75.16    2.41
   5  -1   0  360.15    7.13
   5  -1   0  369.80    7.01
  -5   1   0  373.92    7.32
   5   1   0  367.77    6.97
   5   1   0  362.32    7.42
   5   1   0  373.68    7.24
   7  -1   0  145.96    4.73
  -7   1   0  143.59    4.51
   7   1   0  142.73    4.48
   7  -1   0  136.36    4.64
   7   1   0  145.09    4.59
   7   1   0  137.06    4.83
  -9   1   0   44.88    2.71
   9  -1   0   46.98    3.37
   9   1   0   42.23    3.21
  -9  -1   0   49.81    3.02
   9   1   0   46.50    3.47
   9  -1   0   45.09    3.24
  11   1   0   60.47    4.38
  11   1   0   58.74    4.07
 -11  -1   0   57.70    3.59
 -11   1   0   55.86    3.44
  11  -1   0   63.37    4.29
  11  -1   0   52.74    3.99
  13  -1   0   47.81    4.32
  13  -1   0   43.18    4.29
  13   1   0   46.63    4.15
  13   1   0   44.01    4.30
 -15  -1   0   58.69    5.22
  15  -1   0   53.38    5.10
  15   1   0   59.97    5.49
 -17  -1   0    0.27    2.30
 -17   1   0    0.60    2.11
   0  -2   0   84.29    1.69
   0   2   0   80.84    2.29
   0  -2   0   80.83    2.16
   2   2   0  548.32    8.85
  -2   2   0  549.53    8.99
   2  -2   0  551.32    8.06
   2   2   0  540.90    8.72
  -2  -2   0  550.64    7.56
   2  -2   0  548.57    8.25
   4   2   0   31.94    1.92
   4  -2   0   33.13    1.94
   4  -2   0   31.21    2.15
   4   2   0   34.15    2.22
  -4   2   0   35.68    2.00
   4   2   0   31.97    1.88
   6   2   0   13.94    1.96
  -6   2   0   14.29    1.56
   6  -2   0   11.49    1.64
   6  -2   0   16.40    1.70
   6   2   0   15.70    1.69
   6   2   0   15.08    1.59
   8   2   0   16.18    2.30
   8  -2   0   13.60    1.95
   8   2   0    8.57    1.75
   8   2   0   10.73    1.66
   8  -2   0   12.23    2.11
  -8   2   0   13.50    1.70
  10   2   0   23.21    2.73
  10   2   0   24.10    2.27
 -10   2   0   24.32    2.42
  10  -2   0   23.04    2.85
  10   2   0   22.46    2.96
  10  -2   0   30.26    2.96
 -12   2   0    1.13    0.73
  12  -2   0   -0.40    1.98
  12   2   0   -0.22    2.15
 -12  -2   0    0.86    0.60
  12  -2   0    2.43    2.07
  14  -2   0    2.15    2.46
 -14  -2   0    1.95    2.10
  14   2   0    2.57    2.45
  16   2   0   -0.04    3.12
  16  -2   0    5.75    2.82
 -16  -2   0   -1.69    2.29
   1  -3   0 2225.71   26.89
   1  -3   0 2192.94   28.54
  -1  -3   0 2171.21   28.80
   1   3   0 2215.65   30.66
  -1  -3   0 2210.87   27.53
  -1   3   0 2218.31   30.75
   3  -3   0  392.34    6.84
   3   3   0  373.02    7.41
   3   3   0  392.31    7.43
  -3   3   0  392.46    7.57
  -3  -3   0  394.76    6.12
   3  -3   0  397.41    6.81
   5   3   0  425.04    8.85
   5  -3   0  415.86    8.11
  -5   3   0  431.95    8.66
   5  -3   0  422.50    7.80
   5   3   0  416.21    8.34
  -5  -3   0  424.88    7.48
  -7  -3   0   86.05    3.56
   7  -3   0   90.38    3.99
   7  -3   0   89.30    3.61
   7   3   0   86.02    4.08
  -7   3   0   93.34    3.83
   7   3   0   91.13    3.73
   9   3   0  282.41    7.62
   9  -3   0  306.92    7.68
  -9  -3   0  309.40    7.79
   9   3   0  306.24    8.65
  -9   3   0  306.12    8.05
   9  -3   0  290.68    8.17
  11   3   0  145.87    5.58
  11  -3   0  139.30    5.94
 -11   3   0  145.98    5.69
 -11  -3   0  150.18    6.06
  11  -3   0  147.28    6.30
  11   3   0  136.64    6.30
  13  -3   0    0.71    2.79
  13   3   0    1.52    2.43
 -13  -3   0    3.52    1.94
  13  -3   0   -0.82    2.08
  15  -3   0  169.91    8.41
  15   3   0  174.22    8.40
 -15  -3   0  178.74    8.07
  17   3   0   26.39    5.73
  17  -3   0   29.76    4.89
 -17  -3   0   35.32    4.56
   0  -4   0 2720.02   35.47
   0   4   0 2763.83   38.05
   0  -4   0 2711.17   32.86
  -2  -4   0    8.88    0.77
   2  -4   0   11.53    1.19
  -2   4   0   10.23    1.36
   2  -4   0    9.34    1.17
   2   4   0   10.20    1.39
   2   4   0   15.29    1.59
   4  -4   0 2285.77   30.03
  -4   4   0 2211.98   32.59
  -4  -4   0 2286.56   28.01
   4  -4   0 2227.50   29.07
   4   4   0 2197.27   31.18
   4   4   0 2283.07   32.39
   6   4   0 1258.87   20.47
   6   4   0 1276.40   20.45
   6  -4   0 1290.42   18.94
  -6   4   0 1278.45   20.85
  -6  -4   0 1265.31   17.92
   6  -4   0 1282.31   19.19
  -8   4   0   90.32    4.12
   8  -4   0   93.05    4.58
   8   4   0   95.69    4.77
   8  -4   0   89.59    3.95
  -8  -4   0   92.41    3.84
   8   4   0   94.41    4.12
  10  -4   0  284.51    7.66
  10  -4   0  269.00    8.33
 -10  -4   0  274.81    7.67
  10   4   0  280.50    8.91
 -10   4   0  287.45    8.32
  10   4   0  272.51    7.85
 -12   4   0   -0.21    0.62
 -12  -4   0    2.11    1.77
  12   4   0   -3.30    1.65
  12  -4   0    2.84    2.27
  12  -4   0    2.62    2.09
  12   4   0    2.87    1.05
 -14  -4   0  196.17    7.91
  14   4   0  210.60    9.08
  14  -4   0  183.25    8.31
  16   4   0  122.77    7.85
  16  -4   0  121.87    7.62
 -16  -4   0  120.21    6.81
   1  -5   0  573.47    8.57
  -1  -5   0  551.72   10.06
   1  -5   0  575.32    9.83
   1   5   0  565.63   10.69
  -1  -5   0  576.59    8.05
   3  -5   0    4.93    1.09
   3   5   0    5.35    1.42
  -3  -5   0    5.33    0.76
   3  -5   0    5.31    1.21
  -3   5   0    3.97    1.27
   3   5   0    4.43    1.26
   5  -5   0  575.67   10.50
   5  -5   0  566.64   10.22
  -5  -5   0  588.23    9.34
   5   5   0  584.51   11.71
  -5   5   0  578.45   11.68
   5   5   0  594.01   11.45
   7  -5   0  356.31    7.89
   7  -5   0  358.95    8.52
  -7  -5   0  360.96    7.51
   7   5   0  362.91    8.73
  -7   5   0  366.10    9.05
   7   5   0  346.51    9.18
   9  -5   0   64.83    3.70
  -9  -5   0   53.56    3.38
   9   5   0   57.01    4.35
   9  -5   0   60.75    4.24
  -9   5   0   56.96    3.53
   9   5   0   57.91    3.64
  11   5   0   57.43    4.76
  11  -5   0   65.16    4.64
  11  -5   0   69.50    4.32
 -11  -5   0   60.99    4.02
  11   5   0   59.82    3.87
 -11   5   0   63.65    3.88
  13   5   0   35.64    4.37
 -13   5   0   38.43    2.75
  13  -5   0   30.75    4.15
 -13  -5   0   34.13    3.65
 -15  -5   0   20.54    3.30
  15   5   0   13.14    3.53
  15  -5   0   18.76    3.86
  17   5   0    9.05    4.10
  17  -5   0   16.80    4.29
   0  -6   0  112.96    3.91
   0  -6   0  107.24    2.88
   0   6   0  103.01    4.21
  -2  -6   0   50.68    1.88
  -2  -6   0   53.79    3.17
   2  -6   0   46.59    2.36
   2   6   0   51.73    3.15
   2  -6   0   49.87    2.69
  -2   6   0   51.85    3.09
  -4   6   0  450.10   10.14
   4   6   0  458.02    9.97
   4   6   0  475.59   10.24
   4  -6   0  451.32    8.66
  -4  -6   0  460.92    7.40
   4  -6   0  445.58    8.82
  -6   6   0    0.89    1.34
   6   6   0    2.25    1.40
  -6  -6   0    2.04    0.83
   6  -6   0    1.07    1.38
   6   6   0    0.28    1.50
   6  -6   0    1.24    1.17
   8  -6   0  101.52    4.21
   8   6   0   97.80    5.21
  -8  -6   0  102.99    3.96
   8  -6   0  111.12    4.95
  -8   6   0  105.79    5.02
   8   6   0  103.31    4.79
  10  -6   0  111.23    4.88
 -10   6   0  107.22    5.31
  10  -6   0  109.42    5.78
 -10  -6   0  104.05    4.60
  10   6   0  105.99    5.23
  10   6   0   95.32    5.86
  12  -6   0    1.97    2.34
  12   6   0    3.21    1.21
  12   6   0    2.31    2.38
 -12   6   0    4.46    1.31
 -12  -6   0    1.02    1.88
  14  -6   0   28.16    4.32
  14   6   0   37.75    4.80
 -14  -6   0   29.41    3.45
  16   6   0   53.12    6.06
  16  -6   0   46.55    5.55
  -1   7   0  257.28    7.29
   1  -7   0  265.52    5.40
   1   7   0  256.75    7.27
  -1  -7   0  251.78    6.83
  -1  -7   0  271.78    4.93
   1  -7   0  260.09    6.64
  -3  -7   0  311.35    5.44
  -3  -7   0  319.74    8.16
   3  -7   0  313.59    6.71
   3   7   0  316.11    8.16
   3  -7   0  314.37    7.28
  -3   7   0  309.97    8.33
  -5  -7   0  695.19   10.55
   5  -7   0  687.53   12.29
   5   7   0  687.97   13.83
   5  -7   0  672.67   12.36
  -5   7   0  688.77   14.22
   5   7   0  677.15   13.93
   7   7   0    8.39    2.00
   7   7   0    6.64    2.12
   7  -7   0    9.34    2.03
  -7   7   0    8.28    2.10
  -7  -7   0    6.45    1.32
   7  -7   0    8.33    1.63
   9   7   0  405.51   11.64
   9  -7   0  406.95    9.50
  -9   7   0  412.11   11.14
   9   7   0  406.35   10.69
   9  -7   0  422.20   10.76
  -9  -7   0  408.66    8.93
  11   7   0  142.31    7.39
 -11  -7   0  144.62    5.40
  11  -7   0  139.40    6.64
  11   7   0  148.27    6.43
 -11   7   0  144.60    6.51
  13   7   0   43.63    4.96
 -13   7   0   41.85    3.30
  13  -7   0   38.59    4.55
  15  -7   0  323.60   11.92
  15   7   0  339.42   12.70
   0  -8   0  227.22    4.84
   0   8   0  235.55    7.28
   0  -8   0  216.02    6.48
   2  -8   0  266.82    6.00
  -2  -8   0  262.13    7.40
   2   8   0  265.28    7.79
   2  -8   0  262.41    7.00
  -2   8   0  263.87    7.87
  -2  -8   0  270.11    5.01
  -4  -8   0  296.12    5.54
   4  -8   0  305.50    7.14
   4   8   0  295.14    8.40
   4  -8   0  302.68    7.52
  -4   8   0  297.37    8.67
  -4  -8   0  302.24    8.62
  -6   8   0  230.09    7.79
   6   8   0  227.12    7.92
  -6  -8   0  245.63    5.34
   6  -8   0  234.19    6.49
   6  -8   0  232.53    6.78
   6   8   0  224.43    7.47
   8   8   0  163.04    6.58
  -8  -8   0  161.02    4.79
   8  -8   0  157.07    6.17
   8   8   0  154.01    7.08
  -8   8   0  153.33    6.72
   8  -8   0  151.36    5.46
  10  -8   0  547.59   13.33
 -10   8   0  566.24   14.28
  10   8   0  551.19   14.68
  10   8   0  556.22   13.58
 -12   8   0    2.93    1.52
  12   8   0    1.52    1.29
  12  -8   0    0.41    2.30
  12   8   0    2.68    2.67
  14   8   0  333.74   12.70
  14  -8   0  330.50   11.76
  16   8   0   47.43    6.16
  16  -8   0   42.74    5.60
   1  -9   0    8.05    1.40
  -1  -9   0    9.50    1.97
  -1  -9   0    8.40    1.30
   1  -9   0    7.82    1.91
  -1   9   0    8.77    2.14
   1   9   0    7.49    2.08
   3  -9   0    6.62    1.63
  -3  -9   0    3.95    1.75
  -3   9   0    4.92    1.94
  -3  -9   0    7.86    1.14
   3   9   0    4.47    1.82
   3  -9   0    6.07    1.58
   5   9   0  176.74    6.87
   5  -9   0  180.84    5.89
  -5  -9   0  171.81    6.96
   5  -9   0  183.74    5.96
  -5   9   0  181.14    7.17
  -7   9   0   46.38    4.00
   7  -9   0   39.92    3.47
   7   9   0   44.48    3.88
   7  -9   0   46.94    3.08
   9   9   0   98.43    5.66
  -9   9   0   91.67    5.68
   9   9   0   80.42    5.65
   9  -9   0   96.64    5.52
  11  -9   0    8.91    3.00
 -11   9   0   13.54    2.79
  11   9   0   11.96    2.37
  11   9   0   10.22    3.36
 -13   9   0   23.47    3.12
  13   9   0   28.61    4.88
  13  -9   0   20.85    4.17
  15  -9   0   13.53    3.85
  15   9   0   22.27    4.94
   0  10   0  397.13   10.92
   0 -10   0  397.65    7.50
  -2 -10   0   47.94    2.57
   2 -10   0   43.71    2.81
   2 -10   0   47.33    3.50
  -2 -10   0   46.26    3.77
  -2  10   0   44.98    3.77
   2  10   0   42.45    3.70
   4 -10   0   78.89    4.28
  -4  10   0   76.26    4.93
  -4 -10   0   75.06    4.91
   4 -10   0   77.32    3.97
   4  10   0   77.88    4.96
  -6 -10   0  141.17    6.82
   6 -10   0  136.51    5.49
  -6  10   0  125.13    6.48
   6 -10   0  133.91    5.60
   6  10   0  129.93    6.38
   8  10   0   31.13    3.66
  -8  10   0   31.70    3.78
   8 -10   0   32.36    3.61
  -8 -10   0   29.25    4.09
 -10 -10   0  161.35    8.34
  10 -10   0  152.33    7.34
 -10  10   0  150.02    7.38
  10  10   0  147.34    7.16
 -12  10   0    1.16    1.44
  12 -10   0    7.88    3.07
  14 -10   0   55.95    5.78
   1 -11   0   67.18    3.48
  -1  11   0   57.35    4.43
   1  11   0   64.66    4.66
   1 -11   0   69.81    4.40
  -1 -11   0   61.99    4.38
   3 -11   0   22.90    2.40
   3 -11   0   16.52    2.62
   3  11   0   21.47    3.29
  -3  11   0   21.98    3.26
  -3 -11   0   24.33    3.27
  -5 -11   0  182.39    7.75
  -5  11   0  182.79    7.93
   5 -11   0  183.23    6.62
   5  11   0  197.60    7.99
   5 -11   0  208.98    6.59
  -7 -11   0    1.40    2.25
   7  11   0    0.85    1.92
  -7  11   0    1.74    1.90
   7 -11   0   -0.65    1.78
  -9  11   0  572.58   15.71
   9 -11   0  591.22   14.14
  -9 -11   0  592.50   16.38
   9  11   0  578.89   15.15
  11  11   0  109.23    6.21
  11 -11   0  122.62    6.99
 -11 -11   0  116.40    7.83
 -11  11   0  110.48    6.82
 -13 -11   0  145.46    8.70
 -13  11   0  148.23    7.72
  13 -11   0  143.46    7.95
   0  12   0    1.50    1.85
   0 -12   0   -1.03    1.57
   2  12   0   16.68    3.30
  -2  12   0   21.55    3.35
   2 -12   0   19.42    2.83
  -2 -12   0   19.05    3.05
   4 -12   0  125.27    5.19
  -4 -12   0  122.83    6.59
   4  12   0  122.17    6.56
   4 -12   0  124.82    5.72
  -4  12   0  115.96    6.53
  -6 -12   0  274.75   10.22
  -6  12   0  249.04    9.84
   6  12   0  257.33    9.71
   6 -12   0  292.77    8.69
   6 -12   0  276.76    8.41
   8 -12   0  102.28    5.75
  -8  12   0   91.42    6.16
   8  12   0  105.28    6.32
  -8 -12   0   98.93    6.59
  10  12   0  321.63   11.16
 -10 -12   0  346.89   13.04
 -10  12   0  339.86   12.22
  10 -12   0  330.28   10.97
 -12  12   0    6.89    2.46
  12 -12   0    9.85    3.12
 -12 -12   0   12.81    3.51
   1  13   0   -0.39    1.97
  -1 -13   0   -0.55    1.48
   1 -13   0    1.06    1.81
  -1  13   0   -0.58    1.96
   3  13   0    1.80    2.17
  -3 -13   0    1.80    1.97
  -3  13   0    0.81    1.99
   3 -13   0   -2.08    1.49
   5 -13   0   25.78    2.98
   5  13   0   25.26    3.97
  -5  13   0   25.13    4.01
  -5 -13   0   21.78    3.94
   7  13   0   40.68    4.77
  -7 -13   0   35.96    4.82
   7 -13   0   37.31    3.88
  -7  13   0   39.61    4.79
   9  13   0   38.54    4.48
  -9  13   0   46.24    5.05
  -9 -13   0   39.10    5.37
   9 -13   0   40.58    4.43
  11  13   0    3.15    2.16
 -11  13   0   -0.26    1.39
  11 -13   0    3.16    2.97
 -11 -13   0   -0.68    2.26
   0  14   0  221.35    9.63
   0 -14   0  245.28    9.10
   2  14   0   42.45    4.83
   2 -14   0   44.92    4.20
  -2 -14   0   39.63    4.26
  -2  14   0   43.56    4.79
  -4  14   0   62.05    5.39
   4  14   0   62.23    5.40
   4 -14   0   65.45    4.51
  -4 -14   0   66.81    5.43
  -6  14   0  243.75   10.44
  -6 -14   0  230.81   10.04
   6  14   0  225.70    9.77
   8  14   0    0.30    1.96
  -8 -14   0   -2.54    1.79
  -8  14   0   -0.12    2.12
  10 -14   0  112.69    7.14
 -10  14   0  114.87    7.35
 -10 -14   0   92.34    7.19
  10  14   0  108.68    6.81
  -1  15   0   99.48    6.84
   1  15   0   99.97    6.93
  -1 -15   0  100.65    6.33
   1 -15   0  109.83    6.17
  -3 -15   0   -1.07    2.12
   3 -15   0   -0.27    1.74
  -3  15   0   -3.19    1.58
   3  15   0   -0.57    2.26
   5  15   0  180.48    9.08
  -5 -15   0  172.47    8.70
  -5  15   0  176.44    9.23
  -7  15   0   37.76    5.03
   7  15   0   45.89    5.46
  -7 -15   0   42.04    5.43
   9  15   0  118.25    7.42
  -9 -15   0  126.33    8.68
  -9  15   0  129.65    7.97
   0  16   0  105.96    7.42
   0 -16   0  106.86    6.50
  -2 -16   0    1.24    1.81
   2 -16   0   -1.52    1.21
  -2  16   0    7.14    2.89
   2  16   0    2.31    2.90
  -4 -16   0   37.85    5.00
  -4  16   0   41.28    5.38
   4  16   0   34.46    5.07
  -6  16   0   11.40    3.59
   6  16   0   10.72    3.75
  -6 -16   0   17.46    4.01
  -8 -16   0   17.02    4.16
  -8  16   0   12.85    3.65
   8  16   0    9.94    3.31
  -1 -17   0   12.38    3.19
   1 -17   0    2.76    1.85
   1  17   0   12.86    4.05
  -1  17   0    7.56    3.46
  -3 -17   0    3.57    2.41
  -3  17   0    0.62    2.04
   3  17   0    5.12    3.41
   5  17   0    8.49    3.24
  -5 -17   0    5.60    2.04
  -5  17   0    9.27    3.60
  -7  17   0    5.40    2.08
  -7 -17   0    8.06    2.76
   7  17   0    5.47    3.02
   0 -18   0  119.35    7.04
   0  18   0  109.32    8.33
   2  18   0   62.57    6.90
  -2  18   0   60.48    6.70
  -2 -18   0   51.72    5.53
  -4 -18   0   25.16    4.26
   4  18   0   16.86    4.18
  -4  18   0   24.00    4.70
 -18   0   1    0.41    1.61
 -16   0   1   -1.57    2.39
  14   0  -1    0.36    2.46
  12   0  -1    1.43    2.31
 -12   0   1    1.46    0.58
  12   0  -1    3.22    2.05
 -10   0   1    0.90    0.74
  10   0  -1    1.52    1.63
  10   0  -1    0.18    1.67
  -8   0   1   -0.12    0.74
   8   0  -1   -1.22    1.33
   8   0  -1    0.27    1.22
   6   0  -1    0.75    0.97
  -6   0   1    1.40    0.76
   6   0  -1    0.08    1.07
   4   0  -1   -1.56    0.78
   4   0  -1   -0.66    0.80
  -4   0   1    1.59    0.70
   2   0  -1    2.39    0.64
   2   0  -1    2.30    0.68
   2   0   1   -0.16    0.63
   2   0   1   -0.65    0.69
   2   0   1   -0.72    0.64
   4   0   1    2.06    0.92
   4   0   1    1.14    0.91
   4   0   1    4.42    1.00
   6   0   1    0.43    0.99
  -6   0  -1   -0.03    0.76
   6   0   1    0.17    1.14
  -8   0  -1   -0.09    0.88
   8   0   1   -0.07    1.34
   8   0   1    0.77    1.25
  10   0   1    0.72    1.75
 -10   0  -1    3.79    1.23
  10   0   1    2.67    1.84
 -12   0  -1    1.25    0.78
  12   0   1   -1.47    1.77
  12   0   1    1.38    2.09
  14   0   1   -0.30    2.30
  14   0   1    3.13    2.41
 -17   1   1   61.11    5.78
 -17  -1   1   59.14    5.77
  15   1  -1  199.73    8.88
 -15  -1   1  181.40    8.34
  15  -1  -1  186.14    8.73
  15  -1  -1  163.24    7.89
  13  -1  -1    1.28    2.23
  13  -1  -1   -1.23    2.25
  13   1  -1    2.98    2.42
  11  -1  -1   68.40    4.42
 -11  -1   1   74.55    3.61
  11   1  -1   74.21    4.43
 -11   1   1   66.96    3.46
  11   1  -1   74.04    4.77
  11  -1  -1   67.42    4.53
   9  -1  -1   26.81    2.64
  -9   1   1   26.33    2.02
   9  -1  -1   28.61    2.83
  -9  -1   1   31.73    2.41
   9   1  -1   24.77    2.59
   9   1  -1   27.34    2.74
   7  -1  -1   29.76    2.41
   7   1  -1   26.58    2.22
   7   1  -1   28.64    2.50
   7   1  -1   25.26    2.01
  -7   1   1   26.39    1.85
   7  -1  -1   28.29    2.36
   5   1  -1  571.68    9.46
   5  -1  -1  579.86    9.83
   5   1  -1  568.35   10.14
   5  -1  -1  559.74    9.59
  -5   1   1  584.62    9.85
   5   1  -1  577.88    9.70
  -3   1   1  327.74    5.77
   3  -1  -1  322.68    5.68
   3   1  -1  338.59    5.68
   3   1  -1  331.41    6.17
   3  -1  -1  332.96    5.92
   1  -1  -1 4280.86   59.31
   1  -1  -1 4391.12   56.26
  -1   1   1 4508.36   63.67
   1   1  -1 4307.13   59.05
  -1  -1   1 4246.30   54.83
   1   1   1 2453.41   35.30
   1   1   1 2489.19   33.30
   3  -1   1 1162.82   15.49
  -3   1  -1 1158.49   17.01
   3   1   1 1144.17   14.93
   3   1   1 1143.23   16.85
   3  -1   1 1128.17   15.30
   3   1   1 1154.06   16.03
   5  -1   1  871.65   13.07
   5  -1   1  865.01   13.18
   5   1   1  864.70   14.11
   5   1   1  859.96   12.82
   5   1   1  856.77   13.59
  -5   1  -1  866.17   14.19
  -7   1  -1  152.52    4.90
   7  -1   1  150.11    5.00
   7  -1   1  151.64    4.68
   7   1   1  160.79    5.11
   7   1   1  157.90    4.98
   7   1   1  159.23    4.78
   9   1   1  155.79    5.68
   9  -1   1  156.74    5.65
  -9   1  -1  161.11    5.48
   9   1   1  149.82    5.43
   9  -1   1  153.11    5.38
  11   1   1  232.15    7.64
  11   1   1  235.10    7.85
 -11  -1  -1  233.37    7.38
 -11   1  -1  231.59    7.28
  11  -1   1  228.64    7.83
  11  -1   1  239.83    7.46
  13  -1   1    0.05    2.24
  13   1   1    5.32    2.65
  13  -1   1    3.57    2.55
 -13  -1  -1    3.17    0.87
  13   1   1    6.95    2.56
 -13   1  -1    0.99    0.62
  15  -1   1  117.38    6.99
  15   1   1  131.16    7.40
 -17  -1  -1    0.04    2.16
  16   2  -1  190.30    9.15
 -16  -2   1  188.76    8.77
  14  -2  -1   53.57    4.91
  14   2  -1   56.00    5.01
 -14  -2   1   53.55    4.65
  14  -2  -1   50.48    4.73
  12  -2  -1  126.14    6.02
 -12   2   1  129.15    5.06
  12   2  -1  124.71    6.46
  12  -2  -1  122.12    6.02
 -12  -2   1  126.44    6.10
 -12  -2   1  131.01    4.96
  10  -2  -1   64.37    4.10
  10   2  -1   71.76    4.32
 -10   2   1   68.61    3.43
  10  -2  -1   68.18    4.20
  10   2  -1   67.81    3.40
   8  -2  -1   24.70    2.33
   8   2  -1   24.95    2.14
   8  -2  -1   20.87    2.36
   8   2  -1   25.04    2.72
  -8   2   1   25.03    2.05
  -6   2   1  684.43   11.82
   6  -2  -1  664.23   11.50
   6  -2  -1  667.30   11.47
   6   2  -1  671.39   11.52
   6   2  -1  672.08   12.20
   4  -2  -1  616.34    9.96
  -4  -2   1  615.84    9.41
   4  -2  -1  598.30    9.71
   4   2  -1  636.92   10.11
  -4   2   1  609.68   10.27
   4   2  -1  618.21   10.52
  -2   2   1  144.87    3.39
   2   2  -1  138.59    3.24
  -2  -2   1  141.17    2.84
   2  -2  -1  142.51    3.06
   0   2   1 1241.08   17.65
   0  -2  -1 1225.16   16.84
   0  -2  -1 1202.94   16.58
   0  -2   1 1254.52   15.58
   0  -2   1 1268.77   16.46
   2   2   1  260.19    5.15
   2   2   1  262.80    4.09
  -2   2  -1  261.68    5.33
   2  -2   1  254.87    4.77
   2  -2   1  259.17    4.41
   2   2   1  258.68    5.21
   4  -2   1 4078.45   49.28
   4  -2   1 4002.59   50.89
   4   2   1 4096.19   54.87
   4   2   1 3843.07   51.69
   4   2   1 4195.03   48.63
  -4   2  -1 4122.77   55.17
   6   2   1  208.92    5.16
   6   2   1  205.27    5.47
   6   2   1  198.77    5.62
   6  -2   1  209.26    5.61
   6  -2   1  209.48    5.01
  -6   2  -1  207.52    5.63
   8   2   1  765.55   14.31
   8  -2   1  783.03   13.43
   8  -2   1  775.23   14.02
   8   2   1  783.67   13.39
   8   2   1  775.58   14.43
  -8   2  -1  787.15   14.63
 -10   2  -1  647.04   13.60
  10   2   1  619.34   13.06
  10   2   1  639.46   12.77
  10  -2   1  659.26   12.76
  10   2   1  644.86   13.67
  10  -2   1  650.91   13.46
 -12  -2  -1   13.88    2.20
 -12   2  -1   12.49    2.07
  12  -2   1   10.78    2.86
  12   2   1   11.79    2.85
  12  -2   1   10.59    2.72
  12   2   1    9.68    2.57
  14  -2   1  155.53    7.47
  14   2   1  153.15    7.38
 -16  -2  -1   31.87    4.42
  16   2   1   35.20    5.36
  16  -2   1   32.24    4.72
 -17  -3   1    0.32    2.04
  17   3  -1   -4.56    3.16
 -15  -3   1   30.22    4.19
  15  -3  -1   30.29    4.38
  15   3  -1   35.17    4.61
  13   3  -1    2.89    2.46
  13  -3  -1    0.16    2.62
  13  -3  -1    0.75    2.16
 -13  -3   1   -2.40    1.61
 -11   3   1    6.17    1.45
  11  -3  -1    4.52    1.99
  11   3  -1    5.14    1.35
  11   3  -1    3.60    2.13
 -11  -3   1    2.99    1.81
  11  -3  -1   -0.49    1.75
   9  -3  -1    1.65    1.48
   9   3  -1    1.99    0.92
   9  -3  -1    0.88    1.46
  -9   3   1    2.27    0.91
  -9  -3   1   -0.30    1.16
   9   3  -1    1.62    1.63
  -7  -3   1    9.41    1.59
   7   3  -1    8.08    1.85
  -7   3   1   10.44    1.56
   7   3  -1    8.61    1.40
   7  -3  -1    8.85    1.78
   7  -3  -1    7.05    1.55
   5  -3  -1 1328.21   19.38
   5   3  -1 1349.65   20.18
  -5   3   1 1354.94   20.58
   5   3  -1 1344.48   20.42
   5  -3  -1 1317.21   18.90
  -5  -3   1 1337.21   18.26
  -3  -3   1  151.43    3.29
  -3   3   1  149.88    4.02
   3   3  -1  146.83    4.21
   3  -3  -1  154.83    3.91
   3   3  -1  151.70    3.87
   3  -3  -1  156.86    3.73
   1  -3  -1 3076.14   37.95
  -1  -3   1 3090.99   38.11
   1   3  -1 3182.36   39.70
   1   3  -1 3078.10   42.13
   1  -3  -1 3151.91   39.65
  -1   3   1 3060.55   42.24
   1   3   1  512.12    8.85
   1  -3   1  514.28    7.50
  -1   3  -1  496.25    8.81
   1  -3   1  507.29    7.76
  -1  -3  -1  502.81    6.90
  -1  -3  -1  507.05    8.44
   3  -3   1  276.24    5.48
   3  -3   1  272.72    5.00
   3   3   1  268.60    5.94
  -3   3  -1  271.22    6.11
   3   3   1  270.17    5.88
  -3  -3  -1  278.23    4.61
   5   3   1  510.07    9.85
  -5   3  -1  499.49    9.90
   5  -3   1  496.79    8.49
   5   3   1  496.65    9.67
   5   3   1  506.38    8.37
   7   3   1    4.96    1.39
  -7   3  -1    5.76    1.45
   7  -3   1    4.12    1.54
   7   3   1    4.40    1.51
   7  -3   1    5.73    1.38
   7   3   1    7.15    1.46
   9  -3   1  181.39    5.52
  -9   3  -1  184.24    6.19
   9   3   1  174.19    5.86
   9   3   1  177.86    6.47
   9  -3   1  159.27    6.02
   9   3   1  169.13    5.62
  11   3   1  554.67   13.18
  11  -3   1  559.58   11.95
  11  -3   1  554.54   12.86
  11   3   1  523.35   12.27
 -11   3  -1  560.62   12.91
 -13   3  -1   54.64    3.45
 -13  -3  -1   44.97    4.11
  13  -3   1   44.67    4.53
  13   3   1   44.09    4.42
  15  -3   1   39.98    4.76
 -15  -3  -1   51.71    4.91
  15   3   1   50.14    5.03
 -17  -3  -1   31.92    4.39
  17  -3   1   30.68    5.11
 -16  -4   1  143.82    7.36
  16  -4  -1  144.21    8.18
  16   4  -1  135.45    8.23
 -14  -4   1   11.67    3.01
  14  -4  -1    9.69    3.14
  14   4  -1    7.85    3.12
  12  -4  -1    3.45    2.17
 -12   4   1    6.10    1.25
  12   4  -1    3.87    2.46
  12  -4  -1    3.91    2.26
  12   4  -1    5.03    0.95
 -12  -4   1    4.11    1.85
 -10  -4   1   32.35    3.00
  10  -4  -1   30.03    2.97
  10   4  -1   32.89    3.62
  10  -4  -1   31.90    3.31
  10   4  -1   29.18    2.55
 -10   4   1   32.81    2.92
  -8   4   1   38.60    2.84
   8   4  -1   44.68    3.61
   8   4  -1   42.23    2.70
   8  -4  -1   39.63    2.84
  -8  -4   1   41.16    2.76
   8  -4  -1   44.27    3.45
   6   4  -1   99.18    4.52
   6  -4  -1   96.74    3.77
  -6   4   1   99.54    3.98
   6   4  -1   95.04    3.72
   6  -4  -1   93.35    3.89
  -6  -4   1   94.63    3.48
  -4   4   1   24.32    1.96
   4  -4  -1   24.96    1.86
   4   4  -1   27.10    2.16
  -4  -4   1   25.68    1.57
   4  -4  -1   28.28    2.02
   4   4  -1   26.01    2.19
   2   4  -1   57.10    2.63
   2  -4  -1   54.11    2.45
   2  -4  -1   55.04    2.11
   2   4  -1   50.77    2.56
  -2   4   1   55.93    2.63
  -2  -4   1   55.81    1.87
   0  -4   1   46.15    2.23
   0  -4  -1   49.50    2.40
   0   4   1   44.18    2.40
   0  -4   1   45.31    1.84
   0   4  -1   44.46    2.46
   0  -4  -1   46.19    1.53
   2   4   1  258.90    6.00
  -2   4  -1  255.80    6.11
   2  -4   1  265.35    5.17
  -2  -4  -1  260.48    5.90
  -2  -4  -1  259.81    4.00
   2  -4   1  261.21    5.07
  -4   4  -1    5.31    1.30
   4   4   1    4.18    1.42
   4   4   1    4.33    1.20
   4  -4   1    5.26    1.31
  -4  -4  -1    3.35    0.83
   6   4   1  664.95   12.75
  -6  -4  -1  653.30   10.68
   6  -4   1  658.67   11.85
   6   4   1  667.06   12.58
   6  -4   1  658.18   11.05
  -6   4  -1  664.25   12.93
  -8   4  -1  211.37    6.77
   8  -4   1  208.46    5.73
   8  -4   1  215.60    6.79
   8   4   1  219.68    7.09
   8   4   1  209.76    6.46
  -8  -4  -1  206.98    5.78
 -10   4  -1   20.54    2.62
  10   4   1   19.79    2.50
  10  -4   1   23.74    2.61
  10   4   1   22.99    3.05
 -10  -4  -1   19.90    2.52
  10  -4   1   18.61    2.90
 -12   4  -1   22.42    2.84
 -12  -4  -1   22.36    3.00
  12  -4   1   16.65    3.20
  12   4   1   23.48    2.70
  12   4   1   20.22    3.35
  14  -4   1   57.65    5.31
  14   4   1   61.68    5.41
 -14  -4  -1   56.53    4.66
  16   4   1   55.33    5.84
  16  -4   1   53.69    5.68
 -16  -4  -1   62.84    5.20
  17   5  -1   62.08    6.54
 -17  -5   1   58.41    5.04
  17  -5  -1   53.71    5.90
  15   5  -1  253.32   10.53
  15  -5  -1  241.54    9.95
 -15  -5   1  246.97    9.10
  13  -5  -1    1.85    2.37
  13   5  -1    0.77    2.39
 -13  -5   1    1.13    1.86
 -11   5   1  248.72    7.90
  11  -5  -1  248.27    7.53
 -11  -5   1  231.80    7.40
  11   5  -1  235.86    7.34
  11  -5  -1  237.39    8.36
  11   5  -1  245.74    8.88
   9   5  -1  195.32    6.20
  -9  -5   1  190.41    5.98
   9   5  -1  190.91    7.28
  -9   5   1  200.78    6.66
   9  -5  -1  184.57    6.58
   9  -5  -1  196.99    6.24
   7   5  -1  216.80    7.05
   7  -5  -1  219.29    6.45
  -7   5   1  221.01    6.62
  -7  -5   1  219.36    5.67
   7  -5  -1  212.83    6.05
   7   5  -1  227.47    6.41
  -5   5   1  761.18   14.18
   5  -5  -1  783.54   12.90
  -5  -5   1  777.44   11.79
   5  -5  -1  777.12   13.12
   5   5  -1  794.33   13.98
   5   5  -1  788.06   14.36
   3   5  -1  233.80    6.12
   3   5  -1  233.69    5.93
   3  -5  -1  230.09    5.59
  -3   5   1  231.14    6.13
  -3  -5   1  240.78    4.54
   3  -5  -1  233.00    5.14
   1   5  -1  627.22   11.56
  -1  -5   1  649.99   11.03
   1  -5  -1  645.66   10.92
  -1  -5   1  647.48    9.20
   1  -5  -1  642.60    9.21
  -1   5   1  649.26   11.81
  -1  -5  -1 2256.96   30.92
   1   5   1 2269.10   32.80
   1  -5   1 2252.99   30.14
  -1  -5  -1 2267.49   27.49
   1  -5   1 2283.01   28.26
  -1   5  -1 2248.74   32.86
  -3   5  -1  748.55   13.73
   3  -5   1  771.57   11.91
  -3  -5  -1  772.02   10.29
   3  -5   1  747.46   11.84
   3   5   1  763.62   13.54
  -5  -5  -1  602.31    9.30
   5   5   1  588.31   11.68
   5   5   1  581.73   11.76
   5  -5   1  604.87   10.16
   5  -5   1  589.97   10.77
  -5   5  -1  583.38   11.97
  -7   5  -1  104.10    4.72
   7  -5   1   95.23    4.38
   7   5   1  109.47    4.61
   7   5   1  108.62    4.94
  -7  -5  -1  105.00    3.72
   7  -5   1  106.54    3.92
   9  -5   1  748.99   14.82
   9   5   1  735.06   14.95
  -9  -5  -1  742.66   13.27
   9  -5   1  759.81   13.35
  -9   5  -1  754.42   15.61
   9   5   1  712.53   15.43
 -11   5  -1   -1.15    1.04
  11   5   1   -1.60    1.19
  11  -5   1    2.10    2.20
  11   5   1    4.13    2.16
 -11  -5  -1    1.78    1.56
 -13   5  -1  132.15    5.96
  13  -5   1  124.35    6.71
 -13  -5  -1  134.72    6.22
  13   5   1  131.78    7.21
  15   5   1  225.41    9.79
  15  -5   1  218.25    9.58
 -15  -5  -1  217.51    8.41
  17  -5   1   -2.63    2.66
  17   5   1    6.42    3.88
  16  -6  -1  112.63    7.66
  16   6  -1  117.71    8.07
 -14  -6   1   65.78    4.56
  14  -6  -1   66.23    5.69
  14   6  -1   58.80    5.71
  12  -6  -1   27.80    3.86
  12   6  -1   37.14    4.38
 -12   6   1   36.67    3.05
 -12  -6   1   32.95    3.41
  10   6  -1  645.45   13.80
 -10   6   1  664.28   14.61
  10  -6  -1  652.58   13.26
  10   6  -1  629.40   15.12
 -10  -6   1  654.39   12.74
  10  -6  -1  663.45   14.30
   8  -6  -1    6.21    1.99
   8   6  -1    5.49    2.05
  -8  -6   1    6.05    1.37
   8   6  -1    4.79    1.67
   8  -6  -1    7.81    1.81
  -8   6   1    4.46    1.52
   6   6  -1  668.26   13.82
   6  -6  -1  682.40   12.42
   6   6  -1  689.10   13.32
  -6   6   1  683.55   13.77
   6  -6  -1  673.67   12.33
  -6  -6   1  683.43   11.12
  -4  -6   1  358.13    6.41
   4   6  -1  353.44    8.59
   4   6  -1  370.35    8.47
  -4   6   1  363.85    8.69
   4  -6  -1  357.28    7.37
   4  -6  -1  351.93    7.78
   2  -6  -1  413.66    7.18
   2  -6  -1  414.97    8.43
  -2  -6   1  415.54    6.68
   2   6  -1  415.45    9.05
  -2   6   1  417.39    9.24
  -2  -6   1  408.32    8.74
   0   6  -1  847.63   15.10
   0  -6  -1  873.04   11.54
   0   6   1  863.47   15.18
   0  -6  -1  847.56   14.18
   0  -6   1  851.72   12.03
   0  -6   1  828.08   13.74
   2  -6   1   40.70    2.39
  -2   6  -1   39.97    2.80
  -2  -6  -1   39.94    2.89
  -2  -6  -1   42.28    1.51
   2  -6   1   39.34    2.40
   2   6   1   37.16    2.82
   4  -6   1  101.18    3.58
  -4   6  -1  102.31    4.45
  -4  -6  -1  101.02    2.67
   4  -6   1  105.95    3.95
   4   6   1  103.41    4.35
   6  -6   1  123.29    4.16
   6   6   1  117.36    5.25
   6   6   1  117.24    4.80
   6  -6   1  119.42    4.74
  -6   6  -1  124.25    5.17
  -6  -6  -1  119.40    3.60
   8  -6   1  259.63    7.65
   8   6   1  242.29    8.09
  -8  -6  -1  253.99    6.30
   8   6   1  251.39    7.67
  -8   6  -1  246.21    7.88
   8  -6   1  258.45    6.60
  10  -6   1  335.31    8.43
  10  -6   1  327.23    9.60
 -10  -6  -1  324.38    8.20
 -10   6  -1  326.89    9.77
  10   6   1  314.01   10.03
  10   6   1  316.07    9.31
 -12  -6  -1   57.59    4.00
 -12   6  -1   53.50    3.85
  12   6   1   58.62    5.09
  12  -6   1   56.39    4.88
  12   6   1   57.50    3.95
  14  -6   1  320.93   11.44
  14   6   1  347.49   12.13
  16   6   1   28.40    4.93
  16  -6   1   31.89    4.97
  15  -7  -1    2.83    3.15
  15   7  -1   12.45    3.87
  13  -7  -1    1.13    2.45
  13   7  -1    1.84    2.55
  11  -7  -1   79.85    5.33
 -11  -7   1   72.78    4.04
  11   7  -1   72.48    5.71
 -11   7   1   75.02    4.86
  11   7  -1   87.49    4.62
   9  -7  -1  118.85    5.72
   9   7  -1  120.14    6.24
   9  -7  -1  118.13    5.02
  -9   7   1  118.48    5.61
   9   7  -1  120.28    5.38
  -9  -7   1  124.13    4.83
  -7   7   1   92.08    4.79
   7  -7  -1   83.44    4.36
   7   7  -1   91.23    5.02
  -7  -7   1   92.44    3.49
   7  -7  -1   93.16    4.26
   7   7  -1   87.60    4.52
   5   7  -1   62.97    3.98
   5  -7  -1   59.69    3.36
  -5  -7   1   61.32    2.63
   5   7  -1   59.59    3.68
  -5   7   1   61.58    3.90
   5  -7  -1   65.89    3.40
  -3   7   1  200.41    6.45
  -3  -7   1  191.28    6.09
   3  -7  -1  190.58    5.65
  -3  -7   1  190.05    4.18
   3  -7  -1  196.29    5.03
   3   7  -1  194.88    6.19
   1  -7  -1  818.22   14.16
   1  -7  -1  821.22   11.72
  -1   7   1  799.55   15.19
  -1  -7   1  806.41   11.59
  -1  -7   1  800.86   14.07
   1   7  -1  820.66   15.21
  -1  -7  -1  200.81    3.84
  -1  -7  -1  198.73    6.00
   1   7   1  188.20    6.14
   1  -7   1  194.86    4.74
   1  -7   1  199.43    5.56
  -1   7  -1  203.91    6.35
  -3  -7  -1   66.80    3.73
  -3  -7  -1   62.78    2.00
   3  -7   1   70.93    3.14
  -3   7  -1   65.17    3.77
   3   7   1   65.68    3.68
   3  -7   1   66.62    3.19
   5  -7   1  139.68    4.48
   5   7   1  130.90    5.41
  -5   7  -1  129.50    5.45
  -5  -7  -1  135.37    3.42
   5  -7   1  130.52    4.82
   7  -7   1   65.53    3.31
   7   7   1   62.64    4.04
  -7   7  -1   58.02    3.87
   7  -7   1   57.97    3.71
  -7  -7  -1   55.85    2.64
   7   7   1   60.48    4.21
  -9   7  -1  249.13    8.56
   9   7   1  258.13    8.30
   9  -7   1  266.99    7.12
   9   7   1  235.63    8.68
  -9  -7  -1  256.00    6.61
   9  -7   1  248.85    8.23
  11   7   1  106.11    6.26
 -11  -7  -1  102.03    4.51
  11   7   1  100.83    5.56
 -11   7  -1  105.73    5.66
  11  -7   1   91.42    5.79
  13  -7   1   26.69    4.11
  13   7   1   27.91    4.31
 -13   7  -1   35.65    3.76
  15  -7   1   44.60    5.31
  15   7   1   45.83    5.52
  16   8  -1  134.35    8.75
  16  -8  -1  124.34    8.01
  14  -8  -1   43.80    5.22
  14   8  -1   63.63    6.16
 -12   8   1   44.08    4.09
  12   8  -1   44.09    4.96
  12  -8  -1   44.01    4.64
  10  -8  -1   69.33    5.09
  10   8  -1   71.32    5.34
 -10  -8   1   76.56    3.77
  10   8  -1   73.14    4.55
 -10   8   1   66.52    4.83
   8   8  -1    3.58    1.92
   8  -8  -1    1.76    2.04
   8   8  -1    3.82    2.16
   8  -8  -1    3.63    1.69
  -8  -8   1    3.83    1.24
  -8   8   1    3.71    1.77
   6  -8  -1   41.31    3.15
   6  -8  -1   41.16    3.13
  -6  -8   1   39.75    2.32
  -6   8   1   46.60    3.80
   6   8  -1   43.43    3.63
   6   8  -1   48.21    3.99
  -4  -8   1   43.20    2.10
  -4   8   1   42.07    3.36
  -4  -8   1   44.86    3.61
   4   8  -1   44.33    3.47
   4  -8  -1   49.27    3.19
   4  -8  -1   42.98    2.86
   2   8  -1    2.75    1.49
  -2  -8   1    3.79    1.08
   2  -8  -1    4.24    1.26
  -2  -8   1    3.24    1.50
  -2   8   1    1.48    1.39
   2  -8  -1    5.41    1.57
   0  -8   1  440.63    7.71
   0  -8  -1  438.70    9.84
   0  -8   1  419.39    9.36
   0  -8  -1  430.87    7.10
  -2  -8  -1   94.30    2.59
  -2   8  -1   91.24    4.58
   2   8   1   91.18    4.55
  -2  -8  -1   93.79    4.44
   2  -8   1   88.73    3.63
   2  -8   1   95.82    4.06
  -4  -8  -1   82.81    4.64
  -4   8  -1   84.70    4.61
   4   8   1   85.25    4.60
   4  -8   1   81.84    3.81
  -4  -8  -1   83.99    2.39
   4  -8   1   83.54    3.69
   6  -8   1  183.22    5.45
  -6  -8  -1  193.51    4.51
  -6  -8  -1  187.70    7.14
   6  -8   1  187.13    6.21
  -6   8  -1  183.25    7.07
   6   8   1  192.15    6.92
   8  -8   1  224.47    7.58
   8  -8   1  241.47    6.56
  -8  -8  -1  237.77    5.84
   8   8   1  223.22    8.38
   8   8   1  215.34    7.75
  -8   8  -1  223.44    8.12
 -10   8  -1   -0.45    1.56
  10   8   1    5.35    2.56
  10   8   1    2.78    1.99
  10  -8   1    2.86    2.14
  12   8   1   12.60    2.64
 -12   8  -1   14.32    2.77
  12  -8   1   11.13    3.14
  12   8   1   11.51    3.23
  14   8   1   22.11    4.51
  14  -8   1   31.67    4.66
  16   8   1   25.33    5.15
  16  -8   1   21.94    4.79
  15   9  -1  243.93   11.42
  15  -9  -1  253.05   10.78
  13   9  -1   60.79    6.01
 -13   9   1   57.70    4.06
  13  -9  -1   53.96    5.22
  11   9  -1  402.30   13.13
  11   9  -1  395.60   11.37
  11  -9  -1  383.58   11.42
 -11   9   1  402.47   12.17
  -9   9   1  243.95    8.83
   9  -9  -1  246.25    7.66
   9  -9  -1  246.21    8.29
   9   9  -1  244.55    9.42
   9   9  -1  242.70    8.50
   7   9  -1  145.96    6.39
   7  -9  -1  152.33    5.82
   7   9  -1  143.15    6.80
  -7   9   1  146.39    6.58
   7  -9  -1  156.79    6.09
   5  -9  -1  528.61   11.37
   5  -9  -1  521.35   10.63
   5   9  -1  526.45   12.49
  -5   9   1  522.30   12.80
  -5  -9   1  519.26    8.91
  -5  -9   1  526.00   12.70
  -3   9   1    9.92    2.20
  -3  -9   1    9.16    1.19
  -3  -9   1   11.89    2.26
   3  -9  -1    9.20    1.87
   3  -9  -1    7.64    1.48
   3   9  -1    8.86    2.09
  -1   9   1  260.26    8.28
   1  -9  -1  259.82    7.52
   1  -9  -1  269.16    5.69
   1   9  -1  279.62    8.35
  -1  -9   1  260.07    7.60
  -1  -9   1  275.18    5.67
   1   9   1  553.93   12.87
  -1  -9  -1  552.63   12.13
   1  -9   1  556.90   11.60
  -1   9  -1  571.80   13.04
   1  -9   1  577.79    9.91
  -1  -9  -1  573.16    8.67
   3   9   1  176.45    6.62
  -3   9  -1  177.02    6.76
  -3  -9  -1  175.34    3.74
  -3  -9  -1  163.73    6.32
   3  -9   1  169.83    5.61
   3  -9   1  178.61    5.39
  -5  -9  -1  322.86    9.66
   5  -9   1  318.20    8.08
   5  -9   1  319.19    7.95
   5   9   1  321.84    9.40
  -5   9  -1  323.05    9.84
   7  -9   1   28.59    3.11
   7  -9   1   28.75    2.47
  -7   9  -1   21.90    3.27
  -7  -9  -1   24.30    3.53
   7   9   1   20.84    3.04
   9   9   1  498.16   13.00
  -9   9  -1  494.08   13.49
   9  -9   1  480.58   12.10
 -11   9  -1   18.71    3.11
  11  -9   1   17.60    3.37
  11   9   1   15.03    2.96
  13  -9   1  212.07    9.19
 -13   9  -1  207.81    8.81
  15  -9   1  187.88    9.40
  14 -10  -1  123.57    7.47
  14  10  -1  129.47    8.29
 -12  10   1    6.36    2.07
  12  10  -1    8.79    3.34
  12 -10  -1   13.08    3.26
  10 -10  -1  601.02   14.29
  10  10  -1  553.02   14.30
  10  10  -1  554.82   15.73
 -10  10   1  580.70   15.35
   8 -10  -1   34.15    3.57
  -8  10   1   29.36    3.73
   8  10  -1   27.07    3.44
   8 -10  -1   31.22    2.88
  -6  10   1  514.53   13.28
   6 -10  -1  495.20   10.92
   6  10  -1  460.53   12.27
   6 -10  -1  491.09   11.36
   4 -10  -1  173.16    6.30
   4 -10  -1  170.26    5.41
   4  10  -1  160.25    6.67
  -4  10   1  168.77    7.04
  -4 -10   1  172.05    6.99
  -2  10   1  124.16    6.05
   2 -10  -1  125.05    5.32
  -2 -10   1  122.15    3.75
   2  10  -1  123.22    5.80
  -2 -10   1  119.36    5.53
   2 -10  -1  121.14    4.09
   0  10  -1   44.94    3.89
   0 -10   1   37.78    3.24
   0 -10   1   40.60    2.73
   0 -10  -1   38.81    2.38
   0 -10  -1   38.92    3.43
   0  10   1   38.09    3.59
   2 -10   1    0.69    1.48
  -2  10  -1    1.70    1.62
   2  10   1    1.20    1.59
  -2 -10  -1    5.00    1.90
   2 -10   1    3.56    1.73
   4 -10   1    6.79    1.87
   4 -10   1    6.36    1.99
  -4  10  -1    7.65    2.30
   4  10   1    6.30    2.21
  -4 -10  -1    4.27    2.11
   6 -10   1   65.65    3.55
   6  10   1   57.07    4.67
  -6 -10  -1   63.99    4.81
   6 -10   1   65.65    4.23
  -6  10  -1   64.10    4.67
  -8 -10  -1  268.77   10.08
  -8  10  -1  282.90    9.99
   8 -10   1  268.64    8.67
   8  10   1  279.03    9.50
 -10  10  -1  437.26   13.22
 -10 -10  -1  439.21   13.95
  10  10   1  435.24   12.72
  10 -10   1  450.17   12.41
 -12 -10  -1   30.89    5.02
  12  10   1   30.26    3.62
 -12  10  -1   32.50    4.22
  12 -10   1   37.05    4.65
  14 -10   1  264.79   10.81
 -14 -10  -1  270.65   11.75
 -13  11   1    2.62    1.33
 -13 -11   1    0.30    2.45
  13 -11  -1    0.25    3.14
 -11  11   1   56.46    4.84
  11 -11  -1   50.73    5.05
 -11 -11   1   48.23    5.73
  11  11  -1   52.91    4.54
  -9 -11   1   13.90    3.61
   9  11  -1   10.61    2.95
  -9  11   1    9.29    2.83
   9 -11  -1    8.47    2.95
   7 -11  -1   18.17    3.05
  -7 -11   1   21.47    3.76
   7 -11  -1   29.73    2.93
   7  11  -1   23.26    3.58
  -7  11   1   25.08    3.78
   5  11  -1   67.69    5.10
   5 -11  -1   80.51    4.36
  -5 -11   1   62.91    5.10
   5 -11  -1   75.19    4.62
  -5  11   1   79.17    5.25
   3  11  -1  131.68    6.44
   3 -11  -1  143.15    6.01
  -3 -11   1  135.33    6.37
   3 -11  -1  136.87    4.80
  -3  11   1  130.67    6.59
   1  11  -1   93.82    5.45
   1 -11  -1   82.63    4.66
  -1 -11   1   88.65    4.99
   1 -11  -1   84.01    3.62
  -1  11   1   83.06    5.20
  -1 -11  -1   -0.74    1.55
   1  11   1    0.22    1.69
   1 -11   1    0.83    1.46
   1 -11   1    1.86    1.60
  -1  11  -1   -1.00    1.47
  -3  11  -1    0.27    1.65
   3 -11   1    0.76    1.44
   3 -11   1    1.27    1.77
  -3 -11  -1    2.77    1.92
   3  11   1    0.30    1.76
   5 -11   1    2.89    1.59
   5 -11   1    1.84    1.97
  -5 -11  -1    3.75    2.08
   5  11   1   -0.41    1.96
  -5  11  -1    3.39    2.05
  -7 -11  -1   15.92    3.35
   7 -11   1   13.76    2.76
  -7  11  -1   13.00    3.03
   7  11   1    9.64    2.67
   9 -11   1   15.09    3.26
  -9 -11  -1   10.24    3.37
  -9  11  -1   11.07    2.97
   9  11   1   17.12    3.31
 -11 -11  -1    4.88    2.88
 -11  11  -1    0.82    2.35
  11  11   1   -1.83    1.65
  11 -11   1    2.12    2.40
  13 -11   1   36.68    5.03
 -13  11  -1   29.45    3.96
 -13 -11  -1   40.08    5.50
  12 -12  -1   32.46    4.38
 -12  12   1   23.34    3.80
 -12 -12   1   19.82    4.34
 -10  12   1   62.65    5.67
  10 -12  -1   64.74    5.39
 -10 -12   1   65.09    6.40
  10  12  -1   59.11    5.04
  -8 -12   1    9.98    3.14
   8 -12  -1    6.26    2.70
  -8  12   1    4.64    2.40
   8  12  -1    7.42    2.66
   6 -12  -1  147.23    6.19
   6  12  -1  123.15    6.65
  -6  12   1  139.79    7.27
   6 -12  -1  143.92    6.17
  -6 -12   1  138.90    7.33
   4 -12  -1   14.29    2.75
   4  12  -1   10.48    2.82
  -4 -12   1   12.40    2.82
   4 -12  -1   14.17    2.36
  -4  12   1   12.99    3.06
  -2 -12   1   67.57    4.56
  -2  12   1   62.56    4.88
   2 -12  -1   66.34    4.54
   2  12  -1   60.48    4.79
   0 -12  -1   20.35    3.11
   0 -12   1   17.25    2.77
   0  12   1   18.93    3.29
   0  12  -1   17.62    3.25
  -2 -12  -1   17.26    3.15
   2 -12   1   22.88    2.56
   2 -12   1   24.78    3.01
  -2  12  -1   21.42    3.49
   2  12   1   24.59    3.55
  -4  12  -1  175.53    8.00
  -4 -12  -1  177.65    7.77
   4 -12   1  179.62    6.74
   4  12   1  169.23    7.74
   4 -12   1  191.48    6.46
  -6 -12  -1   44.70    4.85
   6  12   1   43.19    4.60
   6 -12   1   44.90    3.91
  -6  12  -1   39.17    4.45
  -8 -12  -1   81.84    6.24
  -8  12  -1   69.26    5.65
   8  12   1   71.65    5.55
   8 -12   1   70.39    5.00
 -10  12  -1  114.85    6.99
 -10 -12  -1  115.66    7.66
  10 -12   1  126.91    7.27
  10  12   1  116.95    6.62
 -12 -12  -1    2.94    2.71
  12 -12   1    7.51    3.33
 -12  12  -1    7.37    2.35
  11 -13  -1  215.39    9.21
 -11 -13   1  189.55   10.05
 -11  13   1  196.35    9.41
   9 -13  -1  236.15    8.89
  -9  13   1  246.46   10.30
   9  13  -1  237.90    9.63
  -9 -13   1  250.56   11.06
  -7 -13   1  139.88    7.91
   7 -13  -1  139.10    6.52
   7  13  -1  144.24    7.69
  -7  13   1  142.07    7.66
   5  13  -1  533.65   14.85
  -5 -13   1  520.80   14.68
   5 -13  -1  571.68   13.68
  -5  13   1  521.09   15.07
  -3 -13   1   26.87    3.64
   3  13  -1   26.43    3.89
  -3  13   1   24.59    3.80
   3 -13  -1   30.87    3.66
  -1 -13   1  158.63    7.07
  -1  13   1  133.96    7.14
   1 -13  -1  141.68    6.72
   1  13  -1  147.32    7.56
   1  13   1   17.87    3.49
   1 -13   1   14.67    2.99
  -1  13  -1   10.96    2.91
  -1 -13  -1   17.13    3.04
   3  13   1   19.01    3.62
  -3  13  -1   14.44    3.24
   3 -13   1   17.10    2.98
  -3 -13  -1   20.88    3.52
   5 -13   1  407.17   10.19
  -5 -13  -1  380.39   12.27
   5  13   1  374.60   12.31
  -5  13  -1  396.50   12.90
   7  13   1   12.27    3.27
   7 -13   1   19.72    3.44
  -7 -13  -1   12.17    3.33
  -7  13  -1    6.05    2.99
   9  13   1  291.79   11.13
  -9 -13  -1  311.11   12.31
  -9  13  -1  291.36   11.52
   9 -13   1  310.76   10.40
  11  13   1   51.67    5.20
 -11  13  -1   64.24    5.30
 -11 -13  -1   56.12    6.32
  11 -13   1   58.27    5.57
  10  14  -1  127.75    7.35
 -10 -14   1  125.09    8.27
 -10  14   1  130.63    7.81
   8  14  -1    0.26    2.49
  -8 -14   1    4.95    2.71
  -8  14   1    5.26    2.93
   6  14  -1  243.53   10.10
  -6 -14   1  255.72   10.52
  -6  14   1  269.64   10.96
   4  14  -1   42.93    5.07
  -4  14   1   49.38    5.22
   4 -14  -1   47.49    4.16
  -4 -14   1   43.41    4.75
  -2  14   1   27.26    4.23
   2 -14  -1   23.34    3.56
   2  14  -1   22.11    3.97
  -2 -14   1   20.79    3.39
   0  14   1   83.32    6.30
   0 -14  -1   83.96    5.58
   0 -14   1   98.03    5.83
   0  14  -1   76.80    5.86
  -2  14  -1   36.35    4.55
   2  14   1   31.02    4.35
   2 -14   1   40.23    3.95
  -2 -14  -1   32.21    4.07
  -4 -14  -1  132.11    7.27
  -4  14  -1  123.87    7.33
   4  14   1  113.30    6.95
   6  14   1   92.18    6.67
  -6 -14  -1   87.86    6.66
  -6  14  -1   82.67    6.27
  -8 -14  -1   45.92    5.65
   8  14   1   34.20    4.46
  -8  14  -1   35.97    4.96
   8 -14   1   43.97    4.82
 -10  14  -1   58.21    5.93
  10 -14   1   55.83    5.35
  10  14   1   61.75    5.25
 -10 -14  -1   60.03    6.54
  -9 -15   1    3.58    2.95
  -9  15   1    7.80    2.98
   9  15  -1   11.17    3.06
  -7 -15   1   17.57    3.92
   7  15  -1   19.99    4.21
  -7  15   1   23.74    4.15
  -5  15   1    0.69    2.30
  -5 -15   1    2.87    2.31
   5  15  -1    3.39    2.63
   3  15  -1   34.99    4.75
  -3  15   1   26.47    4.33
  -3 -15   1   29.16    4.04
   3 -15  -1   32.47    3.92
  -1 -15   1   85.84    5.95
  -1  15   1   88.60    6.53
   1 -15  -1   94.04    6.08
   1  15  -1   96.61    7.05
   1  15   1    2.98    2.53
   1 -15   1    2.73    1.79
  -1  15  -1   -0.25    1.95
  -1 -15  -1   -4.52    1.61
   3  15   1   10.72    3.36
   3 -15   1   16.20    2.69
  -3 -15  -1   12.93    3.24
  -3  15  -1   16.73    3.77
  -5  15  -1   25.30    4.46
   5  15   1   28.50    4.56
  -5 -15  -1   28.72    4.49
  -7  15  -1   41.55    5.31
   7  15   1   45.18    5.26
  -7 -15  -1   45.32    5.52
   9  15   1   17.69    3.87
  -9 -15  -1   21.14    4.63
  -9  15  -1    9.46    2.81
  -8 -16   1    5.39    3.06
   8  16  -1    2.60    2.52
  -8  16   1    3.11    2.77
  -6  16   1  110.59    7.68
  -6 -16   1  125.80    7.87
   6  16  -1  114.70    7.37
  -4  16   1    1.83    2.17
  -4 -16   1    3.89    2.42
   4  16  -1    1.27    2.54
  -2 -16   1  197.77    8.98
   2 -16  -1  222.72    8.91
   2  16  -1  201.90   10.11
  -2  16   1  198.87    9.82
   0  16  -1  129.33    8.07
   0 -16  -1  131.77    7.42
   0  16   1  121.10    8.06
   0 -16   1  122.28    6.62
  -2 -16  -1    4.62    2.22
   2 -16   1    4.78    1.77
  -2  16  -1    0.10    2.01
   2  16   1    0.16    2.71
  -4  16  -1   65.91    6.34
  -4 -16  -1   68.63    6.23
   4  16   1   60.47    6.04
  -6  16  -1   78.58    6.42
   6  16   1   89.17    7.06
  -6 -16  -1   68.65    6.60
  -8 -16  -1    4.47    3.08
   8  16   1   11.22    3.30
  -8  16  -1   -1.36    2.02
   7  17  -1   56.66    6.47
  -7  17   1   60.78    6.28
  -7 -17   1   62.82    6.44
   5  17  -1  150.92    8.94
  -5  17   1  136.60    8.87
  -5 -17   1  161.60    8.59
  -3  17   1   10.58    3.43
   3  17  -1   11.24    3.88
  -3 -17   1    6.34    2.39
   1  17  -1  377.45   14.31
  -1  17   1  377.61   14.40
  -1 -17   1  369.23   12.45
   1 -17  -1  367.53   12.33
  -1 -17  -1   68.36    5.89
   1 -17   1   59.19    4.72
   1  17   1   53.78    6.36
  -1  17  -1   65.09    6.59
   3  17   1   79.73    6.87
  -3  17  -1   75.27    6.28
  -3 -17  -1   74.71    5.88
   5  17   1  187.49    9.74
  -5  17  -1  190.31   10.23
  -5 -17  -1  182.74    9.45
   7  17   1   34.91    5.09
  -7  17  -1   35.21    5.17
  -7 -17  -1   33.01    5.09
  -4  18   1    1.89    2.67
  -4 -18   1    2.14    2.28
   4  18  -1    0.61    2.89
   2  18  -1   17.72    4.34
  -2  18   1   13.83    4.03
  -2 -18   1   14.68    3.22
   0 -18   1   93.92    6.06
   0  18  -1   90.03    7.62
   0  18   1   87.93    7.91
   0 -18  -1   93.59    6.47
   2  18   1   -0.63    3.14
  -2  18  -1   -1.30    2.78
  -2 -18  -1    7.23    2.06
  -4 -18  -1  108.36    7.41
   4  18   1   86.42    7.16
  -4  18  -1   88.09    7.36
 -18   0   2    1.44    1.88
  16   0  -2  470.01   14.49
 -16   0   2  499.17   14.54
  14   0  -2   34.97    4.43
 -14   0   2   35.46    4.30
  12   0  -2  152.26    6.89
  12   0  -2  159.16    6.71
 -10   0   2   90.87    3.66
  10   0  -2   95.13    4.95
  10   0  -2   86.77    4.49
   8   0  -2   57.78    3.30
  -8   0   2   53.35    2.58
   8   0  -2   48.85    3.50
   6   0  -2  796.70   13.48
  -6   0   2  794.61   12.75
   6   0  -2  807.89   12.92
   4   0  -2  532.63    9.15
  -4   0   2  548.54    8.49
   4   0  -2  525.25    8.62
  -2   0   2 2572.51   31.65
   2   0  -2 2677.14   35.18
   0   0  -2 2028.02   28.68
   0   0   2 2126.28   31.38
   2   0   2    2.22    0.61
   2   0   2    2.49    0.72
   2   0   2    5.08    0.88
   4   0   2 2701.88   37.19
   4   0   2 2683.55   34.34
   4   0   2 2602.62   32.96
   6   0   2  203.76    5.13
   6   0   2  201.10    5.23
   8   0   2  453.15    9.64
   8   0   2  471.94    9.63
  -8   0  -2  467.40   10.31
 -10   0  -2  659.89   13.89
  10   0   2  679.64   13.52
  10   0   2  668.29   13.32
  12   0   2   53.29    4.21
  12   0   2   54.95    4.13
 -12   0  -2   48.25    3.38
  14   0   2  146.44    7.04
  14   0   2  139.88    7.06
  16   0   2   41.23    4.94
 -17  -1   2   39.78    5.04
 -17   1   2   42.65    5.06
 -15  -1   2   78.36    5.74
  15   1  -2   74.03    6.05
  15  -1  -2   78.01    6.13
  13  -1  -2   28.69    3.92
  13  -1  -2   24.50    3.54
  13   1  -2   30.37    3.93
 -13  -1   2   27.04    3.61
  11  -1  -2   96.15    5.09
  11  -1  -2  107.40    5.53
  11   1  -2  101.03    5.55
 -11  -1   2  108.18    4.16
 -11   1   2  106.88    4.24
  -9  -1   2    0.49    0.65
   9   1  -2    1.02    1.42
   9  -1  -2    0.01    1.47
   9   1  -2    0.26    1.19
   9  -1  -2    1.02    1.30
  -9   1   2    0.90    0.67
   7   1  -2  176.82    4.56
   7  -1  -2  171.27    5.26
   7  -1  -2  176.32    5.37
   7   1  -2  175.53    5.63
   7   1  -2  167.49    5.03
  -7   1   2  179.96    4.70
   5   1  -2   32.82    1.72
  -5   1   2   33.54    1.72
   5   1  -2   31.97    2.37
   5  -1  -2   41.04    2.37
   5  -1  -2   26.84    2.07
  -3  -1   2   25.11    1.54
   3   1  -2   21.98    1.61
   3  -1  -2   23.92    1.73
  -3   1   2   25.22    1.26
   3   1  -2   22.55    1.20
   3  -1  -2   24.51    1.71
  -1   1   2  463.52    6.40
   1  -1  -2  462.75    7.15
  -1   1   2  473.24    7.15
   1   1  -2  476.40    7.18
   1   1  -2  466.37    6.96
  -1  -1  -2   38.94    1.44
   1   1   2   37.45    1.49
   1   1   2   38.39    1.02
   1  -1   2   37.16    1.42
  -1   1  -2   36.47    1.49
   3  -1   2 1867.68   23.82
   3   1   2 1840.04   26.05
   3  -1   2 1812.00   23.31
  -3   1  -2 1825.60   26.15
   3   1   2 1852.33   22.90
   3   1   2 1830.21   24.27
   5  -1   2  917.73   13.31
  -5   1  -2  906.90   15.01
   5   1   2  894.82   14.88
   5  -1   2  889.66   13.60
   5   1   2  905.59   14.01
   5   1   2  894.73   13.26
  -7   1  -2   28.04    2.29
   7   1   2   25.03    2.16
   7  -1   2   30.15    2.21
   7   1   2   23.70    2.23
   7  -1   2   28.92    2.40
   7   1   2   31.49    2.49
   9  -1   2  328.95    8.51
   9   1   2  315.31    8.03
  -9   1  -2  318.11    8.45
   9   1   2  322.54    8.27
   9  -1   2  323.32    7.88
 -11   1  -2    1.00    1.15
  11   1   2    2.38    2.00
  11   1   2    0.00    1.94
  11  -1   2    3.95    1.88
 -11  -1  -2    0.17    1.24
  11  -1   2   -0.99    1.64
  13  -1   2   45.60    4.32
 -13  -1  -2   53.36    3.52
  13  -1   2   59.88    4.64
  13   1   2   54.10    4.48
  13   1   2   55.79    4.62
 -13   1  -2   53.74    3.47
  15  -1   2   79.52    5.97
  15   1   2   83.99    5.87
  17  -1   2    7.97    3.38
 -17  -1  -2    3.35    2.59
  16   2  -2   40.40    5.20
 -16  -2   2   33.77    4.70
  14   2  -2    3.16    2.57
  14  -2  -2    0.59    2.20
  14  -2  -2    0.49    1.96
 -14  -2   2   -2.00    1.91
  12   2  -2   47.38    4.45
  12  -2  -2   46.19    3.99
  12  -2  -2   38.00    4.01
 -12   2   2   42.39    2.40
 -12  -2   2   37.33    3.84
 -10   2   2   37.81    2.42
  10  -2  -2   41.16    3.55
  10   2  -2   45.54    3.77
  10  -2  -2   42.06    3.47
 -10  -2   2   32.44    3.05
   8  -2  -2    3.45    1.50
   8  -2  -2    4.70    1.60
  -8  -2   2    3.45    1.54
  -8   2   2    5.57    1.10
   8   2  -2    4.65    1.12
   8   2  -2    3.55    1.68
  -6   2   2  172.59    4.48
   6  -2  -2  164.48    4.92
   6   2  -2  164.29    4.28
   6  -2  -2  174.99    5.01
  -6  -2   2  162.94    4.65
   6   2  -2  164.36    5.33
   4  -2  -2  300.03    6.22
  -4   2   2  304.07    5.87
   4   2  -2  299.66    6.51
   4   2  -2  304.11    5.66
  -4  -2   2  300.36    5.75
   4  -2  -2  301.29    5.92
  -2   2   2 1218.08   17.13
   2  -2  -2 1179.82   16.58
  -2  -2   2 1198.49   15.31
   2  -2  -2 1174.66   15.27
   2   2  -2 1193.83   16.93
   2   2  -2 1163.25   16.51
   0  -2   2   24.83    1.29
   0   2   2   26.24    0.71
   0   2  -2   24.28    1.43
   0   2  -2   25.13    1.14
   0   2   2   28.00    1.47
   0  -2  -2   23.90    1.53
   2   2   2  585.51    9.66
  -2   2  -2  562.19    9.65
   2  -2   2  574.66    8.63
   2   2   2  576.86    7.73
   2  -2   2  582.75    8.27
   4  -2   2  295.86    6.20
   4   2   2  309.59    6.48
  -4   2  -2  313.52    6.82
   4   2   2  302.72    5.52
   4  -2   2  304.24    5.32
   6  -2   2    1.47    0.99
  -6   2  -2    1.48    1.02
   6   2   2   -0.49    0.94
   6  -2   2   -1.14    1.01
   6   2   2   -0.83    0.92
   6   2   2    3.01    1.32
   8   2   2   21.51    2.42
   8  -2   2   15.68    2.30
   8   2   2   25.08    2.41
  -8   2  -2   24.26    2.44
   8  -2   2   23.65    2.22
   8   2   2   20.71    2.34
  10   2   2  438.43   10.52
  10  -2   2  412.99   10.44
 -10   2  -2  445.52   10.82
  10   2   2  436.72   10.09
  10   2   2  432.16   10.64
  10  -2   2  448.28    9.86
  12   2   2   17.10    3.09
 -12   2  -2   12.67    2.25
  12   2   2   13.65    2.86
  12  -2   2   15.36    3.16
 -12  -2  -2   15.06    2.39
  12  -2   2   16.66    2.69
  14   2   2    5.24    2.71
  14  -2   2    0.02    2.34
  16  -2   2    0.69    2.69
 -16  -2  -2   -4.37    2.12
 -17   3   2  185.33    9.32
  17   3  -2  170.31    9.49
 -17  -3   2  190.61    8.81
  15  -3  -2  208.46    9.04
  15   3  -2  207.81    9.49
 -15  -3   2  213.60    8.75
 -13  -3   2  126.93    6.24
  13  -3  -2  133.23    6.79
  13  -3  -2  131.48    6.57
  13   3  -2  122.10    6.80
  11   3  -2  299.84    7.83
  11   3  -2  324.22    9.89
  11  -3  -2  322.22    9.09
 -11   3   2  324.18    8.49
  11  -3  -2  292.43    9.02
 -11  -3   2  309.24    8.82
  -9   3   2    5.34    1.15
   9  -3  -2    1.31    1.44
   9   3  -2   -0.25    1.43
   9   3  -2    3.31    1.04
  -9  -3   2    2.64    1.38
   9  -3  -2    3.88    1.63
  -7  -3   2  444.92    8.91
   7   3  -2  448.76    8.86
   7  -3  -2  451.84    9.37
   7   3  -2  457.80   10.25
  -7   3   2  468.05    9.38
   7  -3  -2  456.01    9.47
  -5  -3   2 1088.39   15.50
   5   3  -2 1090.95   16.60
   5   3  -2 1076.55   17.26
   5  -3  -2 1041.95   16.40
  -5   3   2 1106.95   17.05
   5  -3  -2 1072.98   15.91
  -3   3   2   28.17    1.84
   3   3  -2   29.73    1.80
   3  -3  -2   28.51    2.01
   3   3  -2   28.92    2.11
   3  -3  -2   30.95    1.85
  -3  -3   2   28.78    1.56
   1   3  -2  384.25    6.68
  -1  -3   2  383.94    5.95
   1  -3  -2  375.08    6.81
   1  -3  -2  383.93    5.60
   1   3  -2  383.02    6.98
  -1   3  -2  384.02    7.24
   1   3   2  374.83    7.20
  -1  -3  -2  384.36    6.98
   1  -3   2  387.03    6.26
   1  -3   2  381.89    6.04
   3  -3   2 1021.24   14.61
  -3   3  -2 1015.26   16.42
   3   3   2 1015.91   16.20
   3   3   2 1026.92   15.59
   3  -3   2 1034.63   14.11
   3   3   2 1064.24   13.40
  -5   3  -2  579.65   11.27
   5  -3   2  596.82    9.32
   5   3   2  592.78    9.34
   5  -3   2  591.92   10.44
   5   3   2  586.17   10.93
   5   3   2  587.42   11.11
   7   3   2  668.29   13.05
   7   3   2  694.84   13.08
   7   3   2  682.18   11.52
   7  -3   2  673.48   12.55
  -7   3  -2  692.14   13.51
   7  -3   2  681.45   11.34
   9  -3   2  450.50    9.25
   9   3   2  436.21    9.48
   9  -3   2  431.12   10.27
   9   3   2  435.56   10.54
   9   3   2  425.43   10.29
  -9   3  -2  442.29   10.72
  11  -3   2   -1.71    1.87
  11   3   2   -0.09    1.76
  11  -3   2   -0.26    1.91
  11   3   2   -2.23    1.54
 -11   3  -2    1.51    1.15
  11   3   2    0.54    1.41
  13  -3   2   60.95    4.92
 -13  -3  -2   69.14    4.08
  13   3   2   66.52    5.20
 -13   3  -2   64.10    4.04
  15  -3   2   24.97    4.15
  15   3   2   27.67    4.01
 -15  -3  -2   22.34    3.87
 -17  -3  -2   25.28    3.86
  17  -3   2   19.97    4.69
  16   4  -2  220.76   10.25
  16  -4  -2  223.73   10.02
 -16  -4   2  221.10    9.20
  14   4  -2   55.52    5.31
 -14  -4   2   53.26    4.62
  14  -4  -2   53.99    4.96
 -12   4   2   79.30    3.87
 -12  -4   2   76.80    4.59
  12  -4  -2   81.03    5.13
  12   4  -2   70.10    5.38
  12  -4  -2   73.72    4.95
 -10  -4   2  145.33    5.66
 -10   4   2  157.78    5.58
  10  -4  -2  144.78    6.09
  10   4  -2  142.94    6.38
  10   4  -2  151.09    5.26
  10  -4  -2  148.48    5.88
  -8   4   2   40.37    2.63
   8  -4  -2   37.50    2.89
   8   4  -2   40.16    2.56
  -8  -4   2   44.20    2.95
   8   4  -2   39.76    3.36
   8  -4  -2   32.09    2.85
   6   4  -2  721.21   12.56
   6  -4  -2  701.34   12.47
  -6   4   2  720.01   12.99
   6   4  -2  694.95   13.43
   6  -4  -2  710.64   12.35
  -6  -4   2  721.82   11.68
   4   4  -2  138.53    4.70
   4   4  -2  138.81    4.12
  -4   4   2  138.97    4.27
   4  -4  -2  143.26    4.04
   4  -4  -2  142.70    4.30
  -4  -4   2  145.09    3.66
   2   4  -2 1194.95   17.51
  -2  -4   2 1186.04   15.61
  -2   4   2 1199.00   18.42
   2   4  -2 1197.63   18.16
   2  -4  -2 1198.23   15.68
   2  -4  -2 1184.33   17.40
   0  -4   2  524.55    8.60
   0  -4   2  529.21    8.00
   0  -4  -2  530.60    7.11
   0  -4  -2  531.47    9.26
   0   4   2  528.77    9.64
  -2  -4  -2  140.40    4.23
  -2  -4  -2  144.24    2.40
   2  -4   2  144.50    3.79
   2   4   2  145.34    4.38
   2  -4   2  146.22    3.35
  -2   4  -2  141.10    4.32
   4   4   2 2480.51   34.37
   4  -4   2 2532.20   32.41
  -4   4  -2 2509.26   36.37
   4  -4   2 2440.42   32.17
   4   4   2 2509.01   36.04
  -4  -4  -2 2539.17   30.67
   6  -4   2  129.86    4.64
   6  -4   2  136.23    3.84
   6   4   2  121.16    4.87
  -6   4  -2  129.92    4.98
   6   4   2  130.03    4.80
   8  -4   2  727.86   12.32
  -8   4  -2  736.33   14.88
   8  -4   2  724.98   13.90
   8   4   2  728.68   14.55
   8   4   2  746.08   14.55
  10   4   2  601.50   13.50
 -10   4  -2  619.41   14.04
  10   4   2  622.88   13.99
  10  -4   2  621.86   11.97
  10  -4   2  615.51   13.59
 -12   4  -2    2.49    1.46
 -12  -4  -2    1.39    1.91
  12  -4   2    2.89    2.36
  12   4   2    1.53    2.02
  12   4   2    0.42    1.18
 -14  -4  -2  109.09    6.11
  14   4   2  106.80    6.82
  14  -4   2  116.83    6.75
 -16  -4  -2    5.92    2.49
  16  -4   2    7.80    3.36
  16   4   2   14.89    4.09
  17   5  -2   15.68    4.26
  17  -5  -2   14.15    3.64
 -17  -5   2   11.39    2.61
  15   5  -2    4.23    2.97
  15  -5  -2    6.67    3.11
 -15  -5   2    9.85    2.94
 -13  -5   2   29.01    3.56
  13   5  -2   34.06    4.42
  13  -5  -2   25.68    3.89
  11   5  -2   48.22    4.52
  11  -5  -2   40.10    3.93
 -11   5   2   48.27    3.32
  11   5  -2   48.72    3.10
 -11  -5   2   43.00    3.61
  11  -5  -2   50.10    4.05
  -9  -5   2   59.89    3.51
   9   5  -2   62.22    3.40
   9  -5  -2   70.31    4.01
   9  -5  -2   64.51    4.24
   9   5  -2   61.04    4.28
  -9   5   2   57.38    3.49
   7   5  -2   71.29    3.48
  -7  -5   2   75.12    3.35
   7   5  -2   72.30    4.34
  -7   5   2   70.29    3.67
   7  -5  -2   69.32    3.75
   7  -5  -2   64.94    3.63
   5   5  -2    0.53    1.28
  -5  -5   2    1.80    0.97
   5   5  -2    2.53    1.26
   5  -5  -2    3.19    1.35
  -5   5   2    2.77    1.26
   5  -5  -2    2.09    1.34
   3   5  -2  835.08   14.09
   3  -5  -2  810.24   13.48
  -3  -5   2  819.68   11.76
  -3   5   2  835.25   14.40
   3   5  -2  825.17   13.97
   3  -5  -2  825.56   12.21
  -1  -5   2  190.45    4.04
  -1   5   2  180.78    5.18
   1  -5  -2  180.21    5.01
   1  -5  -2  185.54    3.62
  -1  -5  -2  193.08    3.04
   1  -5   2  202.41    4.67
  -1   5  -2  187.88    5.39
   1   5   2  187.89    5.46
   1  -5   2  192.25    4.38
  -1  -5  -2  193.00    5.33
  -3  -5  -2   37.86    2.68
   3  -5   2   39.05    2.00
  -3   5  -2   39.18    2.68
  -3  -5  -2   38.46    1.36
   3  -5   2   38.34    2.36
   3   5   2   42.00    2.70
  -5  -5  -2  220.19    4.62
   5   5   2  205.18    6.34
  -5   5  -2  212.99    6.45
   5   5   2  215.93    6.30
   5  -5   2  223.27    5.03
   5  -5   2  219.90    5.96
   7  -5   2   20.48    1.89
  -7  -5  -2   18.82    1.84
   7   5   2   18.91    2.55
   7   5   2   22.26    2.50
   7  -5   2   21.53    2.47
  -7   5  -2   25.55    2.67
   9  -5   2  495.38   11.70
  -9   5  -2  513.54   12.39
   9   5   2  499.77   11.81
   9  -5   2  512.92   10.04
  -9  -5  -2  509.86   10.32
   9   5   2  510.70   12.39
 -11   5  -2   85.76    5.01
  11  -5   2   84.91    5.33
  11   5   2   77.41    5.12
 -11  -5  -2   75.77    4.23
  11   5   2   77.28    4.56
  13   5   2   72.93    4.42
 -13   5  -2   86.68    4.91
 -13  -5  -2   79.14    4.87
  13  -5   2   77.80    5.49
  13   5   2   83.53    5.70
 -15  -5  -2    9.45    2.68
  15   5   2    8.94    3.29
  15  -5   2    8.81    3.47
  17   5   2   -4.41    3.52
  17  -5   2    8.66    4.23
  16  -6  -2  128.39    8.04
  16   6  -2  143.15    8.64
  14   6  -2    5.48    3.31
  14  -6  -2    0.98    2.24
 -14  -6   2   -0.17    1.97
  12  -6  -2  258.35    9.28
  12  -6  -2  268.77    8.80
  12   6  -2  255.20    9.78
 -12   6   2  291.02    8.82
 -12  -6   2  267.78    8.39
 -10   6   2   19.63    2.62
  10   6  -2   15.56    2.26
 -10  -6   2   14.11    2.41
  10  -6  -2   18.20    2.69
  10  -6  -2   16.70    3.01
  10   6  -2   20.33    3.40
   8   6  -2    1.38    1.28
   8  -6  -2    0.70    1.40
   8   6  -2   -1.89    1.41
  -8  -6   2   -0.54    1.06
   8  -6  -2   -0.50    1.52
  -8   6   2   -0.30    1.28
   6  -6  -2    7.61    1.83
   6   6  -2    7.56    1.68
   6   6  -2    7.99    2.11
  -6   6   2    6.59    1.66
  -6  -6   2    8.52    1.41
   6  -6  -2    8.00    1.69
  -4  -6   2  718.45   10.88
  -4   6   2  707.63   13.52
   4  -6  -2  701.29   11.54
   4   6  -2  705.58   13.35
   4  -6  -2  692.41   12.62
   4   6  -2  705.11   13.17
   2   6  -2  224.23    6.17
   2  -6  -2  220.60    4.69
   2  -6  -2  228.79    5.96
  -2   6   2  227.76    6.36
  -2  -6   2  232.15    4.72
   2   6  -2  231.97    6.14
   0  -6  -2 1383.05   21.00
   0  -6   2 1403.01   18.56
   0  -6  -2 1381.25   17.43
   0  -6   2 1400.89   20.32
   0   6  -2 1394.39   22.31
   2   6   2   25.91    2.36
  -2   6  -2   23.13    2.28
   2  -6   2   23.86    1.91
   2  -6   2   27.59    1.94
  -2  -6  -2   25.85    2.33
  -2  -6  -2   29.82    1.17
   4   6   2  316.15    8.07
  -4  -6  -2  300.07    7.98
   4  -6   2  317.42    7.17
   4  -6   2  312.48    6.48
  -4   6  -2  318.74    8.22
  -4  -6  -2  318.10    5.27
   6  -6   2  127.36    4.01
   6  -6   2  120.32    4.74
   6   6   2  120.74    5.14
   6   6   2  122.27    5.26
  -6   6  -2  120.06    5.15
  -6  -6  -2  124.82    3.58
   8  -6   2   86.69    3.65
   8   6   2   78.49    4.35
   8  -6   2   80.77    4.46
   8   6   2   81.63    4.93
  -8   6  -2   80.96    4.53
  -8  -6  -2   76.90    3.39
 -10   6  -2  109.98    5.59
  10  -6   2  120.40    6.00
  10   6   2  107.55    5.42
  10   6   2  115.41    6.05
 -10  -6  -2  110.88    4.56
  12  -6   2    9.16    2.89
 -12   6  -2   11.42    2.10
 -12  -6  -2   10.26    2.16
  12   6   2   11.17    2.19
  12   6   2    8.45    2.69
 -14   6  -2   12.72    1.77
  14  -6   2    6.97    3.25
  14   6   2    8.96    3.47
  16   6   2    6.06    3.63
  16  -6   2    8.91    3.45
  15  -7  -2  188.62    9.13
  15   7  -2  195.55    9.82
  13  -7  -2   69.65    5.50
 -13  -7   2   71.69    4.27
  13   7  -2   68.79    6.11
 -11   7   2  759.77   16.67
  11   7  -2  754.22   15.67
  11  -7  -2  753.03   15.35
 -11  -7   2  742.89   14.51
  11  -7  -2  730.07   16.11
  11   7  -2  758.57   17.87
  -9   7   2   85.57    4.80
   9  -7  -2   95.01    4.72
   9   7  -2   97.66    4.73
   9  -7  -2   93.07    4.98
   9   7  -2   94.33    5.56
  -9  -7   2   97.08    4.23
   7   7  -2  425.04   10.11
   7  -7  -2  414.42    9.64
   7   7  -2  424.38   11.07
  -7   7   2  402.77   10.39
   7  -7  -2  417.41    9.59
  -7  -7   2  422.12    8.50
   5  -7  -2  745.84   13.85
  -5  -7   2  754.64   11.86
   5   7  -2  784.84   14.68
   5  -7  -2  748.19   12.88
  -5   7   2  760.56   15.02
   5   7  -2  738.56   14.81
   3  -7  -2   57.10    3.29
   3   7  -2   62.45    3.71
  -3  -7   2   59.90    2.46
   3  -7  -2   57.71    2.70
   3   7  -2   57.92    3.37
  -3   7   2   55.03    3.41
   1   7  -2  209.72    6.39
  -1  -7   2  214.27    6.06
   1  -7  -2  210.22    6.14
  -1  -7   2  211.94    4.78
  -1   7   2  204.60    6.50
   1  -7  -2  218.34    4.43
  -1  -7  -2  320.50    4.93
  -1  -7  -2  309.39    7.83
   1   7   2  312.81    8.21
   1  -7   2  330.32    6.52
   1  -7   2  319.93    7.19
  -1   7  -2  315.20    8.24
  -3  -7  -2  191.89    3.42
   3  -7   2  186.71    5.05
   3  -7   2  203.64    5.41
  -3  -7  -2  200.51    6.41
   3   7   2  201.02    6.50
  -3   7  -2  196.59    6.52
  -5   7  -2  205.80    6.95
  -5  -7  -2  206.36    4.27
  -5  -7  -2  202.26    6.94
   5  -7   2  207.93    5.34
   5  -7   2  203.94    6.09
   5   7   2  199.25    6.75
   7  -7   2  254.26    7.54
  -7  -7  -2  260.80    5.76
   7   7   2  256.58    8.36
  -7   7  -2  242.32    8.08
   7   7   2  260.67    8.13
   7  -7   2  259.41    6.35
   9   7   2  189.38    7.80
  -9  -7  -2  198.07    5.58
   9  -7   2  193.41    7.14
  -9   7  -2  190.27    7.46
   9   7   2  195.76    7.33
  11   7   2   15.02    3.34
  11  -7   2   13.63    3.09
  11   7   2   12.71    2.65
 -11   7  -2   11.93    2.58
  13   7   2  230.69    9.76
  13   7   2  210.11    8.07
 -13   7  -2  233.63    8.91
  13  -7   2  245.73    9.71
  15  -7   2   26.73    4.42
  15   7   2   27.77    4.80
  16   8  -2  147.83    9.33
  16  -8  -2  155.05    8.81
  14  -8  -2   21.25    3.97
  14   8  -2   23.38    4.55
  12  -8  -2  210.50    8.60
 -12   8   2  212.54    8.11
  12   8  -2  207.19    9.45
 -10  -8   2  369.19    8.85
  10  -8  -2  364.31    9.68
  10   8  -2  339.83   11.28
  10  -8  -2  358.94   10.25
  10   8  -2  363.97   10.10
 -10   8   2  356.54   10.73
  -8  -8   2    2.98    1.31
  -8   8   2    3.04    1.86
   8  -8  -2    2.67    2.08
   8   8  -2    5.05    2.16
   8   8  -2   -0.13    1.69
   8  -8  -2    3.60    1.86
   6  -8  -2  590.93   11.60
   6   8  -2  572.80   13.40
  -6  -8   2  598.52   10.36
  -6   8   2  593.14   13.46
   6  -8  -2  592.07   12.14
   6   8  -2  599.32   12.96
   4   8  -2  206.06    6.73
   4   8  -2  214.05    7.03
   4  -8  -2  194.05    6.30
  -4   8   2  208.00    7.07
   4  -8  -2  210.56    5.61
  -4  -8   2  214.23    4.93
  -2  -8   2  469.25    8.10
   2   8  -2  473.69   10.93
  -2  -8   2  454.56   10.32
  -2   8   2  477.39   11.15
   2  -8  -2  481.32   10.39
   2  -8  -2  471.74    8.18
   0   8  -2  729.87   14.61
   0  -8   2  718.30   13.12
   0  -8  -2  718.91   10.16
   0  -8  -2  690.49   13.57
   0   8   2  721.58   14.64
   0  -8   2  733.16   11.40
   2  -8   2   85.41    3.58
  -2  -8  -2   83.99    4.30
  -2   8  -2   81.08    4.39
  -2  -8  -2   90.93    2.25
   2  -8   2   89.51    3.75
   2   8   2   84.64    4.41
   4  -8   2  299.28    7.29
  -4  -8  -2  304.82    8.74
   4   8   2  283.91    8.37
  -4   8  -2  293.47    8.72
  -4  -8  -2  287.15    4.85
   4  -8   2  276.01    6.82
   6   8   2   49.68    3.89
  -6  -8  -2   47.11    2.06
   6  -8   2   43.86    2.70
   6  -8   2   48.45    3.55
  -6   8  -2   44.19    3.84
  -6  -8  -2   40.22    3.81
   8   8   2   92.63    5.18
  -8  -8  -2   74.17    5.14
  -8   8  -2   79.12    5.04
   8  -8   2   70.52    4.63
 -10   8  -2  119.62    6.15
  10   8   2  115.10    6.08
  10   8   2  110.48    6.45
  10  -8   2  121.25    6.11
  12  -8   2    6.06    2.69
  12   8   2    3.73    2.85
 -12   8  -2    9.53    2.14
  12   8   2    9.01    2.16
 -14   8  -2  310.57   10.73
  14  -8   2  319.44   11.61
 -16  -8  -2    5.23    2.53
  16  -8   2    3.26    3.41
  15   9  -2   -0.90    2.92
  15  -9  -2    8.08    3.64
  13   9  -2   13.92    3.99
  13  -9  -2    6.51    3.00
  11   9  -2   84.53    4.85
  11  -9  -2   71.48    5.42
 -11   9   2   60.83    4.91
  11   9  -2   79.69    6.09
   9   9  -2    3.63    2.30
   9  -9  -2    4.34    1.82
   9  -9  -2    3.95    2.10
  -9   9   2    3.17    2.09
   9   9  -2    0.62    1.75
   7  -9  -2   92.83    4.71
   7  -9  -2   91.95    4.70
  -7   9   2   95.52    5.48
   7   9  -2   90.27    5.18
   7   9  -2   84.15    5.40
  -7  -9   2   95.73    3.68
   5  -9  -2   73.39    4.28
  -5   9   2   66.63    4.42
   5   9  -2   76.04    4.50
   5  -9  -2   73.33    3.86
  -5  -9   2   74.11    3.01
   3  -9  -2  186.08    6.31
  -3  -9   2  187.23    4.62
   3   9  -2  187.36    6.73
  -3  -9   2  179.55    6.54
  -3   9   2  178.84    6.75
   3  -9  -2  185.73    5.05
   1   9  -2   28.72    3.02
   1  -9  -2   27.27    2.03
  -1  -9   2   31.61    2.32
  -1  -9   2   23.51    2.56
   1  -9  -2   28.64    2.93
  -1   9   2   33.05    3.26
  -1  -9  -2   72.99    2.34
  -1   9  -2   73.83    4.46
  -1  -9  -2   70.69    4.10
   1  -9   2   73.58    3.44
   1  -9   2   69.53    3.71
   1   9   2   71.16    4.46
   3   9   2    4.86    1.81
  -3   9  -2    6.86    2.04
   3  -9   2    6.53    1.55
   3  -9   2    7.68    1.73
  -3  -9  -2    9.29    2.14
   5  -9   2   67.94    3.33
   5  -9   2   74.35    4.17
   5   9   2   69.59    4.61
  -5   9  -2   68.02    4.68
  -5  -9  -2   71.44    4.66
  -7  -9  -2   55.67    4.72
   7  -9   2   68.10    3.15
   7   9   2   57.13    4.46
  -7   9  -2   56.09    4.36
   7  -9   2   59.83    4.02
  -9   9  -2   97.46    5.94
  -9  -9  -2   97.47    6.35
   9  -9   2  101.27    5.73
   9   9   2  102.70    5.79
 -11  -9  -2   62.55    5.70
  11   9   2   61.35    4.75
  11  -9   2   69.58    5.15
 -11   9  -2   70.22    5.13
  13  -9   2  123.35    7.45
 -13   9  -2  125.06    6.86
 -13  -9  -2  129.62    8.16
 -15  -9  -2   10.49    3.67
  15  -9   2    7.96    3.55
  14 -10  -2   23.55    4.46
  14  10  -2   18.85    4.48
 -12  10   2   42.62    4.31
  12 -10  -2   50.32    5.00
  12  10  -2   43.14    5.35
  10  10  -2  167.67    8.47
  10  10  -2  160.32    6.98
  10 -10  -2  157.74    7.28
 -10  10   2  156.73    7.51
  -8  10   2   36.37    4.01
   8  10  -2   37.18    3.95
   8 -10  -2   35.63    3.64
   8  10  -2   36.06    4.30
   8 -10  -2   47.06    3.69
   6  10  -2  380.28   10.80
   6 -10  -2  384.83   10.08
   6 -10  -2  393.24    9.49
  -6  10   2  393.38   11.48
  -6 -10   2  399.89   11.61
  -4  10   2   20.47    2.97
  -4 -10   2   21.15    1.81
   4 -10  -2   17.80    2.60
   4  10  -2   19.03    2.86
   4 -10  -2   16.58    2.17
  -4 -10   2   21.67    3.12
   2 -10  -2   88.29    4.75
  -2  10   2   84.79    5.01
   2  10  -2   86.09    4.91
  -2 -10   2   92.39    3.40
   2 -10  -2   93.09    3.44
  -2 -10   2   89.06    4.81
   0 -10  -2  303.22    8.84
   0 -10   2  325.72    7.00
   0  10  -2  316.73    9.64
   0  10   2  306.95    9.53
   0 -10   2  318.52    8.59
   0 -10  -2  321.17    6.00
   2  10   2    3.98    1.89
  -2 -10  -2    2.65    1.82
   2 -10   2    4.22    1.71
  -2  10  -2    3.83    1.87
   2 -10   2    4.01    1.64
  -4  10  -2  261.45    9.08
   4 -10   2  254.24    7.14
   4 -10   2  258.42    7.18
   4  10   2  261.18    8.85
  -4 -10  -2  243.85    8.53
  -6 -10  -2   90.20    5.56
   6 -10   2   95.85    4.11
  -6  10  -2  105.27    5.98
   6  10   2   93.91    5.59
   6 -10   2   95.35    4.98
   8 -10   2   81.45    5.17
   8  10   2   95.46    5.78
  -8 -10  -2   89.77    6.03
  -8  10  -2   91.98    5.95
 -10 -10  -2   15.28    3.70
  10 -10   2    9.57    3.09
 -10  10  -2   13.59    3.08
  10  10   2    5.25    2.37
 -12  10  -2   68.07    5.32
  12  10   2   70.22    4.92
 -12 -10  -2   72.50    6.51
  12 -10   2   63.84    5.55
 -14  10  -2   23.48    3.16
 -14 -10  -2   33.12    5.09
  14 -10   2   24.26    4.67
  13 -11  -2    1.89    2.88
 -11  11   2  314.21   11.09
  11 -11  -2  303.37   10.36
   9 -11  -2  106.81    5.90
  -9  11   2  110.84    6.49
  -9 -11   2  109.81    6.84
   9  11  -2  115.42    6.30
   7  11  -2  365.55   11.09
  -7  11   2  377.31   11.77
  -7 -11   2  389.38   12.27
   7 -11  -2  385.12   10.30
   7 -11  -2  403.41   10.22
  -5  11   2  434.63   12.38
   5  11  -2  433.79   12.01
   5 -11  -2  446.81    9.91
  -5 -11   2  440.33   12.27
   5 -11  -2  432.72   11.24
  -3 -11   2   -0.16    1.66
   3 -11  -2    1.40    1.36
   3 -11  -2    1.00    1.63
  -3  11   2    1.36    1.77
   3  11  -2    0.06    1.86
  -1 -11   2  403.00    8.05
  -1 -11   2  371.50   10.11
   1  11  -2  380.63   11.17
   1 -11  -2  390.72   10.48
  -1  11   2  390.36   11.37
  -1  11  -2    0.67    1.66
   1 -11   2    0.52    1.58
   1 -11   2   -0.39    1.50
  -1 -11  -2    3.19    1.93
   1  11   2   -0.04    1.61
   3 -11   2   99.78    4.80
   3  11   2  106.16    5.88
  -3  11  -2   97.02    5.68
   3 -11   2   99.81    4.69
  -3 -11  -2  100.04    5.67
  -5 -11  -2    1.79    2.18
   5 -11   2    2.36    1.93
   5  11   2    3.93    2.33
   5 -11   2    3.01    1.40
  -5  11  -2    4.23    2.15
   7 -11   2   81.33    4.94
   7  11   2   79.45    5.53
  -7  11  -2   81.38    5.62
  -7 -11  -2   85.83    6.06
   9  11   2  273.96    9.99
  -9 -11  -2  274.24   10.82
   9 -11   2  274.44    9.41
  -9  11  -2  261.22   10.36
 -11 -11  -2    4.84    2.96
 -11  11  -2   -0.10    1.66
  11 -11   2    1.29    2.28
  11  11   2   -0.25    1.36
 -13  11  -2  259.88   10.59
  13 -11   2  261.22   10.74
 -13 -11  -2  274.42   11.95
 -12 -12   2  143.87    8.83
 -12  12   2  147.49    7.86
  12 -12  -2  166.35    8.23
  10  12  -2  376.28   11.93
 -10 -12   2  373.60   13.64
  10 -12  -2  378.37   11.47
 -10  12   2  387.10   12.91
  -8 -12   2    8.16    2.82
   8  12  -2   11.47    2.97
  -8  12   2    9.85    3.04
   8 -12  -2   13.16    3.07
   6 -12  -2  338.87   10.13
  -6 -12   2  323.80   11.10
   6 -12  -2  339.57    9.12
   6  12  -2  323.52   10.82
  -6  12   2  332.38   11.33
  -4  12   2   29.03    3.83
   4  12  -2   26.41    3.63
   4 -12  -2   34.01    3.66
  -4 -12   2   34.59    3.85
   2  12  -2   49.11    4.51
   2 -12  -2   54.47    4.39
  -2 -12   2   54.89    4.33
  -2  12   2   51.14    4.64
   0 -12  -2   74.17    4.98
   0  12  -2   68.16    5.01
   0  12   2   70.50    5.30
   0 -12   2   79.67    4.82
   2 -12   2   58.87    4.13
  -2  12  -2   51.60    4.72
  -2 -12  -2   63.04    4.84
   2  12   2   55.55    4.71
   2 -12   2   56.63    3.58
   4 -12   2   82.59    4.42
   4 -12   2   81.00    4.80
   4  12   2   80.38    5.73
  -4 -12  -2   80.65    5.41
  -4  12  -2   77.68    5.50
   6 -12   2   50.79    4.08
  -6  12  -2   49.23    4.86
   6  12   2   46.63    4.68
  -6 -12  -2   37.63    4.50
  -8 -12  -2   37.67    4.84
  -8  12  -2   38.42    4.58
   8 -12   2   34.76    3.97
   8  12   2   39.08    4.59
  10  12   2   51.22    4.97
  10 -12   2   49.36    5.11
 -10 -12  -2   48.53    5.67
 -10  12  -2   46.02    4.98
  12  12   2   66.54    5.15
  12 -12   2   71.31    6.17
 -12  12  -2   71.82    5.46
 -12 -12  -2   61.80    6.57
  11 -13  -2   45.37    5.11
 -11 -13   2   34.54    5.21
 -11  13   2   45.91    5.14
   9  13  -2   20.66    3.47
  -9 -13   2   16.88    4.07
   9 -13  -2   20.63    3.59
  -9  13   2   26.46    4.22
  -7 -13   2    0.60    2.68
   7  13  -2    5.36    2.93
  -7  13   2    8.73    2.83
  -5 -13   2    7.42    3.00
   5  13  -2   10.78    3.07
   5 -13  -2   14.64    2.84
  -5  13   2   15.45    3.35
  -3 -13   2    2.47    2.19
   3  13  -2    6.43    2.84
   3 -13  -2    7.34    2.42
  -3  13   2    1.66    2.21
   1 -13  -2    6.36    2.43
   1  13  -2    0.15    1.98
  -1 -13   2    3.51    2.13
  -1  13   2    0.90    2.11
   1  13   2   40.28    4.64
   1 -13   2   36.56    3.79
  -1 -13  -2   40.80    4.30
  -1  13  -2   42.26    4.48
   3  13   2   41.43    4.68
   3 -13   2   27.25    3.22
  -3  13  -2   26.11    3.92
  -3 -13  -2   25.18    3.74
   5 -13   2   16.79    2.90
  -5 -13  -2   16.65    3.46
   5  13   2   17.84    3.67
  -5  13  -2   17.68    3.80
   7 -13   2   34.52    3.84
  -7 -13  -2   36.56    4.88
   7  13   2   31.30    4.36
  -7  13  -2   28.35    4.38
   9  13   2   15.43    3.57
  -9  13  -2   18.27    3.75
  -9 -13  -2   24.67    4.70
   9 -13   2   19.54    3.95
 -11  13  -2    1.68    1.80
 -11 -13  -2    6.06    2.84
  11  13   2    2.71    1.73
  11 -13   2    1.81    2.51
 -10  14   2   53.44    5.46
 -10 -14   2   49.25    6.07
  10  14  -2   44.87    5.10
   8  14  -2   25.62    4.06
  -8 -14   2   18.55    3.98
  -8  14   2   22.41    4.17
  -6  14   2  290.59   11.35
  -6 -14   2  298.00   11.39
   6  14  -2  279.15   10.78
  -4  14   2    4.39    2.44
   4  14  -2    1.99    2.39
   4 -14  -2    2.75    2.18
  -4 -14   2   10.13    2.81
   2 -14  -2  268.86    9.64
  -2  14   2  278.98   10.88
   2  14  -2  257.49   10.50
  -2 -14   2  245.77    9.25
   0  14   2   35.79    4.67
   0 -14  -2   42.93    4.43
   0  14  -2   45.40    4.92
   0 -14   2   43.79    4.29
   2 -14   2   23.09    3.16
  -2 -14  -2   18.41    3.48
  -2  14  -2   21.00    3.82
   2  14   2   19.06    3.77
  -4  14  -2   44.37    5.14
   4  14   2   41.72    4.95
  -4 -14  -2   46.22    4.88
  -6 -14  -2   18.44    4.02
   6  14   2   20.41    4.13
  -6  14  -2   15.61    3.69
   8 -14   2  107.90    6.56
   8  14   2  113.56    7.01
  -8  14  -2  115.74    7.55
  -8 -14  -2  115.33    7.74
  10 -14   2  314.89   11.15
 -10  14  -2  305.79   12.47
  10  14   2  304.31   11.58
 -10 -14  -2  309.06   13.06
   9  15  -2   22.76    3.93
  -9  15   2   20.31    3.95
  -9 -15   2   20.08    4.50
  -7  15   2  246.15   10.76
  -7 -15   2  240.11   10.74
   7  15  -2  234.25   10.20
  -5  15   2  116.61    7.52
  -5 -15   2  110.89    7.03
   5  15  -2  114.68    7.28
   3 -15  -2   88.74    5.70
  -3  15   2   88.33    6.66
  -3 -15   2   88.85    5.94
   3  15  -2   80.61    6.26
   1 -15  -2  420.95   12.88
  -1  15   2  396.17   13.71
   1  15  -2  397.10   13.64
  -1 -15   2  422.97   12.65
  -1  15  -2    0.87    2.27
  -1 -15  -2    0.19    1.72
   1  15   2   -0.07    2.19
   1 -15   2    5.68    2.20
   3  15   2  157.16    8.57
  -3 -15  -2  165.74    8.34
  -3  15  -2  165.78    8.81
  -5  15  -2   79.79    6.35
   5  15   2   89.50    6.73
  -5 -15  -2   79.93    6.22
  -7 -15  -2   11.69    3.43
   7  15   2   15.00    3.56
  -7  15  -2   11.51    3.38
  -9  15  -2  225.76   10.62
  -9 -15  -2  206.60   10.70
   9  15   2  221.02   10.08
   8  16  -2    8.40    3.10
  -8  16   2    5.17    2.80
  -8 -16   2    8.79    3.29
  -6 -16   2   51.24    5.72
  -6  16   2   51.75    5.89
   6  16  -2   50.24    5.40
   4  16  -2    3.26    2.93
  -4  16   2   -0.44    1.85
  -4 -16   2    2.07    2.49
   2 -16  -2   46.38    4.64
   2  16  -2   42.31    5.47
  -2 -16   2   38.16    4.65
  -2  16   2   46.43    5.48
   0 -16  -2   49.44    5.17
   0 -16   2   60.16    4.61
   0  16  -2   43.23    5.44
   0  16   2   46.72    5.55
   2  16   2   14.84    3.92
  -2 -16  -2   28.38    4.29
  -2  16  -2   14.73    3.77
   4  16   2   62.92    6.15
  -4 -16  -2   59.21    5.78
  -4  16  -2   63.22    6.28
  -6 -16  -2    0.42    2.18
   6  16   2   -1.42    2.69
  -6  16  -2    5.16    2.44
   8  16   2   27.82    4.73
  -8 -16  -2   29.22    5.14
  -8  16  -2   28.57    4.89
   7  17  -2    7.02    3.75
  -7  17   2    7.99    2.88
  -7 -17   2   12.76    3.41
   5  17  -2   30.80    4.98
  -5 -17   2   26.55    4.31
  -5  17   2   22.81    4.79
  -3 -17   2   87.97    5.97
  -3  17   2   84.37    6.94
   3  17  -2   94.04    7.50
  -1 -17   2    9.14    2.56
  -1  17   2   11.11    3.78
   1  17  -2    9.53    3.70
  -1 -17  -2   14.34    3.21
   1  17   2   17.72    4.54
  -1  17  -2   27.00    4.97
  -3  17  -2   11.09    3.27
  -3 -17  -2    8.32    2.82
   3  17   2    5.91    3.29
   5  17   2   11.02    3.67
  -5 -17  -2   13.47    3.39
  -5  17  -2    9.75    3.09
  -7  17  -2    1.76    2.44
   7  17   2    8.61    3.41
  -7 -17  -2    6.56    2.98
   4  18  -2    2.32    2.91
  -4 -18   2   -2.56    2.08
  -4  18   2    1.21    2.45
  -2  18   2  151.66    9.45
  -2 -18   2  157.73    8.34
   2  18  -2  175.59   10.02
   0  18  -2   29.20    5.27
   0  18   2   30.37    5.60
   0 -18  -2   25.54    4.25
  -2  18  -2   43.64    6.07
   2  18   2   37.44    5.97
  -2 -18  -2   31.04    4.36
   4  18   2  126.83    8.58
  -4  18  -2  101.99    7.85
  -4 -18  -2  108.85    7.35
 -18   0   3   -1.72    1.74
  16   0  -3    8.30    3.88
 -16   0   3    1.92    2.87
  14   0  -3   -3.38    2.37
 -14   0   3    0.91    2.18
  12   0  -3    0.66    2.27
  10   0  -3   -0.55    1.74
 -10   0   3    1.60    0.64
  -8   0   3   -0.01    0.59
   8   0  -3   -0.85    1.36
   8   0  -3   -0.37    1.16
   6   0  -3    3.02    1.33
  -6   0   3    2.43    0.65
   6   0  -3    2.75    1.19
  -4   0   3   -0.49    0.43
  -4   0   3   -0.48    0.78
   4   0  -3   -0.01    0.92
   2   0  -3   -0.26    0.76
  -2   0   3    0.71    0.65
   0   0   3   -0.09    0.37
   0   0  -3    1.15    0.50
   0   0   3   -0.21    0.43
   2   0   3    4.50    0.82
   2   0   3    5.89    1.02
   4   0   3    0.53    0.94
   4   0   3    0.40    0.97
   4   0   3    0.43    0.76
   6   0   3   -0.33    1.14
   6   0   3    0.32    1.08
   8   0   3    3.90    1.53
   8   0   3    1.46    1.46
  -8   0  -3    3.17    1.41
  10   0   3    0.52    1.56
  10   0   3   -0.44    1.64
 -10   0  -3    0.53    0.81
  12   0   3    0.41    2.06
 -12   0  -3   -0.21    0.85
  12   0   3    3.21    2.04
 -14   0  -3    0.96    0.54
  14   0   3    0.87    2.28
  16   0   3   -1.79    2.47
  17   1  -3  130.98    8.77
 -17   1   3  131.86    7.68
 -17  -1   3  138.29    7.90
 -15   1   3  236.68    9.62
  15   1  -3  246.81   10.12
 -15  -1   3  260.50    9.89
  15  -1  -3  257.93    9.94
 -13  -1   3   81.37    5.26
  13   1  -3   89.00    5.69
  13  -1  -3   88.37    5.81
  11  -1  -3  107.48    5.61
 -11   1   3  124.07    4.27
  11  -1  -3  103.84    5.31
 -11  -1   3  115.68    4.10
  11   1  -3  115.17    5.94
 -11  -1   3  117.36    5.73
   9  -1  -3   17.46    2.47
  -9  -1   3   18.07    2.41
   9  -1  -3   18.50    2.37
   9   1  -3   18.07    2.57
  -9  -1   3   21.13    1.62
  -9   1   3   19.13    1.50
  -7  -1   3   58.17    3.27
  -7   1   3   59.89    2.37
   7   1  -3   55.44    3.35
   7  -1  -3   60.80    3.44
   7  -1  -3   54.55    3.07
   5   1  -3    0.89    0.61
  -5   1   3   -0.14    0.47
  -5  -1   3   -0.63    0.80
   5   1  -3    0.59    1.12
   5  -1  -3    2.00    1.18
   5  -1  -3    0.15    0.91
   3   1  -3 1268.93   17.98
  -3  -1   3 1257.20   16.78
   3  -1  -3 1259.67   17.99
   3   1  -3 1316.54   18.27
  -3   1   3 1278.74   17.95
   3  -1  -3 1272.08   16.79
  -1   1   3 1001.90   14.10
   1   1  -3  985.78   13.41
   1  -1  -3  960.22   13.70
  -1   1   3  979.44   12.54
   1   1  -3  998.80   14.16
  -1  -1   3  971.07   12.71
   1   1   3   13.91    1.21
  -1  -1  -3   14.62    1.18
   1  -1   3   14.81    1.06
   1   1   3   14.45    0.88
  -1   1  -3   14.78    1.14
   3  -1   3 1606.93   20.54
   3   1   3 1574.43   21.07
  -3   1  -3 1550.49   22.95
   3   1   3 1577.56   19.89
   3  -1   3 1544.04   20.38
   3   1   3 1552.59   22.86
   5   1   3 1033.93   14.92
   5   1   3 1041.66   17.02
   5  -1   3 1045.06   15.43
   5   1   3 1026.70   15.56
   5  -1   3 1058.30   14.85
  -5   1  -3 1035.82   17.10
   7   1   3  288.21    7.48
  -7   1  -3  284.15    7.54
   7  -1   3  296.83    6.49
   7   1   3  289.84    6.86
   7  -1   3  291.62    7.20
   7   1   3  292.65    7.02
   9  -1   3  375.78    8.38
  -9   1  -3  372.57    9.50
   9   1   3  364.31    8.71
   9   1   3  377.83    9.00
   9  -1   3  362.37    9.07
 -11  -1  -3   94.41    4.99
  11   1   3   98.07    5.04
  11  -1   3   98.77    4.88
 -11   1  -3   95.28    4.91
  11  -1   3   95.33    5.32
  11   1   3   94.12    4.94
  13   1   3   63.85    4.85
 -13   1  -3   53.38    3.79
  13   1   3   62.58    4.68
  13  -1   3   58.41    4.80
 -13  -1  -3   65.58    4.10
  15  -1   3   22.02    3.81
  15   1   3   35.26    4.40
  17  -1   3    0.42    2.92
 -18   2   3   14.10    3.53
 -18  -2   3   25.14    4.10
 -16  -2   3  348.76   11.94
 -16   2   3  365.56   12.60
  16   2  -3  378.84   12.86
 -14  -2   3   17.98    3.37
  14   2  -3   14.26    3.55
  14  -2  -3   17.36    3.66
  12  -2  -3  654.37   14.63
  12   2  -3  661.48   15.36
 -12  -2   3  652.43   14.33
  12  -2  -3  646.92   14.67
 -10   2   3   64.52    3.01
  10   2  -3   64.29    4.47
  10  -2  -3   61.31    4.08
 -10  -2   3   57.58    3.84
  10  -2  -3   69.10    4.18
   8  -2  -3  360.13    8.63
  -8  -2   3  374.50    8.47
   8   2  -3  359.88    9.16
   8  -2  -3  359.33    8.59
  -8   2   3  366.90    7.82
   8   2  -3  377.37    7.62
   6  -2  -3  530.00   10.19
  -6   2   3  544.82    9.50
  -6  -2   3  532.12    9.60
   6   2  -3  537.34    9.13
   6   2  -3  527.49   10.62
   6  -2  -3  533.80    9.87
   4  -2  -3  677.53   11.24
   4   2  -3  681.61   10.32
  -4   2   3  670.07   10.60
   4   2  -3  656.91   11.34
  -4  -2   3  662.04   10.26
   4  -2  -3  668.02   10.45
   2  -2  -3 2645.78   34.55
   2   2  -3 2628.54   36.90
   2  -2  -3 2689.05   32.18
  -2  -2   3 2602.07   32.23
   2   2  -3 2660.30   34.31
  -2   2   3 2708.63   36.09
   0  -2   3   50.62    1.89
   0   2   3   55.43    2.07
   0   2   3   54.51    1.19
   0   2  -3   53.52    1.99
   0   2  -3   51.85    1.64
   0  -2  -3   53.25    2.12
  -2   2  -3  959.70   15.08
   2   2   3  970.80   12.39
  -2  -2  -3  983.38   14.10
   2  -2   3  972.46   13.41
  -4   2  -3 3246.18   45.49
   4   2   3 3268.98   45.35
   4   2   3 3249.83   42.42
   4  -2   3 3267.38   41.24
   4  -2   3 3326.81   40.65
   4   2   3 3253.68   39.53
   6   2   3  129.04    4.36
   6  -2   3  127.38    3.59
   6   2   3  129.85    4.02
  -6   2  -3  129.23    4.66
   6   2   3  125.51    4.60
   8  -2   3 1693.71   25.09
   8   2   3 1706.84   24.16
   8   2   3 1686.27   25.61
  -8   2  -3 1693.47   27.35
   8   2   3 1667.99   27.03
   8  -2   3 1703.38   24.15
  10  -2   3   37.78    3.51
  10   2   3   40.48    3.29
 -10   2  -3   46.27    3.46
  10   2   3   39.86    3.29
  10  -2   3   40.07    3.24
  10   2   3   43.08    3.55
  12   2   3  257.19    8.39
 -12  -2  -3  261.32    8.64
  12  -2   3  276.75    9.18
  12  -2   3  263.32    8.19
  12   2   3  264.03    8.73
 -12   2  -3  271.56    8.78
  14   2   3  161.22    7.30
  14   2   3  170.60    7.61
  14  -2   3  166.16    7.78
 -14   2  -3  162.96    6.76
 -16  -2  -3    8.29    3.12
  16  -2   3    4.23    3.25
  17   3  -3   53.27    6.10
 -17  -3   3   62.52    5.72
 -17   3   3   59.75    6.12
  15   3  -3  178.49    8.85
 -15  -3   3  180.74    8.06
  13  -3  -3    4.04    2.44
  13  -3  -3    7.12    3.01
  13   3  -3    4.68    2.89
 -13  -3   3    8.06    2.47
  11   3  -3   40.63    2.32
 -11  -3   3   37.57    3.52
  11   3  -3   49.27    4.40
 -11   3   3   40.60    2.50
  11  -3  -3   38.46    3.71
  11  -3  -3   33.34    3.58
   9  -3  -3    1.25    1.45
   9   3  -3    2.75    0.94
  -9  -3   3    3.18    1.40
   9   3  -3    2.08    1.70
  -9   3   3    2.88    0.74
   9  -3  -3   -0.03    1.41
   7   3  -3  159.58    5.79
   7  -3  -3  160.56    5.30
   7   3  -3  161.52    4.42
  -7  -3   3  156.85    4.94
   7  -3  -3  148.11    5.06
  -7   3   3  161.31    4.62
   5   3  -3    2.61    0.88
  -5   3   3    3.29    0.88
   5  -3  -3    1.49    1.16
   5  -3  -3    2.76    1.19
   5   3  -3    2.08    1.23
  -5  -3   3    3.41    1.09
  -3  -3   3  525.35    8.32
   3  -3  -3  534.82    9.44
   3   3  -3  546.94    9.00
   3   3  -3  540.01    9.56
   3  -3  -3  526.59    8.37
  -3   3   3  539.41    9.26
   1  -3  -3   25.35    1.24
   1   3  -3   26.69    1.76
  -1   3   3   27.08    1.90
  -1  -3   3   28.56    1.59
   1   3  -3   28.03    1.69
   1  -3  -3   27.47    1.90
  -1   3  -3   52.69    2.42
   1  -3   3   57.71    2.20
   1  -3   3   55.65    1.69
   1   3   3   53.20    2.46
  -1  -3  -3   55.22    2.46
  -3  -3  -3  705.38   11.64
   3  -3   3  724.52    9.92
   3   3   3  711.07   12.27
  -3   3  -3  687.12   12.30
   3   3   3  702.62    9.52
   3  -3   3  697.63   10.99
   5   3   3   56.60    2.47
   5   3   3   59.03    3.07
   5  -3   3   55.61    3.06
  -5   3  -3   60.53    3.20
   5  -3   3   55.88    2.17
   5   3   3   58.98    3.19
   7  -3   3  392.99    8.93
   7   3   3  397.74    9.39
   7   3   3  394.31    9.15
   7  -3   3  403.59    7.60
  -7   3  -3  411.85    9.74
   7   3   3  394.43    8.03
   9  -3   3  652.70   13.38
  -9   3  -3  691.19   14.50
   9  -3   3  658.92   11.88
   9   3   3  657.45   12.34
   9   3   3  650.46   13.83
   9   3   3  666.95   13.66
  11   3   3   14.08    2.72
  11   3   3   17.44    2.66
  11  -3   3   16.75    2.73
  11   3   3   17.85    2.62
 -11   3  -3   17.79    2.68
  11  -3   3   20.31    3.09
 -13   3  -3   22.90    2.91
  13   3   3   22.14    3.27
  13   3   3   22.54    3.46
  13  -3   3   23.06    3.81
  15  -3   3   44.02    4.95
 -15  -3  -3   56.17    4.95
  15   3   3   43.89    4.79
 -17  -3  -3   10.42    2.64
  17  -3   3   17.99    4.34
  16   4  -3   41.40    5.55
 -16  -4   3   36.77    4.62
  14  -4  -3   41.65    4.88
 -14  -4   3   44.70    4.40
  14  -4  -3   39.18    4.47
  14   4  -3   40.57    4.87
  12   4  -3  218.39    8.73
  12  -4  -3  239.23    8.08
  12  -4  -3  235.49    8.57
 -12  -4   3  243.59    8.08
  10  -4  -3    5.44    2.23
  10  -4  -3    7.62    2.20
 -10   4   3   10.23    1.59
  10   4  -3    5.97    1.30
 -10  -4   3    5.53    1.82
  10   4  -3    6.09    2.28
   8  -4  -3  249.21    7.22
   8   4  -3  259.33    6.39
  -8  -4   3  257.32    6.77
   8   4  -3  251.34    7.95
   8  -4  -3  248.27    7.10
  -8   4   3  250.23    6.66
   6  -4  -3   55.53    3.24
  -6  -4   3   53.58    2.78
   6   4  -3   49.55    2.68
  -6   4   3   47.81    2.70
   6   4  -3   55.30    3.59
   6  -4  -3   55.32    3.03
   4   4  -3  381.94    7.42
   4  -4  -3  374.05    7.08
  -4   4   3  357.17    7.64
   4  -4  -3  374.97    7.83
   4   4  -3  365.69    8.09
  -4  -4   3  372.68    6.83
   2   4  -3   91.37    3.10
  -2   4   3   87.96    3.28
   2   4  -3   92.04    3.27
   2  -4  -3   88.50    2.55
  -2  -4   3   85.26    2.65
   2  -4  -3   86.63    3.35
   0   4   3 1178.52   18.64
   0  -4   3 1228.73   16.22
   0   4  -3 1204.01   18.63
   0  -4  -3 1195.27   17.81
   0  -4  -3 1226.78   15.48
   0   4  -3 1244.00   16.95
  -2  -4  -3    1.95    1.04
  -2  -4  -3    2.68    0.35
   2   4   3    2.72    1.08
  -2   4  -3    1.32    0.91
   2  -4   3    2.63    1.05
   2  -4   3    2.44    0.71
  -4   4  -3   63.18    3.28
   4  -4   3   63.87    3.02
   4   4   3   63.52    3.24
   4  -4   3   69.45    2.23
  -6   4  -3   11.39    1.90
   6   4   3   14.22    1.52
   6   4   3   14.48    2.05
   6   4   3   12.00    1.93
   6  -4   3   10.56    1.85
   6  -4   3   14.01    1.37
   8   4   3  102.04    4.95
   8  -4   3  104.75    4.94
  -8   4  -3  103.13    4.85
   8  -4   3  105.49    3.89
   8   4   3   97.51    4.15
   8   4   3  110.75    4.94
  10   4   3   88.95    4.88
  10  -4   3   90.96    4.53
 -10   4  -3   85.19    4.87
  10  -4   3   80.65    4.81
  10   4   3   86.31    4.29
  10   4   3   82.44    5.04
  12   4   3   16.88    3.23
 -12   4  -3   19.91    3.03
  12   4   3   19.72    2.83
  12  -4   3   18.40    3.29
 -14  -4  -3   52.09    4.59
 -14   4  -3   48.34    3.49
  14  -4   3   57.57    5.35
  14   4   3   55.95    5.22
  16   4   3    3.62    3.86
  16  -4   3    2.87    2.90
 -16  -4  -3    2.09    2.03
 -17  -5   3   59.55    5.11
  17   5  -3   52.98    6.35
 -15  -5   3   31.94    4.08
  15  -5  -3   25.62    4.24
  15   5  -3   17.46    4.29
  13   5  -3  161.59    7.89
  13  -5  -3  156.50    7.50
 -13  -5   3  156.51    6.70
  13  -5  -3  155.95    7.01
 -11  -5   3  344.88    9.17
  11  -5  -3  327.08    9.75
  11  -5  -3  322.99    9.26
 -11   5   3  334.50    8.94
  11   5  -3  333.95   10.57
  11   5  -3  317.35    8.22
   9  -5  -3  102.50    4.83
   9   5  -3   98.12    4.12
   9  -5  -3  103.62    5.04
  -9  -5   3   97.42    4.36
   9   5  -3   94.99    5.24
  -9   5   3  101.71    4.41
   7   5  -3  663.77   13.76
   7  -5  -3  638.88   12.28
   7   5  -3  681.09   12.48
  -7  -5   3  664.08   11.65
   7  -5  -3  645.98   12.63
  -7   5   3  663.02   12.90
   5   5  -3  307.55    7.98
  -5  -5   3  324.26    6.57
   5   5  -3  324.59    7.26
   5  -5  -3  315.56    6.98
   5  -5  -3  315.47    7.54
  -5   5   3  307.28    7.51
  -3  -5   3   16.75    1.46
  -3   5   3   14.74    1.71
   3   5  -3   13.99    1.85
   3   5  -3   16.35    1.71
   3  -5  -3   18.39    1.93
   3  -5  -3   19.99    1.56
   1   5  -3 1688.96   23.70
  -1   5   3 1691.66   25.58
   1  -5  -3 1708.45   21.07
  -1  -5   3 1715.21   21.94
   1  -5  -3 1701.37   24.30
   1   5  -3 1691.91   25.43
  -1  -5  -3   35.09    2.44
   1   5   3   35.28    2.51
   1  -5   3   35.37    2.18
  -1   5  -3   35.29    2.56
   1  -5   3   38.04    2.13
  -3  -5  -3 1511.44   22.72
   3  -5   3 1511.91   20.95
   3  -5   3 1482.41   20.36
  -3   5  -3 1514.65   23.94
   3   5   3 1501.50   23.70
  -3  -5  -3 1529.43   18.70
  -5   5  -3  325.00    8.43
   5  -5   3  339.73    6.28
   5  -5   3  321.52    7.54
  -5  -5  -3  337.56    6.01
   5   5   3  332.62    8.32
   7   5   3  484.83   11.20
  -7   5  -3  482.08   11.52
   7   5   3  483.75   11.14
   7  -5   3  500.03    8.79
  -7  -5  -3  494.84    8.98
   7  -5   3  476.66   10.48
  -9  -5  -3  301.87    7.49
   9  -5   3  300.94    7.05
   9   5   3  294.63    8.99
   9   5   3  295.03    8.77
  -9   5  -3  298.99    9.12
   9  -5   3  295.52    8.71
 -11  -5  -3   -1.13    1.18
  11   5   3    0.70    2.01
  11   5   3    1.61    1.65
  11  -5   3    2.95    2.27
 -11   5  -3   -0.82    1.26
  13  -5   3   95.06    6.01
 -13   5  -3   89.78    5.34
  13   5   3   88.93    6.02
  13   5   3   88.58    4.96
 -13  -5  -3   84.98    4.91
  15   5   3   17.47    3.76
  15  -5   3   16.88    3.92
  17  -5   3   59.02    6.47
  16  -6  -3  132.94    7.84
  16   6  -3  139.33    8.78
 -16  -6   3  124.59    6.44
  14   6  -3    2.42    2.64
  14  -6  -3    2.41    2.54
 -14  -6   3    0.79    2.04
  12  -6  -3  385.21   10.69
  12  -6  -3  368.25   11.13
 -12  -6   3  393.38   10.36
  12   6  -3  392.74   12.39
 -12   6   3  394.22   10.46
  10   6  -3  259.22    7.46
  10  -6  -3  255.80    7.94
 -10   6   3  258.26    7.98
 -10  -6   3  256.09    7.48
  10   6  -3  251.35    9.10
  10  -6  -3  252.58    8.38
   8   6  -3  385.00    9.04
   8  -6  -3  367.79    9.12
  -8   6   3  376.48    9.48
   8  -6  -3  371.91    9.26
  -8  -6   3  372.30    8.41
   8   6  -3  366.80   10.26
   6  -6  -3 1002.94   16.22
   6   6  -3 1017.10   17.42
   6  -6  -3  995.83   17.04
   6   6  -3  982.44   18.08
  -6  -6   3 1011.35   15.41
  -6   6   3 1040.19   18.05
  -4  -6   3    6.37    1.17
   4  -6  -3    7.29    1.64
  -4   6   3    4.17    1.45
   4   6  -3    5.64    1.49
   4   6  -3    5.66    1.66
   4  -6  -3    4.84    1.35
  -2  -6   3  289.07    5.73
   2   6  -3  291.53    6.99
   2   6  -3  297.38    7.23
   2  -6  -3  287.75    7.02
   2  -6  -3  290.65    5.44
  -2   6   3  292.79    7.44
   0  -6  -3   72.99    1.83
   0  -6  -3   71.68    3.45
   0  -6   3   70.17    3.10
   0   6   3   77.65    3.68
   0   6  -3   74.24    3.63
   0  -6   3   75.65    2.85
   2  -6   3  621.74   10.23
  -2   6  -3  599.01   12.24
  -2  -6  -3  614.46   11.84
   2   6   3  618.17   12.25
   2  -6   3  631.61   10.50
  -4  -6  -3  389.05    9.41
  -4  -6  -3  407.09    6.15
   4   6   3  406.94    9.56
   4  -6   3  399.07    8.46
   4  -6   3  404.66    7.43
  -4   6  -3  399.70    9.66
   6  -6   3    1.48    1.50
   6   6   3    2.33    1.46
  -6  -6  -3    2.56    0.87
  -6  -6  -3    2.69    1.65
   6  -6   3    4.18    1.08
  -6   6  -3    0.80    1.18
   8   6   3  470.54   11.80
   8  -6   3  484.48    9.19
   8  -6   3  481.42   11.11
  -8   6  -3  474.59   12.06
  -8  -6  -3  496.77    9.33
   8   6   3  490.07   11.82
  10  -6   3   16.10    2.90
  10   6   3   13.15    2.81
 -10  -6  -3   13.23    1.92
 -10   6  -3   13.49    2.67
  10   6   3   18.23    2.84
  12   6   3  386.81   12.03
 -12   6  -3  389.56   11.82
 -12  -6  -3  388.93    9.69
  12   6   3  394.60   11.40
  12  -6   3  382.55   11.55
  14  -6   3  154.67    7.91
 -14   6  -3  162.44    7.16
  14   6   3  151.36    8.17
  16  -6   3    6.63    3.81
  16   6   3    7.84    3.75
  15   7  -3   -2.69    2.68
  15  -7  -3    5.11    2.78
  13   7  -3   14.78    3.68
 -13  -7   3   15.49    2.68
  13  -7  -3   10.42    3.13
  11   7  -3   35.92    4.36
  11  -7  -3   34.51    4.05
  11  -7  -3   42.35    3.86
 -11  -7   3   33.67    3.29
 -11   7   3   42.21    3.53
   9  -7  -3   48.44    3.86
   9   7  -3   51.23    3.55
  -9   7   3   52.61    3.91
   9   7  -3   54.65    4.64
  -9  -7   3   47.38    3.27
   9  -7  -3   53.28    4.06
   7   7  -3  324.62    9.53
   7   7  -3  332.16    8.54
   7  -7  -3  329.44    8.34
  -7  -7   3  318.97    7.44
   7  -7  -3  324.68    8.59
  -7   7   3  330.54    9.07
  -5  -7   3  111.31    3.78
   5   7  -3  103.34    5.05
   5  -7  -3  103.33    4.01
   5  -7  -3  101.59    4.52
  -5   7   3  105.30    4.71
   5   7  -3  112.72    4.67
   3  -7  -3  366.26    7.00
   3   7  -3  375.32    8.88
  -3   7   3  354.66    8.94
  -3  -7   3  353.39    6.82
   3   7  -3  354.36    8.64
   3  -7  -3  365.93    8.61
   1  -7  -3   62.44    3.48
  -1   7   3   67.79    3.75
   1   7  -3   66.61    3.62
  -1  -7   3   68.23    2.89
   1  -7  -3   64.92    2.27
  -1  -7   3   60.21    3.32
   1  -7   3  101.36    3.61
   1   7   3   98.46    4.54
  -1  -7  -3   96.43    1.95
  -1  -7  -3  104.04    4.53
  -1   7  -3   95.41    4.37
   1  -7   3  109.33    3.89
   3   7   3   43.24    3.22
   3  -7   3   42.29    2.37
  -3  -7  -3   44.62    1.26
  -3  -7  -3   42.93    3.15
   3  -7   3   42.31    2.76
  -3   7  -3   38.10    3.08
   5  -7   3    6.98    1.21
  -5  -7  -3    7.71    2.21
  -5   7  -3    9.51    2.04
   5  -7   3    8.22    1.94
   5   7   3    9.76    2.10
  -5  -7  -3    8.77    0.86
   7  -7   3   78.07    3.32
  -7   7  -3   67.36    4.43
  -7  -7  -3   71.77    2.79
   7   7   3   69.15    4.26
  -7  -7  -3   67.07    4.49
   7  -7   3   68.16    4.28
  -9   7  -3   27.21    3.33
   9   7   3   31.17    3.35
   9  -7   3   31.67    3.54
  -9  -7  -3   25.85    2.19
  11  -7   3    2.02    2.27
 -11   7  -3    0.91    1.26
  11   7   3    0.53    2.25
  11   7   3    0.81    1.75
  13   7   3  138.08    6.59
 -13   7  -3  141.87    6.97
  13   7   3  131.28    7.50
  13  -7   3  129.86    7.21
  15  -7   3   35.63    4.82
  16   8  -3   79.43    7.50
  16  -8  -3   74.87    6.59
  14  -8  -3   26.97    4.35
  14   8  -3   27.64    4.63
  12  -8  -3  225.25    8.73
 -12   8   3  219.70    8.03
  12   8  -3  199.47    9.28
  10   8  -3    9.26    2.10
  10  -8  -3    2.54    2.17
  10  -8  -3    6.95    2.25
  10   8  -3    3.35    2.36
 -10  -8   3    6.07    1.76
 -10   8   3    5.73    2.20
   8  -8  -3  104.11    5.05
   8   8  -3  113.83    6.10
  -8  -8   3  120.92    4.66
  -8   8   3  117.40    5.62
   8  -8  -3  114.44    5.37
   8   8  -3  122.31    5.42
   6   8  -3  221.41    7.86
  -6  -8   3  219.31    5.68
   6  -8  -3  211.86    6.81
   6   8  -3  212.07    7.07
  -6   8   3  204.70    7.18
   6  -8  -3  217.70    6.48
   4   8  -3  179.34    6.42
   4  -8  -3  178.57    5.05
   4  -8  -3  182.66    6.12
  -4  -8   3  182.65    4.71
  -4   8   3  173.84    6.38
   4   8  -3  185.34    6.42
  -2  -8   3  174.19    4.54
   2   8  -3  168.25    6.05
  -2  -8   3  174.20    5.94
   2  -8  -3  170.08    4.23
  -2   8   3  170.77    6.26
   2  -8  -3  170.44    5.92
   0   8   3  103.56    4.84
   0  -8   3  104.90    3.76
   0   8  -3  106.28    4.80
   0  -8   3  103.30    4.22
   0  -8  -3  103.68    4.65
   0  -8  -3  102.48    2.58
   2  -8   3   56.68    3.17
  -2   8  -3   50.69    3.64
   2  -8   3   57.06    3.12
   2   8   3   56.07    3.79
  -2  -8  -3   54.03    3.55
   4  -8   3  119.15    3.97
   4   8   3  110.25    5.19
  -4   8  -3  119.53    5.44
  -4  -8  -3  114.39    2.42
  -4  -8  -3  121.21    5.44
   4  -8   3  114.39    4.61
   6  -8   3  136.97    4.26
  -6  -8  -3  131.60    6.10
  -6   8  -3  133.03    6.05
   6   8   3  130.89    5.82
   6  -8   3  132.99    5.46
   8  -8   3  150.96    6.24
   8   8   3  160.50    6.87
  -8   8  -3  160.02    6.94
  -8  -8  -3  157.20    7.28
 -10  -8  -3    2.34    2.20
 -10   8  -3    1.20    1.84
  10   8   3    3.15    1.91
  10  -8   3   -0.71    1.92
 -12   8  -3   47.33    4.68
 -12  -8  -3   51.15    5.26
  12  -8   3   57.67    5.26
  12   8   3   53.82    4.26
 -14  -8  -3    6.69    2.90
  14  -8   3   14.39    3.77
 -14   8  -3    5.64    1.21
  15   9  -3   36.62    5.71
  15  -9  -3   34.25    5.04
  13   9  -3  143.43    8.51
  13  -9  -3  135.43    7.38
  11   9  -3  330.15   11.80
 -11   9   3  322.20   10.46
  11  -9  -3  315.79   10.21
   9  -9  -3   -0.40    1.90
  -9   9   3   -1.69    1.54
   9   9  -3    0.68    2.10
   9   9  -3    1.94    1.51
   9  -9  -3   -1.09    1.75
   7  -9  -3  534.82   12.18
  -7   9   3  522.47   13.14
  -7  -9   3  550.46   10.42
   7   9  -3  544.83   13.74
   7  -9  -3  552.06   11.75
   7   9  -3  544.68   12.83
   5   9  -3  775.31   16.15
  -5   9   3  776.63   16.42
   5   9  -3  776.96   16.01
  -5  -9   3  778.77   12.59
   5  -9  -3  775.31   15.31
   5  -9  -3  763.76   13.50
   3   9  -3   35.93    3.30
  -3   9   3   37.05    3.37
   3  -9  -3   46.98    3.46
  -3  -9   3   36.07    3.21
  -3  -9   3   44.06    2.50
   3  -9  -3   43.14    2.62
  -1  -9   3 1153.84   16.67
   1  -9  -3 1105.22   19.68
  -1  -9   3 1155.11   19.28
  -1   9   3 1170.74   21.30
   1   9  -3 1131.45   20.93
   1  -9  -3 1140.94   15.53
   1  -9   3   12.25    2.00
  -1   9  -3   11.66    2.24
  -1  -9  -3    9.86    2.11
   1   9   3    7.97    2.06
  -1  -9  -3    8.78    0.96
   1  -9   3    9.73    1.77
  -3  -9  -3  388.60   10.26
   3  -9   3  386.11    8.57
  -3   9  -3  382.69   10.64
   3  -9   3  410.03    8.88
   3   9   3  393.39   10.56
   5   9   3  148.22    6.42
   5  -9   3  149.88    5.65
  -5   9  -3  156.61    6.72
  -5  -9  -3  145.15    6.43
   5  -9   3  152.97    4.90
   7   9   3    8.63    2.33
   7  -9   3    8.29    2.34
  -7  -9  -3   13.78    3.08
  -7   9  -3   10.04    2.54
   9   9   3   24.29    3.36
  -9   9  -3   23.07    3.60
  -9  -9  -3   26.40    4.13
   9  -9   3   22.69    3.42
 -11  -9  -3    3.91    2.47
  11  -9   3    3.22    2.46
 -11   9  -3    4.60    2.01
  11   9   3    3.75    1.82
 -13  -9  -3  348.66   12.93
 -13   9  -3  342.05   11.98
  13   9   3  347.30   11.39
  13  -9   3  349.85   12.08
 -15  -9  -3   10.12    3.56
  15  -9   3    6.88    3.25
  14  10  -3    0.01    2.44
  14 -10  -3   -1.00    2.63
  12 -10  -3  110.10    6.62
  12  10  -3   94.98    7.14
 -12  10   3  107.08    5.88
  10  10  -3  106.91    6.77
  10  10  -3  108.46    5.69
 -10  10   3   97.80    5.99
  10 -10  -3  102.91    5.94
   8 -10  -3  436.85   11.10
   8 -10  -3  427.07   10.80
   8  10  -3  420.73   12.73
   8  10  -3  443.71   11.85
  -8  10   3  442.03   12.45
   6 -10  -3  752.99   14.01
  -6  10   3  718.57   16.59
   6  10  -3  739.28   16.07
   6 -10  -3  757.88   15.54
   4  10  -3    4.60    1.90
   4 -10  -3   -0.03    1.63
  -4 -10   3    0.32    1.24
   4 -10  -3    0.36    1.38
  -4 -10   3    1.47    1.82
  -4  10   3    1.60    1.71
  -2 -10   3  416.22   10.41
   2 -10  -3  419.65   10.60
  -2 -10   3  421.49    8.14
  -2  10   3  422.31   11.43
   2 -10  -3  418.87    7.77
   2  10  -3  402.84   11.06
   0 -10  -3  263.12    8.33
   0 -10   3  265.00    6.45
   0  10  -3  275.06    8.83
   0  10   3  260.36    8.80
   0 -10   3  263.80    7.63
  -2 -10  -3   75.58    4.77
   2 -10   3   86.07    4.10
  -2  10  -3   82.11    4.97
   2  10   3   85.15    5.01
   2 -10   3   89.61    4.04
  -4 -10  -3   53.67    4.34
   4  10   3   51.00    4.22
  -4  10  -3   50.70    4.29
   4 -10   3   52.37    3.71
   4 -10   3   56.85    3.37
  -6 -10  -3    7.24    2.48
   6 -10   3    7.07    2.32
  -6  10  -3    6.73    2.49
   6  10   3    6.13    2.41
  -8 -10  -3   99.72    6.43
   8 -10   3   89.45    5.35
  -8  10  -3   85.47    5.68
   8  10   3   96.90    5.86
  10  10   3   84.51    5.60
  10 -10   3   86.15    5.76
 -10  10  -3   82.70    5.78
 -10 -10  -3   85.53    6.31
 -12 -10  -3   68.05    6.50
 -12  10  -3   59.48    5.09
  12  10   3   66.18    4.73
  12 -10   3   58.64    5.55
  14 -10   3  107.63    7.49
 -14 -10  -3  103.11    7.26
 -14  10  -3   94.90    5.87
  13  11  -3   14.45    4.09
  13 -11  -3   10.74    3.47
  11  11  -3   19.71    4.37
 -11  11   3   28.41    3.81
  11 -11  -3   28.17    4.37
   9 -11  -3    1.02    2.14
  -9  11   3    3.22    2.16
   9  11  -3   -0.06    1.67
   7 -11  -3   34.37    3.62
   7 -11  -3   38.12    3.66
  -7 -11   3   39.14    4.43
   7  11  -3   36.45    4.09
  -7  11   3   37.96    4.21
   5  11  -3   41.37    4.04
   5 -11  -3   40.71    3.13
  -5 -11   3   38.57    4.15
  -5  11   3   36.96    3.96
   5 -11  -3   38.93    3.73
   3 -11  -3   22.84    2.15
   3 -11  -3   17.06    2.91
  -3  11   3   21.15    3.23
   3  11  -3   25.31    3.41
  -3 -11   3   19.12    3.10
   1  11  -3  185.61    7.58
  -1  11   3  185.31    7.70
  -1 -11   3  180.02    6.83
  -1 -11   3  197.30    5.53
   1 -11  -3  188.06    7.22
  -1  11  -3    0.10    1.59
   1 -11   3   -0.90    1.42
   1  11   3    2.44    1.97
  -1 -11  -3    4.76    1.99
   1 -11   3    0.66    1.54
   3 -11   3   37.97    3.19
   3 -11   3   38.45    3.17
   3  11   3   41.02    4.20
  -3 -11  -3   32.98    3.71
  -3  11  -3   38.10    4.12
  -5 -11  -3  180.60    7.85
  -5  11  -3  180.19    7.94
   5  11   3  183.28    7.90
   5 -11   3  182.25    6.61
   7 -11   3   11.60    2.60
  -7  11  -3    8.14    2.63
  -7 -11  -3   13.10    3.28
   7  11   3   13.21    2.98
   9  11   3    4.35    2.46
  -9 -11  -3    9.18    3.32
   9 -11   3    4.86    2.82
  -9  11  -3    2.00    2.39
  11 -11   3   41.83    4.72
 -11  11  -3   36.75    4.48
  11  11   3   37.54    4.37
 -11 -11  -3   39.83    5.39
 -13  11  -3   35.59    4.47
  13 -11   3   39.55    5.08
 -13 -11  -3   41.18    5.65
 -12 -12   3    8.01    3.65
 -12  12   3   23.05    3.54
  12 -12  -3   10.56    3.44
  10  12  -3   44.49    4.56
 -10 -12   3   40.73    5.46
 -10  12   3   42.39    4.76
  10 -12  -3   32.01    4.14
  -8 -12   3   12.00    3.30
   8  12  -3    9.44    2.87
  -8  12   3   11.81    3.31
   8 -12  -3   11.08    2.88
   6 -12  -3  208.27    6.91
  -6 -12   3  206.39    8.87
   6 -12  -3  197.25    7.82
   6  12  -3  191.62    8.15
  -6  12   3  189.36    8.42
   4 -12  -3    2.57    2.07
  -4  12   3   -0.97    1.72
   4  12  -3    1.96    2.15
  -4 -12   3    1.15    1.84
  -2  12   3  317.16   10.68
  -2 -12   3  314.63    9.77
   2  12  -3  317.66   10.47
   2 -12  -3  322.16    9.97
   0 -12   3   22.34    3.10
   0 -12  -3   31.74    3.64
   0  12   3   22.52    3.54
   0  12  -3   25.06    3.52
   0 -12   3   20.85    2.63
   2  12   3  343.22   11.24
  -2 -12  -3  334.96   10.57
   2 -12   3  350.26    9.60
  -2  12  -3  374.90   11.72
   2 -12   3  346.50    8.57
   4 -12   3  234.52    7.37
  -4 -12  -3  232.52    9.14
  -4  12  -3  230.15    9.43
   4 -12   3  236.32    7.30
   4  12   3  239.05    9.38
   6  12   3    8.88    2.98
  -6  12  -3   12.62    3.39
   6 -12   3   13.67    2.78
  -6 -12  -3   18.80    3.73
  -8 -12  -3   94.34    6.51
   8  12   3   78.34    5.76
  -8  12  -3   83.10    6.16
   8 -12   3   85.30    5.75
  10  12   3   67.41    5.49
 -10 -12  -3   72.53    6.62
 -10  12  -3   73.16    5.66
  10 -12   3   83.86    5.81
 -12 -12  -3   34.15    5.34
 -12  12  -3   31.17    4.49
  12 -12   3   36.02    5.00
  12  12   3   35.28    4.41
 -11  13   3  189.86    9.18
  11 -13  -3  204.16    8.93
 -11 -13   3  212.55   10.65
   9 -13  -3   68.98    5.06
  -9  13   3   64.58    5.63
  -9 -13   3   60.29    6.07
   9  13  -3   69.62    5.25
  -7  13   3  304.56   11.40
   7  13  -3  311.78   11.00
   7 -13  -3  324.92   10.08
  -7 -13   3  324.06   11.82
  -5 -13   3  109.00    6.48
   5  13  -3  105.57    6.56
   5 -13  -3  102.33    5.78
  -5  13   3  102.21    6.41
   3 -13  -3  227.24    8.65
  -3  13   3  227.48    9.38
  -3 -13   3  235.49    8.87
   3  13  -3  229.50    9.27
   1  13  -3  226.78    9.24
  -1  13   3  249.27    9.75
   1 -13  -3  243.75    8.84
  -1 -13   3  231.49    8.31
  -1  13  -3   -2.55    1.72
   1 -13   3    3.86    1.90
   1  13   3    0.15    2.15
  -1 -13  -3    2.07    2.05
   3  13   3  155.65    7.79
   3 -13   3  160.48    6.24
   3 -13   3  149.48    6.04
  -3 -13  -3  151.12    7.57
  -3  13  -3  141.36    7.60
  -5  13  -3   61.28    5.54
  -5 -13  -3   49.05    4.99
   5 -13   3   64.40    4.56
   5  13   3   60.38    5.24
   7  13   3   65.96    5.57
   7 -13   3   85.18    5.40
  -7 -13  -3   87.69    6.55
  -7  13  -3   74.14    5.86
  -9 -13  -3  178.24    9.50
  -9  13  -3  202.43    9.76
   9 -13   3  199.40    8.61
   9  13   3  199.57    9.15
 -11  13  -3    4.22    2.29
 -11 -13  -3    5.41    2.91
  11 -13   3    9.45    3.71
  11  13   3    7.05    2.44
 -10  14   3  103.46    6.65
 -10 -14   3   85.69    6.92
   8  14  -3   26.17    4.29
  -8  14   3   30.06    4.47
  -8 -14   3   25.13    4.49
   6 -14  -3  229.38    8.75
   6  14  -3  231.95    9.70
  -6  14   3  241.39   10.24
  -6 -14   3  236.21    9.99
   4  14  -3    2.44    2.44
  -4 -14   3    3.89    2.28
  -4  14   3    0.76    2.06
   4 -14  -3    1.08    1.95
   2  14  -3  347.07   12.11
  -2 -14   3  357.41   11.26
   2 -14  -3  355.66   11.39
  -2  14   3  389.04   12.92
   0 -14   3   78.54    5.03
   0 -14  -3   85.13    5.64
   0  14  -3   77.93    5.86
   0  14   3   82.47    6.06
   2  14   3    3.05    2.66
  -2 -14  -3    3.35    2.14
  -2  14  -3    3.46    2.31
   2 -14   3    1.24    1.64
   4  14   3   10.36    3.09
  -4 -14  -3    3.36    2.52
  -4  14  -3    5.70    2.74
  -6 -14  -3    3.46    2.43
  -6  14  -3    1.96    2.13
   6 -14   3    2.81    2.87
   6  14   3   -1.16    2.30
  -8 -14  -3   14.36    3.95
   8 -14   3   18.05    3.74
  -8  14  -3   11.51    3.52
   8  14   3   20.62    4.10
  10  14   3   27.22    4.21
 -10 -14  -3   33.87    5.42
  10 -14   3   35.32    4.66
 -10  14  -3   39.57    5.11
  -9  15   3    2.75    2.47
  -9 -15   3   11.88    3.49
   9  15  -3   12.16    3.30
  -7 -15   3    6.72    2.65
  -7  15   3    6.96    2.79
   7  15  -3    6.95    3.01
   5  15  -3    1.17    2.37
  -5  15   3    0.04    2.05
  -5 -15   3    5.46    2.55
   5 -15  -3    2.23    1.78
   3  15  -3   14.10    3.61
   3 -15  -3   33.71    4.26
  -3  15   3   23.99    4.35
  -3 -15   3   27.23    3.98
   1 -15  -3   13.89    3.08
  -1  15   3    5.39    2.76
  -1 -15   3   10.95    2.82
   1  15  -3    5.43    2.81
  -1 -15  -3   63.32    5.18
   1  15   3   55.30    5.60
  -1  15  -3   57.82    5.67
   1 -15   3   66.18    4.80
   3  15   3   32.84    4.93
  -3  15  -3   38.64    5.09
  -3 -15  -3   43.83    4.95
  -5 -15  -3    5.81    2.81
   5  15   3   -0.09    2.76
  -5  15  -3    1.43    2.34
   7  15   3    5.88    2.56
  -7  15  -3    0.50    2.31
  -7 -15  -3   -2.51    2.35
   9  15   3   82.38    6.51
  -9 -15  -3   78.51    7.30
  -9  15  -3   81.23    6.63
  -8 -16   3   11.09    3.51
   8  16  -3   14.43    4.00
  -8  16   3    4.87    2.21
  -6 -16   3  115.20    7.53
  -6  16   3  108.56    7.55
   6  16  -3  119.15    7.59
   4  16  -3   -1.75    2.43
  -4 -16   3    4.84    2.41
   4 -16  -3    4.73    2.20
  -4  16   3   -0.77    2.14
   2 -16  -3  164.46    8.11
  -2 -16   3  154.62    7.85
  -2  16   3  167.44    9.20
   2  16  -3  161.43    9.08
   0  16   3   -1.55    2.11
   0  16  -3   -1.17    2.13
   0 -16   3    1.11    1.55
   0 -16  -3    2.48    2.50
   2  16   3  144.52    8.51
  -2  16  -3  144.81    8.43
  -2 -16  -3  139.08    7.87
  -4 -16  -3   31.58    4.67
   4  16   3   32.53    5.02
  -4  16  -3   31.44    4.95
   6  16   3    0.11    2.47
  -6 -16  -3    5.92    2.92
  -6  16  -3    1.55    1.96
   8  16   3   85.90    6.71
  -8 -16  -3   81.59    7.45
  -8  16  -3   91.81    7.17
  -7 -17   3   52.72    6.01
   7  17  -3   58.33    6.43
  -7  17   3   48.76    5.86
  -5  17   3   19.91    4.59
   5  17  -3   26.10    4.79
  -5 -17   3   22.59    4.00
  -3 -17   3   56.74    5.43
   3 -17  -3   77.27    5.74
   3  17  -3   75.27    6.94
  -3  17   3   71.70    6.24
   1 -17  -3   81.45    5.98
   1  17  -3   82.18    6.99
  -1  17   3   77.67    7.02
  -1 -17   3   96.28    5.97
  -1 -17  -3   43.71    4.99
   1  17   3   46.84    6.02
  -1  17  -3   40.51    5.56
   3  17   3  239.23   11.25
  -3  17  -3  251.92   11.52
  -3 -17  -3  241.30   10.80
   5  17   3   57.13    6.52
  -5  17  -3   51.03    6.05
  -5 -17  -3   47.28    5.86
  -4 -18   3    0.12    2.26
   4  18  -3    1.43    3.04
  -4  18   3    3.59    2.73
  -2 -18   3   17.95    3.62
  -2  18   3   12.60    3.98
   2  18  -3   17.46    4.47
   2 -18  -3   15.52    3.42
   0  18   3    5.38    3.99
   0  18  -3    9.89    4.16
   0 -18  -3    0.97    1.72
   2  18   3   46.51    6.36
  -2  18  -3   45.77    6.04
  -2 -18  -3   38.63    5.12
  -4 -18  -3  109.94    7.34
   4  18   3  111.82    8.09
  -4  18  -3  118.79    8.37
 -18   0   4   54.01    5.58
 -16   0   4  505.11   14.73
  16   0  -4  531.97   15.38
 -14   0   4    5.70    2.50
  14   0  -4    2.29    2.69
  12   0  -4  725.17   16.13
 -12   0   4  781.92   16.24
 -10   0   4   61.21    4.16
  10   0  -4   54.28    4.19
 -10   0   4   61.65    2.61
  -8   0   4  549.47    9.60
   8   0  -4  539.87   11.43
  -8   0   4  540.99   10.95
   6   0  -4   21.48    2.12
  -6   0   4   19.61    1.13
  -6   0   4   20.98    2.00
   4   0  -4  946.81   14.74
  -4   0   4  950.70   13.80
  -4   0   4  976.43   13.99
  -2   0   4   42.86    1.91
   2   0  -4   41.43    2.27
   0   0   4   20.45    1.51
   0   0  -4   13.26    1.36
  -2   0  -4 8362.13  107.72
   2   0   4 8381.56  105.77
   4   0   4  685.93   10.67
   4   0   4  689.44   10.34
   6   0   4  596.69   11.72
   6   0   4  577.02    9.96
   6   0   4  583.74   10.36
   8   0   4 1593.95   23.53
  -8   0  -4 1564.89   26.09
   8   0   4 1614.99   23.52
 -10   0  -4   19.45    2.62
  10   0   4   14.40    2.57
  10   0   4   19.48    2.42
 -12   0  -4  292.70    9.33
  12   0   4  299.37    8.71
  12   0   4  304.65    9.28
  14   0   4  141.88    7.09
 -14   0  -4  131.39    6.02
  16   0   4   13.16    3.75
 -17   1   4   86.61    6.26
 -17  -1   4   84.16    6.41
  17   1  -4   94.88    7.60
  15  -1  -4  128.43    7.56
 -15   1   4  111.86    6.93
  15   1  -4  123.36    7.32
 -15  -1   4  104.06    6.41
  13  -1  -4  191.57    8.01
  13   1  -4  200.13    8.33
 -13   1   4  188.83    8.06
 -13  -1   4  195.57    7.80
  11   1  -4  694.32   15.22
  11  -1  -4  687.03   14.96
 -11  -1   4  714.66   14.74
   9  -1  -4    3.94    1.56
  -9  -1   4    3.85    1.58
  -9   1   4    4.95    0.83
   9   1  -4    2.77    1.71
   9  -1  -4    2.76    1.66
  -9  -1   4    3.81    0.69
  -7   1   4  547.37    9.29
   7  -1  -4  541.55   10.83
   7  -1  -4  553.23   10.43
   7   1  -4  512.56   10.92
  -7  -1   4  539.04   10.28
  -7  -1   4  532.73    9.07
  -5  -1   4   -0.14    0.80
   5   1  -4   -0.22    1.08
   5  -1  -4    1.02    1.11
   5   1  -4    0.47    0.44
  -5   1   4   -0.08    0.26
  -3  -1   4  170.09    3.95
   3   1  -4  173.27    3.01
   3  -1  -4  166.87    4.38
  -3   1   4  173.40    3.90
  -3   1   4  168.82    3.17
   1   1  -4   24.39    1.42
  -1  -1   4   23.60    1.37
   1  -1  -4   21.94    1.56
  -1   1   4   21.89    1.19
   1   1  -4   23.08    1.17
  -1   1   4   23.56    1.16
   1   1   4  325.66    4.92
  -1  -1  -4  317.06    5.50
   1   1   4  325.72    6.09
  -1   1  -4  316.10    6.06
   1  -1   4  319.41    5.42
  -1   1  -4  315.28    4.89
  -3  -1  -4 1006.32   14.24
   3  -1   4 1004.20   14.09
  -3   1  -4  988.36   15.92
   3  -1   4 1000.31   13.42
   3   1   4  989.96   13.48
   3   1   4  994.54   15.82
   5   1   4   10.44    1.38
   5  -1   4   10.32    1.15
   5   1   4    8.72    1.35
  -5   1  -4   12.39    1.72
   5   1   4   12.39    1.68
   5  -1   4    9.12    1.45
   7  -1   4  904.58   14.09
   7   1   4  895.96   16.43
   7   1   4  908.93   14.60
  -7   1  -4  894.40   16.50
   7  -1   4  896.86   14.96
   7   1   4  915.83   14.93
   9   1   4  269.22    7.32
   9   1   4  256.50    7.75
   9  -1   4  263.05    7.54
   9   1   4  268.47    7.38
  -9   1  -4  263.24    7.96
   9  -1   4  268.68    6.75
  11  -1   4  350.84    9.85
  11   1   4  355.08    9.40
  11   1   4  336.78    9.34
  11  -1   4  337.99    8.63
 -11   1  -4  336.13    9.87
 -11  -1  -4  339.40    9.91
  13   1   4  174.28    7.44
  13   1   4  188.06    7.39
  13  -1   4  182.43    7.77
 -13   1  -4  194.15    7.48
 -13  -1  -4  190.31    7.41
  15   1   4   13.93    3.54
  15  -1   4   11.77    3.27
  17  -1   4   21.69    4.81
 -18  -2   4    6.20    2.41
 -18   2   4    4.60    2.85
  18   2  -4   -0.27    5.13
  16   2  -4    2.01    2.77
  16  -2  -4    8.66    4.67
 -16  -2   4    7.15    2.82
 -16   2   4    1.22    2.27
 -14   2   4    0.75    2.25
 -14  -2   4    0.16    2.06
  14  -2  -4    1.51    2.81
  14   2  -4   -0.69    2.73
  12   2  -4  162.33    7.31
  12  -2  -4  159.39    7.14
  12  -2  -4  174.64    7.22
 -12  -2   4  153.75    6.84
  10   2  -4    8.77    2.51
  10  -2  -4    6.02    2.08
  10  -2  -4    7.85    2.24
 -10  -2   4    5.31    1.78
 -10   2   4    7.98    1.16
 -10  -2   4    8.14    1.17
  -8   2   4   19.59    1.43
   8  -2  -4   18.41    2.36
  -8  -2   4   13.13    2.01
   8   2  -4   21.33    2.61
   8  -2  -4   15.30    2.14
   8   2  -4   17.99    1.43
  -6  -2   4   44.57    2.70
   6  -2  -4   49.49    2.91
  -6   2   4   46.66    1.97
   6  -2  -4   45.13    3.04
   6   2  -4   46.29    1.88
   6   2  -4   46.30    3.06
   4   2  -4  150.80    4.52
   4   2  -4  160.87    3.30
  -4   2   4  152.05    3.54
   4  -2  -4  147.63    4.05
   4  -2  -4  149.33    4.47
  -4  -2   4  145.78    3.96
   2  -2  -4   20.14    1.82
  -2   2   4   14.56    1.38
   2   2  -4   13.34    1.51
   2   2  -4   11.72    1.17
  -2  -2   4   15.09    1.34
  -2   2   4   14.27    1.36
   0   2   4   99.84    2.96
   0   2  -4  100.05    2.90
   0  -2   4  100.22    2.75
   0   2  -4   97.24    2.36
   0   2   4   96.84    1.99
   2   2   4  185.59    4.70
  -2  -2  -4  188.09    4.40
  -2   2  -4  193.26    4.84
   2  -2   4  190.79    4.27
   2   2   4  187.92    3.37
   4  -2   4  277.25    6.15
  -4   2  -4  274.99    6.78
   4   2   4  274.78    6.62
   4   2   4  290.24    6.18
   4   2   4  270.03    5.23
   4  -2   4  280.88    4.58
   6   2   4  130.62    4.47
   6   2   4  129.86    4.11
   6  -2   4  133.83    4.58
   6   2   4  130.28    4.78
   6  -2   4  125.07    3.46
  -6   2  -4  134.86    5.01
   8  -2   4   31.08    2.52
   8   2   4   41.32    3.24
   8   2   4   32.22    2.62
   8  -2   4   25.43    2.82
  -8   2  -4   33.81    3.07
   8   2   4   30.32    2.74
  10  -2   4   49.06    3.29
 -10   2  -4   49.28    3.75
  10   2   4   49.84    3.66
  10   2   4   47.84    3.72
  10   2   4   50.94    3.94
  10  -2   4   46.66    3.89
  12   2   4   75.92    5.00
  12  -2   4   69.76    5.00
 -12   2  -4   77.30    4.94
 -12  -2  -4   78.70    5.00
  12   2   4   90.69    5.47
 -14  -2  -4    8.95    1.52
 -14   2  -4   11.95    2.17
  14   2   4   16.62    3.32
  14   2   4   17.24    3.38
  14  -2   4   17.65    3.45
  16  -2   4   -2.54    2.95
 -17  -3   4  167.70    8.44
  17   3  -4  179.49    9.84
 -17   3   4  172.63    8.98
  15   3  -4  125.71    7.82
  15  -3  -4  130.72    7.75
 -15   3   4  121.53    7.09
 -15  -3   4  127.74    6.99
  13   3  -4  358.37   11.60
  13  -3  -4  338.07   10.58
  13  -3  -4  355.24   10.82
 -13  -3   4  343.20   10.22
  11   3  -4  400.73   11.50
  11  -3  -4  429.36   11.15
 -11  -3   4  442.19   10.78
 -11   3   4  432.16    9.58
  11  -3  -4  445.95   11.11
  -9   3   4  201.27    5.55
   9   3  -4  192.09    6.99
  -9  -3   4  209.21    6.36
   9   3  -4  202.02    5.25
   9  -3  -4  200.68    6.58
   9  -3  -4  199.14    6.66
   7  -3  -4  631.88   11.61
   7   3  -4  618.61   12.54
  -7  -3   4  598.41   11.11
   7   3  -4  609.47   10.52
   7  -3  -4  617.11   12.05
  -7   3   4  614.46   11.04
   5   3  -4   54.61    2.25
  -5  -3   4   48.93    2.50
  -5   3   4   52.01    2.36
   5   3  -4   52.14    3.09
   5  -3  -4   51.89    3.06
   3   3  -4  124.94    3.97
   3  -3  -4  126.00    3.30
   3   3  -4  129.44    3.29
  -3  -3   4  123.88    3.41
  -3   3   4  127.73    3.52
   3  -3  -4  125.91    4.09
  -1  -3   4  372.06    6.32
  -1   3   4  376.12    5.58
   1  -3  -4  349.75    7.06
   1   3  -4  378.45    6.93
  -1   3   4  377.71    7.10
   1   3  -4  378.15    6.58
   1   3   4  128.48    3.84
   1  -3   4  128.67    3.48
  -1   3  -4  124.83    3.88
  -1  -3  -4  128.34    3.88
   1   3   4  131.04    2.17
  -3  -3  -4 1230.93   18.28
  -3   3  -4 1236.29   19.62
   3  -3   4 1266.26   17.09
   3  -3   4 1235.06   17.44
   3   3   4 1227.04   15.71
   3   3   4 1229.31   19.41
   5  -3   4   73.52    2.25
   5   3   4   73.42    3.46
   5  -3   4   69.89    3.38
   5   3   4   68.85    3.41
  -5   3  -4   77.72    3.75
   5   3   4   68.94    2.63
   7  -3   4 1389.20   19.41
   7  -3   4 1401.89   21.38
   7   3   4 1385.20   21.83
   7   3   4 1361.93   19.69
  -7   3  -4 1395.14   23.44
   7   3   4 1389.14   23.18
   9   3   4  132.55    5.01
   9   3   4  136.01    5.70
   9   3   4  136.61    5.63
   9  -3   4  139.13    4.54
   9  -3   4  135.78    5.67
  -9   3  -4  141.30    5.97
  11   3   4  433.93   11.54
 -11   3  -4  437.93   11.85
  11   3   4  454.12   11.43
  11   3   4  438.89   10.52
  11  -3   4  422.83   11.34
  13   3   4  179.67    7.62
 -13   3  -4  165.28    7.10
  13  -3   4  170.51    7.65
  13   3   4  157.64    6.91
  15  -3   4   15.01    3.72
  15   3   4    5.57    3.47
 -17  -3  -4   42.97    4.61
  17  -3   4   39.50    5.58
 -16   4   4  161.51    8.50
 -16  -4   4  144.73    7.44
  16   4  -4  162.36    8.91
 -14  -4   4    2.42    1.94
  14  -4  -4    1.25    2.17
  14   4  -4    3.32    2.62
  14  -4  -4   -0.62    2.73
  12  -4  -4  310.00    9.82
 -12  -4   4  329.99    9.54
  12  -4  -4  317.00    9.66
  12   4  -4  311.72   10.54
  10   4  -4   93.46    5.54
 -10  -4   4   92.01    4.47
  10  -4  -4   87.60    4.86
  10  -4  -4   89.65    4.92
 -10   4   4   92.93    3.97
  10   4  -4   90.04    3.67
  -8  -4   4  539.20   10.70
   8   4  -4  540.44   10.22
  -8   4   4  544.54   10.79
   8   4  -4  536.41   12.32
   8  -4  -4  544.86   11.55
   8  -4  -4  540.02   11.22
   6   4  -4  404.40    7.97
   6  -4  -4  401.34    8.93
  -6  -4   4  401.92    8.04
   6   4  -4  413.57    9.52
   6  -4  -4  394.37    8.39
  -6   4   4  393.14    8.32
   4  -4  -4  389.08    8.31
   4   4  -4  395.25    7.59
  -4   4   4  385.94    7.91
  -4  -4   4  401.79    7.33
   4  -4  -4  399.36    7.38
   4   4  -4  379.98    8.40
   2  -4  -4  459.65    9.01
   2  -4  -4  490.91    7.44
   2   4  -4  488.21    8.85
  -2  -4   4  484.78    7.97
   2   4  -4  485.20    8.81
  -2   4   4  490.09    9.07
   0  -4  -4  119.92    3.96
   0   4  -4  128.85    3.36
   0  -4   4  135.84    3.57
   0   4  -4  128.74    3.98
   0   4   4  125.89    4.04
   0   4   4  130.69    2.22
   2   4   4  593.20   11.19
  -2  -4  -4  625.09   10.88
   2  -4   4  596.17    9.86
   2  -4   4  599.34    8.75
  -4   4  -4  851.82   15.37
   4  -4   4  859.36   13.71
  -4  -4  -4  854.05   14.51
   4   4   4  835.69   15.07
   4  -4   4  852.87   11.83
   4   4   4  870.52   11.67
   6   4   4  416.50    7.61
   6   4   4  412.78    9.39
   6  -4   4  413.38    6.98
   6   4   4  423.50    9.76
  -6   4  -4  417.65   10.00
   8   4   4 1308.68   19.12
   8  -4   4 1284.08   20.93
   8  -4   4 1291.27   18.57
   8   4   4 1282.25   22.51
  -8   4  -4 1261.36   22.75
   8   4   4 1267.71   21.50
 -10   4  -4   -2.75    1.16
  10   4   4    1.61    1.89
  10  -4   4    1.08    1.86
  10   4   4   -0.46    1.52
  10   4   4    2.15    1.41
  12   4   4  148.59    6.91
 -12   4  -4  146.39    6.81
  12   4   4  162.86    6.95
  12   4   4  164.85    6.50
  12  -4   4  153.89    7.13
 -14  -4  -4   45.43    4.43
  14   4   4   50.99    4.98
 -14   4  -4   55.66    3.91
  14  -4   4   46.57    4.98
 -16  -4  -4    5.14    2.21
  16  -4   4    9.04    3.59
 -17   5   4   39.61    5.35
  17   5  -4   53.87    6.44
 -17  -5   4   49.54    4.73
  15  -5  -4    2.96    2.78
 -15  -5   4    0.09    2.00
  15   5  -4    5.97    3.46
 -13  -5   4   25.93    3.36
  13  -5  -4   26.38    3.92
  13  -5  -4   31.72    3.88
  13   5  -4   23.89    4.04
  11  -5  -4  108.34    5.64
 -11   5   4  115.02    4.77
  11  -5  -4  103.51    5.52
  11   5  -4  113.37    6.22
 -11  -5   4  105.74    5.25
   9  -5  -4   48.30    3.80
  -9  -5   4   47.36    3.42
   9  -5  -4   49.32    3.74
   9   5  -4   46.78    2.66
  -9   5   4   49.18    2.99
   9   5  -4   45.30    4.08
  -7  -5   4  394.38    8.47
   7  -5  -4  395.79    9.42
  -7   5   4  406.11    9.13
   7   5  -4  402.84    8.64
   7  -5  -4  407.06    9.11
   5   5  -4    3.68    1.24
   5   5  -4    4.43    1.61
  -5  -5   4    3.69    1.21
   5  -5  -4    3.83    1.47
  -5   5   4    4.03    1.34
   5  -5  -4    4.52    1.40
   3   5  -4  442.04    9.04
  -3   5   4  445.61    9.03
  -3  -5   4  433.78    7.73
   3  -5  -4  430.19    7.46
   3   5  -4  436.32    8.70
   3  -5  -4  433.95    9.08
   1   5  -4   88.97    3.20
  -1   5   4   81.21    3.57
   1  -5  -4   81.63    3.57
   1  -5  -4   83.43    2.14
   1   5  -4   81.90    3.40
  -1  -5   4   77.79    2.87
   1  -5   4  366.76    6.58
   1  -5   4  362.82    6.99
  -1   5  -4  364.28    8.13
   1   5   4  360.14    8.14
  -1  -5  -4  367.32    8.02
  -3  -5  -4  158.07    2.77
  -3  -5  -4  157.92    5.14
   3  -5   4  163.11    4.85
   3  -5   4  155.77    3.51
   3   5   4  154.95    5.20
  -5  -5  -4   20.37    1.58
   5   5   4   18.38    2.18
  -5   5  -4   20.25    2.36
   5  -5   4   16.31    2.06
  -5  -5  -4   18.89    2.34
   5  -5   4   22.08    1.63
   7   5   4  315.66    8.77
  -7   5  -4  325.04    9.13
   7  -5   4  323.39    8.36
   7  -5   4  329.74    6.34
   7   5   4  320.08    8.81
   9  -5   4  132.49    5.96
   9   5   4  126.45    5.75
  -9   5  -4  132.94    6.14
   9   5   4  126.35    5.86
  11   5   4   20.98    3.02
  11  -5   4   15.14    3.12
 -11  -5  -4   13.54    2.25
  11   5   4   20.65    3.24
 -11   5  -4   16.33    2.84
 -13   5  -4  159.03    7.24
  13  -5   4  156.75    7.72
 -13  -5  -4  147.36    6.31
  13   5   4  149.40    7.51
  13   5   4  143.47    6.67
  15  -5   4   30.12    4.68
  15   5   4   26.21    4.27
 -16  -6   4   28.70    3.59
  16   6  -4   22.18    4.82
  14  -6  -4    1.87    2.40
 -14  -6   4    6.65    2.37
  14   6  -4    0.55    2.60
  12  -6  -4  101.98    6.15
 -12  -6   4   94.37    5.21
  12   6  -4   95.61    6.26
  12  -6  -4  104.67    5.93
  10   6  -4  110.26    4.46
 -10  -6   4  107.29    4.91
 -10   6   4  104.77    4.78
  10   6  -4  104.18    6.15
  10  -6  -4  102.48    5.38
  10  -6  -4  107.40    5.43
  -8  -6   4  115.76    4.57
   8   6  -4  115.72    5.73
   8  -6  -4  110.87    5.11
  -8   6   4  112.90    4.83
   8   6  -4  117.69    4.63
   8  -6  -4  113.24    5.12
  -6  -6   4    5.43    1.44
  -6   6   4    5.03    1.64
   6  -6  -4    6.57    1.73
   6  -6  -4    7.31    1.79
   6   6  -4    6.61    1.95
   6   6  -4    7.53    1.55
  -4  -6   4   22.91    1.87
   4   6  -4   22.03    2.15
   4  -6  -4   23.44    1.93
   4   6  -4   18.81    2.25
   4  -6  -4   21.74    2.38
  -4   6   4   21.91    2.18
   2  -6  -4  431.76    9.32
   2  -6  -4  437.84    7.16
   2   6  -4  438.82    9.00
  -2  -6   4  443.34    7.88
  -2   6   4  434.12    9.55
   2   6  -4  443.35    9.34
   0  -6  -4  127.68    4.74
   0  -6  -4  126.50    2.34
   0  -6   4  126.15    4.00
   0  -6   4  129.27    3.85
   0   6  -4  124.41    4.60
   0   6   4  131.00    4.87
   2  -6   4    3.26    1.01
  -2   6  -4    3.82    1.40
   2  -6   4    3.68    1.37
   2   6   4    2.70    1.40
  -2  -6  -4    4.47    1.50
   4   6   4  324.55    8.48
  -4   6  -4  331.62    8.73
   4  -6   4  326.30    7.58
   4  -6   4  322.16    6.16
  -4  -6  -4  338.81    5.19
  -4  -6  -4  334.16    8.48
   6  -6   4  114.47    3.36
   6   6   4  111.80    5.00
  -6  -6  -4  112.10    3.31
  -6  -6  -4  121.51    5.34
  -6   6  -4  108.82    5.10
   6  -6   4  108.28    4.77
   8  -6   4    4.03    1.89
   8   6   4    5.07    1.96
  -8  -6  -4    4.24    1.29
  -8   6  -4    4.62    1.82
 -10  -6  -4    0.22    1.06
 -10   6  -4   -0.73    1.39
  10   6   4   -0.33    1.79
  10  -6   4    0.24    1.84
  10   6   4    0.18    1.61
  12   6   4   69.03    4.64
  12   6   4   71.07    5.45
 -12   6  -4   72.31    4.91
  12  -6   4   58.90    5.04
 -14   6  -4   51.94    4.01
  14  -6   4   49.06    5.11
  14   6   4   51.50    5.33
  16  -6   4   35.04    5.45
  15  -7  -4    6.33    3.17
  15   7  -4    7.96    3.73
 -13  -7   4  453.54   11.68
  13   7  -4  450.53   14.26
  13  -7  -4  463.25   13.26
 -11  -7   4  292.76    8.51
  11   7  -4  295.02   10.49
  11  -7  -4  299.62    9.12
  11  -7  -4  287.28    9.39
 -11   7   4  291.79    8.85
   9   7  -4  214.65    6.74
  -9  -7   4  208.25    6.49
   9   7  -4  211.51    8.29
   9  -7  -4  199.63    7.17
   9  -7  -4  203.34    7.21
  -9   7   4  206.81    7.16
   7  -7  -4  591.29   12.67
  -7   7   4  595.14   12.96
   7   7  -4  621.98   12.58
  -7  -7   4  604.79   11.23
   7  -7  -4  588.91   11.83
   7   7  -4  594.95   13.72
   5  -7  -4  102.74    4.62
   5   7  -4   97.98    4.38
  -5  -7   4   95.93    3.69
   5   7  -4   96.09    4.85
   5  -7  -4  102.62    4.05
  -5   7   4  102.45    4.66
  -3  -7   4  915.21   13.86
   3   7  -4  910.66   16.46
   3   7  -4  923.04   16.18
  -3   7   4  940.85   16.96
   3  -7  -4  916.98   16.22
   3  -7  -4  931.05   13.58
   1  -7  -4 1827.09   27.49
   1   7  -4 1856.00   28.80
  -1  -7   4 1838.62   24.46
   1  -7  -4 1824.19   22.87
  -1  -7   4 1868.97   26.57
  -1  -7  -4   16.42    2.20
  -1   7  -4   12.03    1.99
   1  -7   4   16.58    1.70
   1  -7   4   13.12    1.70
   1   7   4   14.07    2.11
   3  -7   4  969.19   15.35
   3  -7   4  935.58   14.45
   3   7   4  954.44   17.65
  -3   7  -4  949.34   17.87
  -3  -7  -4  934.73   17.02
   5  -7   4   32.82    2.79
  -5   7  -4   40.03    3.27
  -5  -7  -4   32.97    1.43
   5  -7   4   29.85    1.82
  -5  -7  -4   31.66    3.14
   5   7   4   37.11    3.22
  -7   7  -4  293.51    9.23
  -7  -7  -4  295.44    6.14
   7   7   4  297.42    9.07
  -7  -7  -4  286.82    9.10
   7  -7   4  290.95    8.35
   7  -7   4  306.47    6.40
  -9   7  -4   14.13    2.63
   9   7   4   14.01    2.76
  -9  -7  -4   14.65    3.08
   9  -7   4   10.28    2.51
  11  -7   4  133.28    6.68
 -11  -7  -4  135.67    7.06
 -11   7  -4  126.00    6.63
  11   7   4  142.09    6.72
  13  -7   4  194.40    8.68
 -13   7  -4  200.80    8.52
 -13  -7  -4  198.04    9.10
  13   7   4  198.57    8.27
  15  -7   4   14.13    3.62
 -15  -7  -4   15.53    3.40
  16   8  -4   77.03    7.47
  16  -8  -4   50.67    5.70
  14   8  -4   51.12    5.79
  14  -8  -4   48.75    5.25
 -12  -8   4  242.53    7.80
  12   8  -4  251.36   10.42
  12  -8  -4  233.73    8.91
  10   8  -4   50.17    4.86
  10  -8  -4   49.41    4.23
  10   8  -4   53.99    3.54
  10  -8  -4   50.32    4.02
 -10   8   4   58.26    4.22
 -10  -8   4   51.76    3.54
   8  -8  -4   45.82    3.81
  -8  -8   4   49.89    3.36
   8  -8  -4   43.90    3.65
   8   8  -4   47.14    3.58
   8   8  -4   46.84    4.30
  -8   8   4   49.26    3.91
   6  -8  -4  793.01   15.66
  -6  -8   4  815.90   13.67
   6  -8  -4  826.40   14.41
   6   8  -4  845.82   16.11
  -6   8   4  836.56   16.64
   6   8  -4  836.06   16.90
   4  -8  -4  115.09    5.04
   4   8  -4  115.96    5.02
   4   8  -4  116.47    5.28
   4  -8  -4  119.40    4.11
  -4   8   4  118.79    5.17
  -4  -8   4  117.57    3.97
  -2   8   4 1747.85   28.28
   2  -8  -4 1720.85   22.39
  -2  -8   4 1743.42   26.20
  -2  -8   4 1727.23   23.34
   2  -8  -4 1684.43   26.61
   2   8  -4 1733.97   27.89
   0   8  -4    7.49    1.83
   0  -8  -4    9.40    0.85
   0  -8  -4    8.37    1.95
   0  -8   4    8.62    1.69
   0  -8   4   10.45    1.68
   0   8   4    7.44    2.00
   2  -8   4  423.98    8.60
  -2   8  -4  392.29   10.32
   2  -8   4  437.61    8.85
   2   8   4  426.09   10.56
  -2  -8  -4  419.37   10.21
  -4   8  -4   62.94    4.13
   4   8   4   73.69    4.36
   4  -8   4   68.20    2.92
  -4  -8  -4   66.25    4.18
   4  -8   4   70.95    3.82
  -6  -8  -4    2.65    1.86
   6   8   4    2.99    1.61
   6  -8   4    1.55    1.69
  -6   8  -4    0.67    1.51
   6  -8   4    5.66    0.95
  -8  -8  -4    4.17    2.28
   8  -8   4    3.33    2.11
   8   8   4    4.74    2.04
  -8   8  -4    2.75    1.96
  10  -8   4   53.09    4.50
  10   8   4   47.24    4.28
 -10  -8  -4   56.81    5.18
 -10   8  -4   44.08    4.33
 -12  -8  -4  205.10    9.44
 -12   8  -4  215.70    8.99
  12   8   4  211.55    8.57
  12  -8   4  202.46    8.77
  14  -8   4  131.41    7.86
 -14   8  -4  142.09    7.01
 -14  -8  -4  122.59    7.56
  15  -9  -4   -2.11    2.56
  15   9  -4    1.68    3.28
  13   9  -4    5.09    3.16
  13  -9  -4    0.23    2.49
  11  -9  -4   -2.26    2.30
  11   9  -4    3.79    2.77
 -11   9   4    2.59    1.57
   9  -9  -4   -1.42    1.61
  -9  -9   4    1.77    1.18
   9   9  -4    1.27    2.02
  -9   9   4   -0.09    1.72
   9  -9  -4   -2.25    1.79
   9   9  -4    0.11    1.48
  -7   9   4   90.31    5.11
   7  -9  -4  100.68    4.95
  -7  -9   4   95.23    4.10
   7  -9  -4   99.76    5.18
   7   9  -4   93.57    5.08
   7   9  -4   89.91    5.56
   5   9  -4   -0.05    1.62
   5  -9  -4    3.29    1.68
  -5   9   4    2.86    1.66
  -5  -9   4    3.74    1.23
   5  -9  -4    0.65    1.43
   5   9  -4    2.38    1.89
   3  -9  -4  215.05    7.16
   3  -9  -4  236.65    5.57
  -3  -9   4  227.17    5.67
  -3  -9   4  229.60    7.34
  -3   9   4  238.29    7.93
   3   9  -4  230.34    7.54
  -1  -9   4   81.19    4.13
  -1   9   4   89.18    4.87
  -1  -9   4   87.41    3.61
   1   9  -4   87.85    4.67
   1  -9  -4   81.65    4.59
   1  -9  -4   80.14    2.63
   1  -9   4   45.37    3.08
   1   9   4   43.53    3.60
  -1  -9  -4   37.07    3.40
   1  -9   4   41.49    3.11
  -1   9  -4   41.43    3.44
   3  -9   4   97.53    4.40
   3  -9   4   95.05    3.83
  -3   9  -4   95.12    5.15
  -3  -9  -4   97.41    5.15
   3   9   4  100.19    5.29
   5   9   4   -0.03    1.48
  -5   9  -4   -1.88    1.26
   5  -9   4    0.72    0.70
  -5  -9  -4    2.62    1.80
   5  -9   4    2.34    1.77
   7  -9   4   84.57    4.88
   7   9   4   83.23    5.24
  -7   9  -4   65.07    4.78
  -7  -9  -4   69.70    5.07
   9  -9   4    3.81    2.51
  -9  -9  -4    8.02    2.89
   9   9   4    8.70    2.41
  -9   9  -4    3.17    2.09
 -11  -9  -4   50.52    5.32
 -11   9  -4   49.43    4.71
  11  -9   4   50.80    4.79
  11   9   4   50.03    4.63
 -13   9  -4   15.63    2.77
 -13  -9  -4   19.25    4.31
  13  -9   4    9.68    3.49
  13   9   4   15.27    2.85
 -15  -9  -4   30.79    4.99
  15  -9   4   25.74    4.63
  14  10  -4   12.60    3.90
  14 -10  -4    7.96    3.31
  12  10  -4   93.43    7.10
  12 -10  -4   86.76    6.00
  10 -10  -4   72.98    4.83
  10  10  -4   56.24    5.40
 -10  10   4   56.72    4.87
  10 -10  -4   63.87    4.96
  10  10  -4   62.21    4.36
   8 -10  -4   44.38    3.85
   8  10  -4   34.14    3.73
  -8  10   4   44.11    4.14
   8  10  -4   38.66    4.52
   8 -10  -4   36.32    3.60
   6  10  -4    9.74    2.75
   6 -10  -4    6.53    2.22
   6  10  -4    4.64    2.23
  -6  10   4    8.62    2.41
   6 -10  -4   11.82    2.51
  -6 -10   4    8.16    1.63
   4  10  -4    9.09    2.38
  -4 -10   4    7.99    2.31
  -4  10   4    7.91    2.40
  -4 -10   4    8.80    1.61
   4 -10  -4    9.50    2.40
   4 -10  -4   13.13    1.97
  -2 -10   4  152.90    6.14
   2 -10  -4  148.64    4.20
   2 -10  -4  149.54    6.26
   2  10  -4  144.73    6.29
  -2  10   4  145.02    6.50
  -2 -10   4  151.76    4.71
   0  10  -4   14.58    2.64
   0  10   4   16.03    2.79
   0 -10   4   14.83    2.08
   0 -10   4   17.06    2.33
   0 -10  -4   16.77    2.67
   2 -10   4  132.03    5.00
   2  10   4  116.31    5.87
  -2  10  -4  114.51    5.86
  -2 -10  -4  125.13    6.04
   2 -10   4  124.28    4.91
   4  10   4  179.42    7.45
   4 -10   4  177.67    6.21
   4 -10   4  176.52    5.45
  -4 -10  -4  160.10    6.97
  -4  10  -4  179.11    7.50
  -6  10  -4    2.09    2.00
  -6 -10  -4    6.90    2.41
   6  10   4    5.78    2.27
   6 -10   4    7.48    2.32
  -8 -10  -4   34.62    4.49
   8 -10   4   35.14    3.86
  -8  10  -4   40.32    4.38
   8  10   4   41.80    4.19
 -10 -10  -4   24.25    4.20
  10  10   4   18.88    3.43
  10 -10   4   18.19    3.48
 -10  10  -4   16.03    3.48
  12  10   4  105.41    6.23
 -12  10  -4  103.62    6.42
  12 -10   4   99.58    6.76
 -12 -10  -4   90.07    6.76
  14 -10   4    6.38    3.52
 -14  10  -4    5.55    1.51
 -14 -10  -4    7.18    2.94
  13  11  -4   43.82    5.69
  13 -11  -4   44.33    5.08
  11  11  -4   80.91    6.62
  11 -11  -4  100.53    6.10
 -11  11   4   96.77    5.93
   9 -11  -4   31.68    3.66
   9  11  -4   20.23    2.98
   9 -11  -4   23.42    3.09
  -9  11   4   18.73    3.27
   9  11  -4   20.97    4.03
   7  11  -4  822.53   18.09
  -7  11   4  828.65   18.75
   7 -11  -4  876.41   17.78
   7 -11  -4  853.59   15.97
  -5 -11   4  192.59    7.89
   5 -11  -4  208.54    7.76
   5 -11  -4  213.96    6.37
   5  11  -4  189.33    7.57
  -5  11   4  194.20    7.95
  -3 -11   4  662.82   11.71
   3  11  -4  683.61   15.73
   3 -11  -4  687.17   15.21
  -3 -11   4  662.51   14.84
  -3  11   4  689.20   16.13
  -1 -11   4  299.12    7.13
   1 -11  -4  287.32    9.12
  -1 -11   4  309.30    8.86
   1  11  -4  294.56    9.71
  -1  11   4  293.91    9.82
   1 -11   4  240.85    6.78
  -1  11  -4  246.17    8.97
   1  11   4  218.30    8.51
   1 -11   4  229.06    7.21
  -1 -11  -4  240.89    8.56
   3 -11   4  423.51    9.86
   3 -11   4  424.51    9.83
  -3  11  -4  433.93   12.45
   3  11   4  412.86   12.01
  -3 -11  -4  414.30   11.78
   5  11   4   21.44    3.51
  -5  11  -4   21.65    3.53
   5 -11   4   23.02    3.05
  -5 -11  -4   15.93    3.15
   7  11   4   63.33    5.08
  -7  11  -4   64.88    5.17
  -7 -11  -4   62.88    5.43
   7 -11   4   61.01    4.73
   9 -11   4  196.75    8.16
  -9 -11  -4  195.32    9.11
   9  11   4  179.99    8.36
  -9  11  -4  200.90    9.08
 -11  11  -4   11.00    2.64
  11 -11   4    7.79    3.31
 -11 -11  -4    7.55    3.03
  11  11   4    2.74    2.18
  13 -11   4  155.37    8.48
 -13 -11  -4  147.58    8.96
 -13  11  -4  146.18    7.91
  12 -12  -4   42.45    4.89
  10 -12  -4   -0.16    2.12
 -10  12   4    4.58    2.00
  -8  12   4  242.80    9.61
   8  12  -4  225.50    8.94
   8 -12  -4  233.96    8.45
   8 -12  -4  245.80    8.26
  -8 -12   4  224.68    9.71
   6 -12  -4  486.59   12.82
  -6 -12   4  462.43   13.54
   6  12  -4  470.27   13.14
   6 -12  -4  460.67   10.67
  -6  12   4  466.42   13.51
   4  12  -4   98.87    5.97
  -4 -12   4   87.71    5.60
  -4  12   4   98.90    6.03
   4 -12  -4   99.90    5.82
   2 -12  -4  788.31   17.21
  -2 -12   4  797.39   16.79
   2  12  -4  800.94   18.20
  -2  12   4  801.64   18.47
   0  12  -4    4.49    2.11
   0 -12   4    5.42    2.11
   0  12   4    1.94    2.18
   0 -12  -4    5.35    2.16
   0 -12   4    1.02    1.79
   2 -12   4  306.18    8.09
  -2  12  -4  287.87   10.27
   2  12   4  306.58   10.61
   2 -12   4  310.17    8.79
  -2 -12  -4  297.62    9.99
  -4 -12  -4  122.15    6.67
   4 -12   4  125.74    5.69
   4  12   4  127.50    6.94
  -4  12  -4  107.00    6.45
   6  12   4    1.86    2.03
   6 -12   4    1.58    2.20
  -6 -12  -4   -0.62    1.70
  -6  12  -4   -2.05    1.55
   8  12   4   33.02    4.40
   8 -12   4   29.58    4.09
  -8 -12  -4   31.40    4.60
  -8  12  -4   30.65    4.44
  10 -12   4   39.41    4.61
 -10  12  -4   39.04    4.87
  10  12   4   43.64    4.86
 -10 -12  -4   43.63    5.41
  12 -12   4   43.71    5.44
  12  12   4   46.51    4.95
 -12  12  -4   38.70    4.84
 -12 -12  -4   35.18    5.26
  11 -13  -4   -1.87    2.76
 -11  13   4    4.45    2.19
 -11 -13   4    7.90    3.11
  -9 -13   4   57.78    5.91
  -9  13   4   52.63    5.41
   9  13  -4   51.12    4.83
   7 -13  -4   49.33    4.39
   7  13  -4   41.41    4.64
  -7  13   4   41.30    4.76
  -7 -13   4   36.73    4.92
  -5  13   4   20.43    3.74
   5  13  -4   13.50    3.15
   5 -13  -4   17.38    3.10
  -5 -13   4   19.84    3.44
  -3  13   4    5.30    2.77
  -3 -13   4    6.55    2.50
   3 -13  -4   14.09    2.95
   3  13  -4    8.76    3.02
  -1  13   4   55.33    5.07
   1  13  -4   54.09    4.97
  -1 -13   4   52.14    4.30
   1 -13  -4   54.34    4.75
  -1  13  -4   21.00    3.74
  -1 -13  -4   22.48    3.65
   1  13   4   22.21    3.78
   1 -13   4   27.11    3.29
  -3  13  -4    4.08    2.38
   3  13   4    4.66    2.58
   3 -13   4    3.36    2.32
  -3 -13  -4    2.94    2.40
   5  13   4   14.88    3.47
  -5  13  -4   12.33    3.23
  -5 -13  -4   19.25    3.81
   5 -13   4   17.31    3.02
  -7  13  -4   47.39    5.27
   7 -13   4   40.08    4.35
   7  13   4   35.74    4.60
  -7 -13  -4   42.47    5.15
   9 -13   4   15.13    3.65
  -9 -13  -4   12.71    3.58
  -9  13  -4   14.79    3.73
   9  13   4   10.14    2.91
  11  13   4    5.65    1.96
 -11 -13  -4    1.51    2.71
  11 -13   4    8.91    3.53
 -11  13  -4    2.09    1.99
 -10 -14   4   60.70    6.41
 -10  14   4   60.56    5.27
   8  14  -4    9.00    2.78
  -8  14   4    9.69    2.85
  -8 -14   4    2.97    2.59
   6 -14  -4   70.98    5.03
  -6 -14   4   68.49    5.82
   6  14  -4   62.25    5.56
  -6  14   4   62.56    5.47
  -4  14   4   16.27    3.50
   4 -14  -4   12.39    3.10
  -4 -14   4   15.13    3.12
   4  14  -4   13.89    3.29
  -2 -14   4   97.41    5.71
  -2  14   4  104.65    6.95
   2  14  -4   98.85    6.49
   2 -14  -4   95.42    6.06
   0  14   4   13.81    3.29
   0  14  -4    6.93    2.89
   0 -14   4    4.71    1.92
   0 -14  -4    8.00    2.70
  -2  14  -4  165.39    8.32
   2 -14   4  166.05    6.65
   2  14   4  142.54    7.99
  -2 -14  -4  143.39    7.50
   4  14   4   35.75    4.73
  -4 -14  -4   29.22    4.37
  -4  14  -4   29.11    4.36
   6 -14   4   46.98    4.70
  -6 -14  -4   40.89    5.18
   6  14   4   46.07    5.20
  -6  14  -4   42.35    5.15
  -8  14  -4  119.86    7.61
  -8 -14  -4  112.18    7.70
   8  14   4  112.44    7.30
   8 -14   4  119.42    6.88
  10  14   4   32.62    4.65
  10 -14   4   27.40    4.53
 -10  14  -4   30.92    4.46
 -10 -14  -4   27.45    5.00
  -9  15   4   -1.90    1.99
   9  15  -4    0.71    2.17
  -9 -15   4    1.33    2.21
  -7  15   4  221.04   10.13
   7  15  -4  214.19    9.50
  -7 -15   4  227.55   10.29
  -5  15   4   61.43    5.85
   5  15  -4   55.58    5.59
  -5 -15   4   57.40    5.37
   5 -15  -4   67.67    5.07
   3  15  -4  307.10   11.63
   3 -15  -4  266.22   10.25
  -3 -15   4  287.50   10.37
  -3  15   4  282.69   11.45
   1 -15  -4  131.81    7.15
  -1 -15   4  125.57    6.54
  -1  15   4  112.50    7.38
   1  15  -4  125.36    7.49
   1  15   4   90.15    6.74
  -1 -15  -4   97.74    6.36
   1 -15   4   99.43    5.46
  -1  15  -4   99.69    6.99
  -3 -15  -4  162.19    8.35
  -3  15  -4  150.01    8.46
   3  15   4  153.01    8.46
  -5 -15  -4    8.47    3.09
   5  15   4    2.42    2.69
  -5  15  -4    4.94    2.58
  -7  15  -4   65.17    6.32
   7  15   4   65.23    6.08
  -7 -15  -4   60.40    6.49
  -9 -15  -4   81.50    7.53
  -9  15  -4   87.27    7.00
   9  15   4   71.19    5.98
  -8  16   4   74.93    6.07
  -8 -16   4   82.74    7.24
   8  16  -4   76.63    6.79
   6  16  -4   31.68    4.70
  -6 -16   4   43.94    5.32
  -6  16   4   35.07    5.16
  -4 -16   4    9.36    2.63
  -4  16   4    7.29    3.05
   4  16  -4    4.85    3.24
   4 -16  -4   10.35    2.86
  -2 -16   4  148.32    7.56
  -2  16   4  149.19    8.66
   2 -16  -4  159.93    8.17
   2  16  -4  139.89    8.56
   0 -16  -4   25.55    4.16
   0  16   4   23.60    4.29
   0 -16   4   20.76    3.24
   0  16  -4   16.33    3.95
  -2 -16  -4   69.28    6.11
   2  16   4   80.01    6.73
  -2  16  -4   68.47    6.44
  -4 -16  -4   37.07    5.06
   4  16   4   40.60    5.38
  -4  16  -4   49.21    5.84
   6  16   4    7.51    3.16
  -6 -16  -4   11.90    3.24
  -6  16  -4   12.33    3.09
  -8 -16  -4   38.43    5.52
   8  16   4   54.15    5.90
  -8  16  -4   39.72    5.53
  -7 -17   4    3.75    2.52
  -7  17   4    2.67    2.05
   7  17  -4   -3.97    3.01
  -5 -17   4    8.32    2.49
  -5  17   4    9.39    3.57
   5  17  -4   10.75    3.55
   3  17  -4   15.93    3.93
  -3  17   4   11.89    3.30
   3 -17  -4   11.93    3.06
  -3 -17   4   15.33    3.16
  -1 -17   4    1.52    1.69
   1  17  -4    5.70    3.38
  -1  17   4    7.83    3.31
   1 -17  -4    4.34    2.27
  -1  17  -4   35.06    5.28
   1  17   4   40.37    5.64
  -1 -17  -4   44.94    5.15
  -3 -17  -4    9.69    3.36
   3  17   4    9.22    3.23
  -3  17  -4    5.22    3.18
  -5 -17  -4    9.73    3.53
   5  17   4    8.08    3.84
  -5  17  -4   -2.56    2.20
  -4  18   4   34.25    5.51
   4  18  -4   47.71    6.20
  -4 -18   4   42.13    5.30
  -2  18   4   61.06    6.60
  -2 -18   4   65.10    5.79
   2  18  -4   65.88    6.91
   2 -18  -4   67.73    6.10
   0  18  -4   -0.96    2.56
   0 -18  -4    2.06    1.59
   0  18   4    4.36    3.36
  -2 -18  -4   84.54    6.62
  -2  18  -4   79.34    7.38
   2  18   4   78.75    7.52
 -18   0   5    6.23    2.63
  16   0  -5    3.93    3.48
 -16   0   5   -2.21    2.17
 -14   0   5    1.47    1.91
  14   0  -5    0.54    2.51
  12   0  -5    1.31    2.43
 -12   0   5    0.49    2.00
  10   0  -5   -0.75    1.71
 -10   0   5    0.37    0.26
 -10   0   5   -1.20    1.26
   8   0  -5    1.14    1.48
  -8   0   5    4.01    0.66
  -8   0   5   -1.65    1.35
  -6   0   5    0.59    0.19
   6   0  -5   -0.31    1.09
  -6   0   5    0.35    1.03
   4   0  -5    1.60    1.10
  -4   0   5   -0.17    0.80
  -2   0   5   -1.45    0.39
   2   0  -5   -1.30    0.94
  -2   0   5   -1.32    0.79
   0   0   5   -4.11    0.68
   0   0   5   -3.59    0.76
   0   0  -5   -3.00    0.82
   2   0   5    1.05    0.86
  -2   0  -5    0.93    0.61
   2   0   5    3.44    0.95
   4   0   5    0.11    0.95
   4   0   5    0.32    1.04
   6   0   5    2.37    1.10
   6   0   5    2.71    1.37
   6   0   5    2.68    1.25
   8   0   5    2.87    1.38
  -8   0  -5    1.39    1.39
   8   0   5   -0.21    1.41
  10   0   5    0.85    1.63
  10   0   5    3.30    1.49
 -10   0  -5    2.81    1.51
 -12   0  -5    6.55    2.20
  12   0   5   -0.26    2.27
  12   0   5    5.83    2.29
  14   0   5   -1.02    2.10
 -14   0  -5    2.43    0.85
  16   0   5    4.76    3.23
  17   1  -5  125.98    8.45
 -17  -1   5  107.41    6.92
  17  -1  -5  133.56    9.40
 -17   1   5  110.88    7.31
  15  -1  -5   15.95    4.09
  15   1  -5   19.03    4.03
 -15   1   5   15.19    3.41
 -15  -1   5   15.34    3.62
  13   1  -5  399.17   11.99
  13  -1  -5  407.67   11.98
 -13   1   5  401.98   11.66
 -13  -1   5  420.00   11.71
 -11   1   5  553.55   12.81
 -11  -1   5  522.59   12.37
  11  -1  -5  532.52   12.80
  11   1  -5  519.83   12.91
  -9   1   5  131.59    3.71
  -9  -1   5  134.95    5.24
   9   1  -5  128.80    5.72
   9  -1  -5  132.67    5.52
  -9  -1   5  133.85    3.64
  -9   1   5  125.15    5.22
  -7   1   5  162.95    5.21
  -7  -1   5  164.48    3.65
   7  -1  -5  163.26    5.63
   7   1  -5  158.85    5.56
  -7  -1   5  166.29    5.14
  -7   1   5  163.03    3.74
   5   1  -5   46.16    2.77
   5  -1  -5   43.84    2.88
  -5  -1   5   42.72    2.54
  -5   1   5   47.95    2.62
  -5   1   5   52.47    1.55
   3   1  -5  222.85    3.77
  -3   1   5  222.25    3.87
  -3   1   5  210.51    4.63
   1  -1  -5 1029.27   15.02
  -1   1   5 1052.27   15.06
   1   1  -5 1035.23   14.54
  -1  -1   5 1060.62   14.03
  -1   1   5 1032.36   13.59
   1   1  -5 1039.22   14.99
  -1  -1  -5    7.50    1.02
   1   1   5    6.22    1.12
  -1   1  -5    6.90    0.71
   1  -1   5    5.59    0.99
   1   1   5    6.36    0.88
  -1   1  -5    7.92    1.15
  -3   1  -5 1347.92   17.44
  -3   1  -5 1270.39   20.30
   3   1   5 1308.04   20.28
  -3  -1  -5 1334.56   18.21
   3   1   5 1325.32   17.35
   3  -1   5 1313.26   17.93
   5   1   5    4.60    1.42
  -5   1  -5    3.85    1.41
   5   1   5    5.23    1.16
   5   1   5    4.91    1.17
   5  -1   5    4.98    0.97
   5  -1   5    2.70    1.30
   7   1   5  329.82    8.56
   7  -1   5  333.33    7.86
   7   1   5  322.70    7.47
   7   1   5  328.96    7.41
  -7   1  -5  336.13    8.70
   7  -1   5  319.26    6.63
   9  -1   5    6.81    1.92
   9   1   5    6.92    1.80
   9   1   5    3.94    1.62
   9   1   5    8.31    2.04
   9  -1   5    4.80    1.46
  -9   1  -5    9.90    2.18
  11  -1   5  292.43    7.80
 -11   1  -5  285.13    9.23
 -11  -1  -5  285.06    9.25
  11  -1   5  290.57    9.05
  11   1   5  297.16    8.75
  11   1   5  295.76    8.37
  13   1   5  186.10    7.69
 -13   1  -5  192.57    7.74
  13   1   5  197.75    7.43
  13  -1   5  195.85    7.92
 -13  -1  -5  185.60    7.53
  15   1   5   38.63    4.59
  15  -1   5   29.48    4.36
  17   1   5   66.22    6.11
  17  -1   5   62.43    6.29
 -18  -2   5  128.71    7.36
  18   2  -5  115.64    9.17
 -18   2   5  116.23    7.71
  16  -2  -5  303.76   11.80
 -16   2   5  282.62   11.05
  16   2  -5  285.29   11.34
 -16  -2   5  301.40   11.00
  14  -2  -5   94.33    6.43
 -14   2   5  107.06    6.43
 -14  -2   5  101.50    5.98
  14   2  -5   94.63    6.56
  12   2  -5 1158.17   22.32
 -12  -2   5 1130.34   20.82
 -12   2   5 1166.48   21.52
  12  -2  -5 1140.81   21.61
  10   2  -5   62.37    4.59
 -10   2   5   59.84    2.50
 -10  -2   5   60.04    2.46
  10  -2  -5   60.69    4.25
 -10  -2   5   61.60    3.91
   8   2  -5  965.38   17.53
  -8  -2   5  969.48   16.18
   8  -2  -5  958.79   16.33
   8  -2  -5  945.09   17.01
  -8   2   5  985.00   15.38
   8   2  -5  985.28   14.98
   6   2  -5    2.31    1.36
  -6  -2   5    2.85    1.23
   6  -2  -5    2.05    1.36
   6   2  -5    2.94    0.63
  -6   2   5    3.64    0.66
   4   2  -5  821.00   11.81
  -4  -2   5  786.11   12.19
  -4   2   5  807.72   12.15
   4   2  -5  805.07   13.34
  -4   2   5  799.72   12.18
   2   2  -5 1139.53   16.44
   2  -2  -5 1151.91   17.02
  -2   2   5 1157.50   16.67
   2   2  -5 1157.76   16.45
  -2   2   5 1145.92   15.14
  -2  -2   5 1129.33   15.52
   0  -2   5  255.30    5.08
   0   2   5  256.04    5.41
   0   2  -5  258.62    4.56
   0   2  -5  252.10    5.32
   0  -2  -5  266.92    5.53
   0   2   5  257.73    4.14
   2   2   5 1877.73   27.51
  -2  -2  -5 1908.31   25.65
   2   2   5 1965.42   23.49
   2  -2   5 1933.05   24.56
  -2   2  -5 1823.52   27.51
  -4   2  -5 1166.99   19.22
   4   2   5 1196.45   19.18
  -4  -2  -5 1180.85   17.47
   4   2   5 1161.41   15.92
   4  -2   5 1179.24   17.09
   4  -2   5 1190.66   15.69
   6   2   5 1509.06   24.31
   6  -2   5 1499.38   20.20
   6   2   5 1509.32   22.20
  -6   2  -5 1497.59   24.43
   6  -2   5 1484.09   21.81
   6   2   5 1478.94   20.71
   8  -2   5  926.20   16.18
   8   2   5  917.56   17.58
   8  -2   5  910.55   14.29
   8   2   5  916.20   15.19
  -8   2  -5  939.36   17.86
   8   2   5  912.79   15.96
  10   2   5  383.13    9.41
  10   2   5  392.01    9.78
  10   2   5  388.74   10.59
 -10   2  -5  384.02   10.69
  10  -2   5  391.39   10.28
  10  -2   5  397.32    8.64
  12   2   5 1045.69   19.50
 -12  -2  -5  979.81   20.71
  12  -2   5 1025.62   19.90
  12   2   5 1021.65   19.00
 -12   2  -5 1031.65   21.13
 -14  -2  -5   58.54    3.96
  14  -2   5   65.93    5.31
  14   2   5   62.18    5.18
  14   2   5   67.63    5.18
 -14   2  -5   68.31    4.44
  16   2   5  104.52    6.73
  16  -2   5  114.37    7.55
  17   3  -5  171.72    9.71
 -17   3   5  168.52    9.01
 -17  -3   5  180.81    8.61
 -15   3   5   18.66    3.86
  15  -3  -5   25.66    4.44
 -15  -3   5   24.40    3.80
  15   3  -5   23.32    4.60
  13   3  -5   48.73    4.94
 -13  -3   5   39.11    4.03
  13  -3  -5   49.94    4.45
 -11  -3   5   39.03    3.56
  11   3  -5   39.69    4.03
  11  -3  -5   41.85    3.78
  11  -3  -5   48.62    4.06
   9   3  -5    3.82    1.90
   9  -3  -5    1.59    1.58
   9  -3  -5    0.60    1.63
  -9  -3   5    2.26    1.45
  -9   3   5    3.99    0.84
   9   3  -5    2.49    0.74
   7  -3  -5   50.41    3.49
   7   3  -5   58.83    2.30
  -7   3   5   53.76    2.42
   7  -3  -5   51.78    3.17
   7   3  -5   48.89    3.65
  -7  -3   5   50.17    2.94
   5  -3  -5  182.08    5.00
  -5  -3   5  180.32    4.84
  -5   3   5  186.46    4.55
   5  -3  -5  183.20    5.63
   5   3  -5  190.05    4.23
   5   3  -5  186.48    5.77
   3   3  -5  933.17   14.84
  -3  -3   5  936.37   13.69
  -3   3   5  957.97   13.45
  -3   3   5  971.74   14.68
   3   3  -5  956.19   14.25
   1   3  -5   50.35    2.27
   1   3  -5   48.57    2.22
  -1   3   5   49.65    2.32
  -1   3   5   47.31    1.68
  -1  -3   5   51.31    2.31
   1  -3  -5   52.60    2.61
   1  -3   5  943.98   13.61
  -1   3  -5  959.72   12.88
   1   3   5  959.19   15.32
  -1   3  -5  926.48   15.25
  -1  -3  -5  939.06   14.58
   1   3   5  982.35   12.24
   3   3   5  394.02    6.05
   3   3   5  394.57    8.39
  -3  -3  -5  380.36    7.77
   3  -3   5  385.42    7.54
   5   3   5  234.85    5.06
  -5   3  -5  234.78    6.78
  -5  -3  -5  243.09    6.23
   5   3   5  234.50    6.62
   5  -3   5  232.64    4.08
   5  -3   5  234.65    6.11
   7  -3   5  368.53    6.73
  -7   3  -5  359.44    9.46
   7   3   5  379.83    7.76
   7  -3   5  361.58    8.71
   7   3   5  371.03    9.45
   7   3   5  373.00    8.82
   9   3   5    6.83    2.05
   9  -3   5    7.59    1.71
  -9   3  -5   12.27    2.41
   9   3   5   10.49    1.94
   9  -3   5   11.29    2.42
   9   3   5   10.90    2.21
  11   3   5   18.34    3.05
  11  -3   5   19.77    3.32
  11   3   5   15.77    2.79
  11   3   5   14.32    2.69
 -11   3  -5   17.49    3.03
  13   3   5  274.69    9.03
  13  -3   5  278.15    9.87
 -13   3  -5  270.58    9.62
  13   3   5  280.45    9.42
  15  -3   5   -0.28    2.27
  17  -3   5   97.49    7.15
 -17  -3  -5   80.66    5.68
  16   4  -5   -0.05    3.06
 -16  -4   5    4.25    2.61
 -16   4   5   -0.15    2.16
  14   4  -5    3.23    2.72
 -14  -4   5    1.35    1.87
  14  -4  -5    2.41    2.72
  12  -4  -5   39.52    4.05
  12  -4  -5   38.11    4.06
 -12  -4   5   37.40    3.63
  12   4  -5   40.42    4.48
  10   4  -5   84.86    3.27
  10   4  -5   83.42    5.39
  10  -4  -5   87.61    5.01
  10  -4  -5   95.63    5.15
 -10  -4   5   86.75    4.49
 -10   4   5   92.38    3.77
  -8  -4   5  476.34   10.04
   8  -4  -5  473.73   10.43
   8   4  -5  483.57    9.20
   8   4  -5  465.09   11.36
   8  -4  -5  489.67   11.00
  -8   4   5  494.88    9.88
   6  -4  -5   67.91    3.80
   6   4  -5   71.18    3.92
   6   4  -5   74.86    2.87
   6  -4  -5   70.96    3.39
  -6   4   5   71.38    3.04
  -6  -4   5   73.94    3.36
  -4   4   5   33.75    2.19
   4   4  -5   30.19    2.00
   4  -4  -5   27.39    2.40
   4   4  -5   34.57    2.68
  -4  -4   5   30.88    2.04
   4  -4  -5   28.92    2.12
  -2   4   5   74.46    3.13
  -2  -4   5   73.76    2.87
   2   4  -5   72.44    3.15
   2   4  -5   74.06    2.86
   2  -4  -5   70.87    3.44
  -2   4   5   76.35    2.40
   0  -4   5   29.58    2.08
   0  -4  -5   25.93    2.18
   0   4  -5   26.54    1.97
   0   4   5   28.79    1.01
   0   4   5   26.20    2.14
   0   4  -5   27.00    1.70
   2  -4   5  145.26    4.23
  -2   4  -5  136.42    4.58
   2   4   5  137.96    4.65
   2  -4   5  135.91    2.77
   2   4   5  132.93    2.31
  -2  -4  -5  128.32    4.33
  -4  -4  -5  116.89    4.44
   4   4   5  109.48    2.82
   4   4   5  104.89    4.32
   4  -4   5  108.11    4.03
  -4   4  -5  109.24    4.43
   4  -4   5  113.85    2.25
   6   4   5   38.92    3.04
   6   4   5   40.18    2.35
  -6  -4  -5   39.26    2.97
  -6   4  -5   39.73    3.29
   6  -4   5   41.47    3.05
   6  -4   5   44.17    2.00
  -8   4  -5  129.08    5.69
   8   4   5  118.04    5.28
   8  -4   5  114.68    5.29
   8   4   5  121.53    5.50
   8  -4   5  123.64    3.88
   8   4   5  122.99    4.40
  10   4   5   15.76    2.79
  10   4   5   19.20    2.94
 -10   4  -5   21.24    3.03
  10   4   5   20.19    2.61
  10  -4   5   18.80    3.08
  12  -4   5   13.39    3.28
  12   4   5   13.82    2.79
 -12   4  -5   13.48    2.65
  12   4   5   14.90    2.75
  12   4   5   11.98    2.92
  14   4   5   72.63    5.66
  14  -4   5   74.96    5.94
 -14   4  -5   72.23    4.84
  16  -4   5    5.20    3.35
 -17   5   5   92.10    6.83
 -17  -5   5   99.99    6.07
  17   5  -5  100.16    8.06
  15   5  -5    3.27    3.21
 -15  -5   5    1.06    2.27
  13  -5  -5  129.39    6.75
 -13  -5   5  133.15    6.28
  13   5  -5  126.87    7.38
  13  -5  -5  133.89    6.49
  11  -5  -5   32.70    3.50
  11   5  -5   30.39    3.97
 -11   5   5   35.60    2.36
 -11  -5   5   32.35    3.30
  11  -5  -5   28.77    3.43
   9   5  -5  624.45   11.87
   9  -5  -5  624.69   13.47
   9   5  -5  644.08   14.68
  -9   5   5  640.95   12.69
   9  -5  -5  629.99   13.13
  -9  -5   5  617.67   12.34
  -7   5   5  783.17   14.12
   7  -5  -5  751.17   14.57
  -7  -5   5  765.37   13.30
   7   5  -5  774.29   13.42
   7  -5  -5  783.04   13.85
   7   5  -5  750.01   15.29
   5  -5  -5  412.58    8.24
   5  -5  -5  406.42    9.25
   5   5  -5  402.39    9.50
  -5   5   5  398.63    8.70
   5   5  -5  419.79    8.47
  -5  -5   5  416.19    8.18
   3  -5  -5  615.98   11.73
  -3  -5   5  614.04   10.12
  -3   5   5  607.64   11.42
   3   5  -5  599.78   11.31
   3  -5  -5  616.63    9.64
   3   5  -5  614.89   11.07
  -1   5   5  208.17    5.75
  -1   5   5  216.12    3.82
   1   5  -5  211.45    5.14
  -1  -5   5  213.54    4.96
   1  -5  -5  215.84    5.93
   1   5  -5  210.76    5.64
   1  -5   5  812.80   12.48
   1  -5   5  794.33   11.84
   1   5   5  801.02   14.32
  -1   5  -5  784.68   14.22
  -1  -5  -5  799.79   13.83
   3  -5   5 1428.41   20.15
  -3   5  -5 1361.61   22.64
  -3  -5  -5 1435.95   17.38
  -3  -5  -5 1356.15   21.41
   3   5   5 1394.96   22.54
   3  -5   5 1351.11   18.40
  -5  -5  -5  256.45    7.20
   5   5   5  251.95    4.89
  -5   5  -5  236.80    7.30
   5  -5   5  240.87    6.58
   5  -5   5  250.95    4.45
   5   5   5  235.67    7.20
   7   5   5  714.95   11.49
   7  -5   5  676.68   13.51
  -7  -5  -5  708.94   14.27
   7  -5   5  705.75   10.63
   7   5   5  688.81   14.62
  -7   5  -5  700.06   15.03
   9   5   5  336.21    9.94
   9   5   5  346.85    8.03
   9  -5   5  338.25    9.50
  -9   5  -5  335.63   10.14
  11   5   5  232.49    8.45
  11  -5   5  221.79    8.30
 -11   5  -5  227.24    8.65
  11   5   5  227.82    8.39
  13  -5   5    6.98    3.11
  13   5   5   10.44    3.12
  13   5   5    6.66    1.77
 -13   5  -5    7.87    2.04
 -13  -5  -5    5.67    1.96
  15  -5   5   43.20    5.25
 -15   5  -5   38.91    3.24
  16   6  -5   79.73    7.23
 -16  -6   5   60.96    4.62
 -16   6   5   67.18    6.16
 -14  -6   5   96.39    5.63
  14   6  -5  100.44    7.11
  14  -6  -5   99.67    6.43
  12  -6  -5  387.48   11.30
 -12  -6   5  376.10   10.26
  12  -6  -5  377.65   10.99
  12   6  -5  383.75   12.32
 -10   6   5   25.23    2.62
  10  -6  -5   26.80    3.29
 -10  -6   5   20.40    2.70
  10   6  -5   24.64    3.65
  10  -6  -5   25.38    3.17
  10   6  -5   26.44    2.20
   8   6  -5  507.51   10.48
   8  -6  -5  481.53   11.41
  -8  -6   5  482.32   10.30
   8  -6  -5  495.83   10.93
  -8   6   5  501.04   11.04
   8   6  -5  511.34   12.54
   6  -6  -5  427.67    9.07
  -6   6   5  432.15    9.75
   6  -6  -5  417.47    9.95
   6   6  -5  432.35    9.26
   6   6  -5  418.72   10.38
  -6  -6   5  427.32    8.75
   4  -6  -5  181.81    4.88
  -4   6   5  179.90    5.68
   4   6  -5  186.44    5.47
  -4  -6   5  183.01    4.95
   4  -6  -5  178.99    5.99
   4   6  -5  175.20    5.80
  -2   6   5 1571.09   24.54
   2   6  -5 1559.27   24.16
   2   6  -5 1528.03   22.88
   2  -6  -5 1569.49   20.00
   2  -6  -5 1538.07   23.68
  -2  -6   5 1542.62   21.13
   0   6  -5    0.58    0.94
   0   6   5   -0.12    1.09
   0   6   5   -0.33    0.32
   0  -6   5    0.12    0.88
   0  -6   5    0.70    1.02
   0  -6  -5   -0.11    1.08
   2  -6   5 1381.99   18.99
  -2   6  -5 1370.30   22.62
   2  -6   5 1369.01   19.65
  -2  -6  -5 1326.38   21.48
   4  -6   5  275.96    7.06
   4   6   5  273.76    7.79
  -4   6  -5  273.59    7.91
  -4  -6  -5  264.69    7.56
   4  -6   5  275.90    5.21
  -4  -6  -5  280.91    4.42
  -6  -6  -5  244.59    5.08
  -6  -6  -5  259.22    7.87
   6  -6   5  243.80    7.06
  -6   6  -5  230.57    7.72
   6   6   5  241.38    7.77
   6  -6   5  249.72    4.92
  -8  -6  -5  320.26    7.03
   8  -6   5  318.59    8.97
   8   6   5  317.32    9.57
  -8   6  -5  313.38    9.73
  -8  -6  -5  328.88    9.77
 -10  -6  -5    8.69    1.71
  10   6   5    5.32    2.13
  10  -6   5    7.85    2.69
 -10  -6  -5    6.44    2.56
 -10   6  -5    4.77    2.22
  12   6   5  236.23    9.03
 -12  -6  -5  224.10    8.96
  12  -6   5  244.91    9.29
 -12   6  -5  240.56    9.24
  14  -6   5   17.90    4.00
  14   6   5   14.00    2.50
 -14   6  -5   18.54    2.79
 -14  -6  -5   14.46    3.54
  16  -6   5  116.42    8.02
 -15  -7   5    8.09    2.24
  15   7  -5   10.09    3.88
  13  -7  -5    4.45    2.91
 -13  -7   5   12.58    2.76
  13   7  -5   13.82    3.79
  11  -7  -5   21.00    3.27
 -11  -7   5   17.77    2.86
  11   7  -5   18.93    3.54
 -11   7   5   20.12    2.59
  11  -7  -5   19.85    3.24
   9   7  -5   47.78    3.06
   9  -7  -5   35.29    3.48
   9   7  -5   38.12    4.00
  -9  -7   5   41.60    3.22
  -9   7   5   38.59    3.34
   9  -7  -5   41.30    3.82
   7   7  -5   76.65    3.98
  -7   7   5   74.82    4.23
   7  -7  -5   71.58    4.29
  -7  -7   5   75.28    3.71
   7   7  -5   58.62    4.28
   7  -7  -5   72.30    4.13
   5   7  -5   62.86    3.91
   5   7  -5   56.17    3.36
   5  -7  -5   52.07    3.64
  -5  -7   5   55.32    3.10
   5  -7  -5   55.30    3.15
  -5   7   5   52.56    3.55
   3   7  -5   44.87    3.01
   3  -7  -5   54.26    3.49
  -3  -7   5   49.42    2.68
   3   7  -5   51.19    3.33
   3  -7  -5   51.67    2.54
  -3   7   5   47.81    3.23
   1  -7  -5   13.47    1.12
   1   7  -5   12.21    1.98
  -1  -7   5   12.86    1.64
  -1   7   5   11.69    2.07
   1  -7  -5   17.06    2.28
  -1   7  -5  591.95   12.56
  -1  -7  -5  576.90   12.10
   1  -7   5  610.15   10.47
   1  -7   5  594.02   10.54
   1   7   5  585.74   12.49
  -3  -7  -5   50.25    3.51
   3   7   5   47.23    3.71
   3  -7   5   49.11    2.26
   3  -7   5   47.38    3.24
  -3   7  -5   47.47    3.47
   5   7   5  131.87    5.62
  -5  -7  -5  131.99    2.91
   5  -7   5  128.56    5.03
   5  -7   5  132.08    3.46
  -5   7  -5  137.07    5.85
  -5  -7  -5  137.71    5.81
   7  -7   5  112.33    5.21
  -7  -7  -5  103.97    3.49
   7   7   5  107.27    5.41
  -7  -7  -5  101.32    5.64
  -7   7  -5  103.43    5.44
  -9   7  -5    1.94    1.73
  -9  -7  -5    0.18    1.90
   9   7   5    0.83    1.51
   9  -7   5    0.57    1.92
 -11  -7  -5    7.78    2.98
 -11   7  -5   12.16    2.85
  11  -7   5    8.92    2.88
  11   7   5    8.76    2.54
  13   7   5   73.26    5.18
 -13   7  -5   73.45    5.03
  13  -7   5   72.74    5.88
 -13  -7  -5   70.04    6.07
 -15   7  -5    1.98    0.71
 -15  -7  -5   -2.59    1.54
  15  -7   5   -2.38    2.50
  16   8  -5   20.07    4.86
  14   8  -5   24.35    4.60
  14  -8  -5   22.23    4.13
  12   8  -5  190.65    9.15
 -12  -8   5  187.56    7.08
  12  -8  -5  196.54    8.25
  12  -8  -5  192.13    8.14
  10  -8  -5   29.85    3.57
 -10   8   5   19.43    2.75
  10  -8  -5   33.12    3.67
  10   8  -5   31.70    2.90
  10   8  -5   33.59    4.23
 -10  -8   5   30.69    3.11
   8  -8  -5  274.87    8.63
   8  -8  -5  277.93    8.23
   8   8  -5  286.86    9.61
  -8   8   5  286.65    8.78
   8   8  -5  302.87    8.44
  -8  -8   5  302.46    7.77
   6  -8  -5   30.46    2.80
   6   8  -5   33.35    3.45
  -6  -8   5   31.91    2.52
  -6   8   5   33.21    3.23
   6  -8  -5   33.34    3.10
   6   8  -5   33.79    3.01
   4   8  -5  173.84    6.02
   4   8  -5  170.09    6.23
   4  -8  -5  179.02    4.97
   4  -8  -5  171.24    6.31
  -4   8   5  176.57    6.34
  -4  -8   5  174.87    4.99
  -2   8   5  176.80    6.37
   2  -8  -5  171.41    4.10
  -2  -8   5  174.29    4.94
   2  -8  -5  176.01    6.19
   2   8  -5  167.69    6.02
   2   8  -5  175.78    5.90
   0   8  -5   91.65    4.56
   0  -8  -5   89.10    4.59
   0  -8   5   90.78    3.78
   0   8   5   87.87    4.55
   0  -8   5   88.81    3.66
   2  -8   5  262.89    6.66
  -2   8  -5  258.01    8.05
   2  -8   5  251.60    6.12
  -2  -8  -5  250.29    7.73
   2   8   5  260.58    7.99
   4   8   5  210.82    7.33
   4  -8   5  206.89    5.05
   4  -8   5  192.22    6.18
  -4  -8  -5  204.76    7.19
  -4   8  -5  205.37    7.38
   6  -8   5    5.58    2.09
  -6   8  -5    7.85    2.14
  -6  -8  -5    4.91    2.14
   6   8   5    5.76    1.99
   8   8   5   73.03    4.80
   8  -8   5   62.61    4.56
  -8  -8  -5   63.74    4.84
  -8   8  -5   80.76    5.18
 -10   8  -5   11.61    2.82
 -10  -8  -5    8.66    2.81
  10   8   5    6.99    2.56
  10  -8   5    5.67    2.74
 -12   8  -5   75.02    5.31
  12   8   5   78.58    5.42
  12  -8   5   66.20    5.51
 -12  -8  -5   73.81    6.22
 -14   8  -5    2.87    1.19
 -14  -8  -5    3.35    2.32
  14  -8   5    0.41    2.46
  15   9  -5   14.45    4.33
  15  -9  -5   22.05    4.29
  13  -9  -5  219.19    9.17
  13   9  -5  226.77   10.56
  11  -9  -5   66.31    5.11
  11  -9  -5   61.26    4.97
  11   9  -5   72.53    5.78
 -11   9   5   72.08    4.48
  -9   9   5   27.24    3.42
   9   9  -5   24.78    3.95
   9   9  -5   31.20    3.16
  -9  -9   5   26.36    2.70
   9  -9  -5   33.10    3.71
   9  -9  -5   25.23    3.27
  -7   9   5  143.65    6.36
   7   9  -5  147.66    6.97
  -7  -9   5  146.60    5.19
   7   9  -5  145.56    6.11
   7  -9  -5  147.67    5.78
   7  -9  -5  144.43    6.23
   5  -9  -5   79.29    4.70
   5   9  -5   78.88    4.35
  -5   9   5   82.80    4.69
  -5  -9   5   85.55    3.76
   5   9  -5   82.54    4.82
   5  -9  -5   86.18    3.84
   3   9  -5 1493.44   25.54
   3  -9  -5 1520.68   25.00
   3  -9  -5 1496.35   20.53
  -3   9   5 1483.19   25.96
  -3  -9   5 1506.07   21.36
   1   9  -5  396.82   10.40
   1  -9  -5  405.71    6.49
  -1  -9   5  402.00    8.30
   1  -9  -5  391.24   10.15
  -1  -9   5  397.80    9.33
  -1   9   5  405.24   10.69
   1  -9   5  319.88    7.67
   1  -9   5  310.98    7.46
  -1   9  -5  309.47    9.23
   1   9   5  305.21    9.23
  -1  -9  -5  318.03    9.14
  -3  -9  -5  357.99   10.07
   3  -9   5  373.66    8.72
   3  -9   5  367.18    7.99
  -3   9  -5  374.54   10.67
   3   9   5  384.02   10.54
  -5   9  -5    5.77    2.15
  -5  -9  -5    6.71    2.28
   5   9   5    2.47    1.96
   5  -9   5    1.52    0.74
   5  -9   5    1.95    1.75
   7   9   5  118.87    6.16
  -7   9  -5  124.71    6.50
   7  -9   5  128.22    6.00
  -7  -9  -5  133.93    6.73
   9  -9   5  103.82    5.87
  -9  -9  -5  104.07    6.39
   9   9   5  102.69    6.07
  -9   9  -5   97.03    6.03
 -11   9  -5   98.50    6.22
  11  -9   5   89.14    6.20
  11   9   5  110.65    6.57
 -11  -9  -5  112.34    7.13
 -13   9  -5  110.08    6.49
  13   9   5   99.32    6.08
 -13  -9  -5   97.19    7.15
  13  -9   5  105.61    7.13
 -15   9  -5   16.11    2.44
  15  -9   5   16.90    4.36
 -15  -9  -5   15.84    3.98
  14  10  -5   56.56    6.52
  14 -10  -5   60.05    5.90
  12  10  -5   30.71    4.82
  12 -10  -5   33.14    4.24
  10  10  -5   38.27    4.76
  10 -10  -5   41.76    4.19
 -10  10   5   38.58    4.07
  10 -10  -5   33.23    3.88
   8 -10  -5  257.44    8.76
   8 -10  -5  264.58    8.30
  -8  10   5  255.16    8.98
   8  10  -5  263.10    8.70
   8  10  -5  250.05    9.59
   6  10  -5  390.41   11.36
  -6 -10   5  394.76    8.62
   6 -10  -5  381.45   10.76
   6 -10  -5  379.56    9.06
   6  10  -5  391.64   10.70
  -6  10   5  389.68   11.12
   4 -10  -5  229.44    5.96
  -4  10   5  227.29    8.10
   4 -10  -5  222.74    7.82
   4  10  -5  227.32    7.79
  -4 -10   5  223.01    6.07
  -2 -10   5 1144.45   20.28
  -2 -10   5 1181.78   17.82
  -2  10   5 1197.15   22.41
   2  10  -5 1155.26   21.85
   2 -10  -5 1147.65   21.17
   2 -10  -5 1172.88   16.26
   0 -10  -5   40.53    3.68
   0  10  -5   39.61    3.65
   0 -10   5   44.56    3.27
   0  10   5   45.61    3.97
   0 -10   5   36.68    2.73
   2 -10   5  840.27   14.73
   2  10   5  806.03   17.44
  -2  10  -5  793.12   17.49
  -2 -10  -5  780.96   16.74
   2 -10   5  822.42   14.42
  -4  10  -5   65.36    4.77
   4  10   5   64.94    4.73
  -4 -10  -5   66.09    4.67
   4 -10   5   67.29    4.28
   4 -10   5   67.73    3.25
  -6  10  -5   59.20    4.80
   6 -10   5   59.88    4.37
   6  10   5   58.48    4.65
  -6 -10  -5   64.84    5.18
  -8  10  -5  108.86    6.45
   8  10   5  129.29    6.71
  -8 -10  -5  103.86    6.60
   8 -10   5  113.90    6.29
 -10  10  -5   33.45    4.40
  10 -10   5   35.59    4.39
 -10 -10  -5   24.83    4.28
  10  10   5   23.27    3.80
 -12  10  -5   40.42    4.63
 -12 -10  -5   40.80    5.37
  12 -10   5   43.32    5.05
  12  10   5   45.13    4.70
  14 -10   5   19.35    4.28
 -14 -10  -5   13.33    3.75
 -14  10  -5   11.54    2.00
  13 -11  -5    0.88    2.61
  13  11  -5   -7.91    1.73
 -11  11   5   28.56    3.74
  11 -11  -5   23.84    3.93
  11  11  -5   26.72    4.58
   9 -11  -5   -2.88    1.42
   9  11  -5   -1.54    2.38
   9  11  -5    1.48    1.84
   9 -11  -5    0.07    2.17
  -9  11   5   -1.98    1.44
  -7  11   5   55.95    4.65
   7 -11  -5   64.80    4.69
   7 -11  -5   67.98    5.10
   7  11  -5   65.72    5.31
   7  11  -5   63.45    5.06
  -5 -11   5   46.28    4.37
   5  11  -5   36.82    3.78
  -5  11   5   40.33    4.03
   5 -11  -5   40.35    3.98
   5 -11  -5   38.87    2.97
  -3  11   5  105.50    5.95
  -3 -11   5  112.68    4.42
  -3 -11   5  107.63    5.73
   3  11  -5  108.65    5.80
   3 -11  -5  111.22    5.95
  -1 -11   5   65.92    4.30
  -1  11   5   53.77    4.46
   1 -11  -5   65.68    4.76
   1  11  -5   62.09    4.74
  -1 -11   5   60.29    3.55
  -1  11  -5  134.13    6.76
   1  11   5  123.25    6.49
   1 -11   5  141.21    5.44
  -1 -11  -5  128.49    6.33
   1 -11   5  142.49    5.64
  -3 -11  -5   12.90    2.97
  -3  11  -5   13.79    3.05
   3 -11   5   17.02    2.09
   3  11   5   17.63    3.30
   3 -11   5   15.75    2.67
   5  11   5    9.61    2.81
  -5 -11  -5    9.51    2.70
  -5  11  -5   11.20    2.97
   5 -11   5   10.67    2.71
   7  11   5    6.80    2.82
  -7 -11  -5    8.42    2.90
  -7  11  -5    5.24    2.65
   7 -11   5    5.53    2.63
   9  11   5   44.48    4.72
  -9 -11  -5   43.80    5.20
   9 -11   5   42.38    4.34
  -9  11  -5   48.72    5.13
 -11  11  -5    1.29    1.77
 -11 -11  -5    5.69    2.80
  11 -11   5    3.92    2.83
  11  11   5    2.56    1.73
  13  11   5    2.64    1.49
 -13  11  -5    2.92    1.28
 -13 -11  -5    3.22    2.77
  13 -11   5   -5.52    2.54
  12 -12  -5   61.27    5.52
  12  12  -5   61.17    6.47
 -10  12   5    6.02    2.23
  10 -12  -5    1.54    2.36
  10  12  -5    1.39    2.97
   8 -12  -5   90.44    5.30
   8  12  -5   95.83    5.94
  -8  12   5   99.19    6.15
   8 -12  -5   98.57    5.53
   6 -12  -5  200.09    8.11
  -6 -12   5  195.66    8.57
   6  12  -5  200.90    8.26
  -6  12   5  191.82    8.50
  -4 -12   5  197.72    7.97
   4  12  -5  191.93    7.98
   4 -12  -5  195.49    7.91
  -4  12   5  193.12    8.23
  -2 -12   5  324.36    9.80
   2 -12  -5  323.85   10.32
   2  12  -5  325.98   10.67
  -2  12   5  317.49   10.80
   0 -12   5    2.83    1.96
   0 -12  -5    1.21    1.98
   0 -12   5    2.61    1.64
   0  12   5    2.91    2.20
   0  12  -5    0.91    1.93
  -2 -12  -5   37.83    4.30
   2 -12   5   37.75    3.36
   2  12   5   30.26    3.93
   2 -12   5   47.24    3.38
  -2  12  -5   34.96    4.12
  -4 -12  -5    1.47    2.19
   4 -12   5    0.81    2.19
  -4  12  -5   -0.08    1.96
   4  12   5   -1.22    1.80
   6 -12   5   71.47    5.17
   6  12   5   69.34    5.53
  -6 -12  -5   69.48    5.61
  -6  12  -5   71.03    5.62
  -8 -12  -5  118.13    7.37
  -8  12  -5  109.97    7.00
   8 -12   5  122.93    6.67
   8  12   5  115.76    6.84
  10 -12   5   10.29    3.33
 -10  12  -5   12.62    3.28
 -10 -12  -5   13.16    3.70
  10  12   5   11.60    2.91
  12  12   5  129.13    7.27
 -12 -12  -5  121.16    8.37
  12 -12   5  125.87    7.59
 -12  12  -5  130.77    7.75
  11 -13  -5   18.10    4.13
 -11  13   5   17.75    3.53
 -11 -13   5   11.75    3.86
   9  13  -5   36.53    4.13
  -9  13   5   32.33    4.47
  -9 -13   5   38.81    5.28
   7  13  -5  291.56   10.45
  -7 -13   5  306.01   11.37
  -7  13   5  293.30   10.89
   7 -13  -5  314.37   10.39
  -5  13   5   21.01    3.69
   5  13  -5   23.05    3.59
  -5 -13   5   24.77    3.67
   5 -13  -5   15.53    3.38
   3 -13  -5  577.20   14.96
  -3 -13   5  601.67   14.75
  -3  13   5  585.13   15.88
   3  13  -5  615.69   15.81
  -1  13   5   39.89    4.55
  -1 -13   5   48.39    4.13
   1 -13  -5   47.69    4.52
   1  13  -5   54.84    4.79
   1  13   5  160.35    7.95
  -1  13  -5  147.34    7.55
   1 -13   5  162.18    6.25
   1 -13   5  166.29    6.68
  -1 -13  -5  154.66    7.46
   3 -13   5  203.45    7.19
  -3  13  -5  206.38    9.19
  -3 -13  -5  215.49    9.10
   3  13   5  199.58    8.95
   5 -13   5    9.58    2.92
   5  13   5    8.20    3.01
  -5  13  -5   11.08    3.27
  -5 -13  -5   14.73    3.34
  -7 -13  -5   97.67    6.75
  -7  13  -5   98.08    6.87
   7 -13   5  104.08    6.28
   7  13   5  104.31    6.75
   9 -13   5    6.71    2.90
   9  13   5    1.58    2.26
  -9 -13  -5    5.15    2.70
  -9  13  -5    0.77    1.88
  11  13   5   32.92    4.58
 -11  13  -5   45.94    5.21
 -11 -13  -5   34.37    5.46
  11 -13   5   27.30    4.48
 -10  14   5   -3.44    1.37
 -10 -14   5    3.16    2.26
  -8 -14   5   37.83    5.21
  -8  14   5   43.93    4.98
   8  14  -5   43.57    4.77
   6 -14  -5   40.05    4.35
  -6  14   5   38.98    4.75
   6  14  -5   40.53    4.69
  -6 -14   5   48.95    5.24
   4  14  -5  143.86    7.69
  -4  14   5  142.02    7.88
   4 -14  -5  141.74    7.35
  -4 -14   5  136.30    7.16
  -2  14   5  130.67    7.67
   2 -14  -5  122.51    6.80
   2  14  -5  128.28    7.36
  -2 -14   5  128.33    6.49
   0 -14   5   23.48    3.18
   0 -14  -5   23.87    3.76
   0  14   5   24.57    4.10
   0  14  -5   23.71    4.03
  -2 -14  -5  242.25    9.86
   2  14   5  241.46   10.18
  -2  14  -5  232.58    9.99
   4 -14   5   63.79    5.02
   4  14   5   60.20    5.69
  -4  14  -5   53.63    5.42
  -4 -14  -5   72.04    5.66
   6  14   5   43.04    5.03
  -6  14  -5   39.58    5.07
   6 -14   5   39.84    4.31
  -6 -14  -5   56.69    5.87
  -8 -14  -5   78.56    7.04
   8  14   5   84.31    6.38
   8 -14   5   85.32    5.97
  -8  14  -5   74.41    6.25
 -10 -14  -5    7.48    3.54
 -10  14  -5    0.13    1.77
  10  14   5    5.88    2.41
  10 -14   5    5.63    3.48
  -9 -15   5    3.66    3.05
  -9  15   5    1.31    2.34
  -7 -15   5    0.43    2.17
  -7  15   5    4.37    2.58
   7  15  -5    2.25    1.96
  -5  15   5   11.39    3.40
   5 -15  -5   13.63    2.86
   5  15  -5    7.64    3.05
  -5 -15   5    6.43    2.86
  -3 -15   5   17.72    3.45
   3 -15  -5   30.69    4.28
  -3  15   5   15.95    3.94
   3  15  -5   22.70    4.15
  -1 -15   5    4.42    1.96
  -1  15   5   -1.63    2.18
   1  15  -5   -1.23    1.83
   1 -15  -5    5.79    2.16
  -1  15  -5   30.89    4.64
  -1 -15  -5   29.73    4.36
   1  15   5   32.56    4.88
  -3  15  -5   17.66    4.04
   3  15   5   18.02    4.02
  -3 -15  -5   29.34    4.55
   5  15   5   51.89    5.65
  -5 -15  -5   50.47    5.63
  -5  15  -5   50.37    5.64
  -7 -15  -5    7.54    3.38
   7  15   5    7.38    3.36
  -7  15  -5    3.99    2.91
   9  15   5    3.99    1.94
  -9 -15  -5   -1.87    2.18
   9 -15   5    0.63    3.73
  -9  15  -5   -2.14    1.82
  -8  16   5   29.48    4.54
  -8 -16   5   36.15    5.37
   8  16  -5   50.89    5.99
  -6  16   5  114.46    7.87
   6  16  -5  102.75    7.10
  -6 -16   5  112.00    7.29
  -4  16   5    2.41    2.61
   4  16  -5    0.14    2.46
   4 -16  -5    4.02    2.19
  -4 -16   5    2.98    1.83
   2  16  -5   64.38    6.15
  -2  16   5   62.48    6.09
  -2 -16   5   56.17    5.10
   2 -16  -5   66.90    5.46
   0  16   5   36.12    5.12
   0  16  -5   38.80    5.11
   0 -16  -5   27.67    4.23
  -2 -16  -5  155.49    8.53
   2  16   5  138.23    8.46
  -2  16  -5  157.26    8.86
  -4  16  -5    6.97    3.04
   4  16   5    6.15    3.55
  -4 -16  -5   10.35    3.24
  -6  16  -5  105.04    7.60
   6  16   5   98.23    7.02
  -6 -16  -5  116.55    7.82
   8  16   5    8.76    2.92
  -8  16  -5    3.63    1.90
  -8 -16  -5   10.85    3.57
  -7 -17   5   64.34    6.43
  -7  17   5   65.44    6.49
   7  17  -5   67.36    6.60
   5  17  -5   -0.79    2.57
  -5  17   5   -1.81    2.20
  -5 -17   5    1.97    2.22
  -3  17   5  119.09    8.04
   3  17  -5  112.98    7.97
  -3 -17   5  111.34    6.78
   3 -17  -5  116.26    7.14
  -1  17   5   26.58    4.70
   1 -17  -5   18.55    3.36
   1  17  -5   24.17    4.70
   1  17   5   97.65    7.43
  -1  17  -5  111.86    7.85
  -1 -17  -5  102.19    6.99
  -3 -17  -5   70.31    6.30
   3  17   5   66.96    6.75
  -3  17  -5   64.85    6.62
   5  17   5   58.08    6.45
  -5 -17  -5   40.69    5.63
  -5  17  -5   49.91    6.30
  -4  18   5    6.83    3.55
   4  18  -5    7.05    3.66
  -4 -18   5    8.87    2.90
   2  18  -5   12.32    3.87
  -2  18   5    6.43    3.38
   2 -18  -5    4.91    1.97
   0  18   5    2.45    2.59
   0 -18  -5    6.84    1.96
   0  18  -5    3.38    2.98
  -2  18  -5   14.54    3.76
   2  18   5   26.49    5.18
  -2 -18  -5   16.48    4.04
 -18   0   6  207.34    9.74
  18   0  -6  213.49   11.87
 -16   0   6   61.45    5.63
  16   0  -6   81.71    6.62
 -14   0   6  147.98    7.18
  14   0  -6  156.24    7.92
  12   0  -6  510.65   13.24
 -12   0   6  546.23   13.20
 -10   0   6    2.39    1.68
  10   0  -6   -3.56    1.38
  -8   0   6  672.66   10.41
   8   0  -6  649.67   13.22
  -8   0   6  669.06   12.67
  -6   0   6    0.20    0.13
  -6   0   6   -0.71    0.87
   6   0  -6   -0.57    1.05
  -4   0   6  950.99   14.01
  -2   0   6    0.67    0.50
  -2   0   6    0.88    0.81
   2   0  -6    1.11    1.05
   0   0  -6  791.72   11.62
   0   0   6  790.38   12.31
   0   0   6  782.73   11.06
  -2   0  -6  517.17    8.02
   2   0   6  527.44    8.34
   2   0   6  535.49    9.82
  -4   0  -6  293.01    5.51
   4   0   6  296.74    7.31
   4   0   6  289.38    6.15
   6   0   6  737.64   14.29
   6   0   6  742.21   11.84
   6   0   6  730.23   12.55
   8   0   6  555.86   11.15
  -8   0  -6  546.90   12.58
   8   0   6  534.19   10.20
 -10   0  -6  242.22    8.35
  10   0   6  242.10    7.71
  10   0   6  251.12    6.93
  12   0   6  989.95   19.00
 -12   0  -6  961.60   20.49
 -14   0  -6   36.56    3.15
  14   0   6   35.59    4.35
  16   0   6  537.19   15.24
  17   1  -6  150.19    8.96
  17  -1  -6  142.24    9.12
 -17   1   6  150.18    8.28
 -17  -1   6  143.85    7.96
 -15   1   6   12.34    3.09
 -15  -1   6    9.21    3.15
  15   1  -6   13.83    3.90
  15  -1  -6    9.53    3.41
  13  -1  -6  362.77   11.27
 -13   1   6  357.84   10.87
 -13  -1   6  339.08   10.63
  13   1  -6  328.59   11.04
  11   1  -6  232.79    8.39
  11  -1  -6  231.42    8.32
 -11  -1   6  239.52    8.04
 -11   1   6  237.87    8.05
  -9  -1   6  441.29   10.10
   9   1  -6  435.84   10.89
  -9   1   6  423.05    7.83
  -9  -1   6  444.70    7.70
   9  -1  -6  425.35   10.55
  -9   1   6  441.34   10.23
  -7   1   6   60.71    3.46
   7  -1  -6   64.45    3.68
  -7  -1   6   65.42    1.78
   7   1  -6   65.13    3.73
  -7   1   6   67.05    1.96
   5   1  -6   14.90    1.94
  -5   1   6   14.11    1.63
   5  -1  -6   12.60    1.80
  -5   1   6   16.07    0.92
  -5  -1   6   13.41    1.62
   3   1  -6  276.96    6.13
  -3   1   6  274.47    4.67
   3   1  -6  278.24    4.46
   3  -1  -6  270.76    6.23
  -3   1   6  268.68    5.40
   1   1  -6 2048.08   28.43
  -1   1   6 2085.60   28.50
  -1   1   6 2054.46   25.52
   1   1  -6 2059.37   27.12
   1   1   6   27.65    1.55
  -1   1  -6   25.56    1.32
  -1   1  -6   25.20    1.88
  -1  -1  -6   26.41    1.72
   1  -1   6   24.42    1.73
   1   1   6   26.64    1.90
  -3  -1  -6  231.32    4.91
  -3   1  -6  228.46    6.06
   3   1   6  232.39    4.83
   3  -1   6  229.80    5.22
  -3   1  -6  229.87    3.93
  -5  -1  -6  621.39   10.43
   5   1   6  608.41   12.17
   5   1   6  614.48   10.28
   5  -1   6  602.98   10.75
  -5   1  -6  605.85   12.26
  -7   1  -6  664.63   13.85
   7   1   6  661.60   11.79
   7   1   6  683.84   13.92
   7  -1   6  649.10   10.80
   7   1   6  655.82   11.82
   7  -1   6  653.23   12.26
   9  -1   6    0.89    1.26
  -9   1  -6    2.43    1.48
   9   1   6    0.47    1.36
   9   1   6    1.54    1.56
   9   1   6    3.49    1.52
   9  -1   6    2.31    1.69
  11   1   6  280.49    8.10
  11   1   6  280.82    8.59
 -11  -1  -6  273.08    9.31
 -11   1  -6  293.26    9.60
  11  -1   6  279.28    8.96
  13   1   6   93.16    5.62
 -13  -1  -6   90.90    5.41
 -13   1  -6   96.84    5.65
  13  -1   6   75.48    5.27
  15   1   6   67.85    5.56
  15  -1   6   62.48    5.83
 -15   1  -6   53.34    3.72
  17   1   6  142.99    8.22
  17  -1   6  137.80    8.53
  18   2  -6    7.60    5.39
 -18  -2   6    7.60    2.43
 -18   2   6    4.52    2.91
  16  -2  -6    9.48    3.92
 -16  -2   6    2.38    2.60
  16   2  -6    4.59    3.55
 -16   2   6    4.21    2.70
  14  -2  -6   -1.55    2.36
 -14  -2   6    1.14    2.09
 -14   2   6    0.05    2.27
  14   2  -6    1.45    2.75
  12  -2  -6   69.09    5.01
 -12   2   6   66.93    4.86
  12   2  -6   70.34    5.23
 -12  -2   6   70.02    5.01
 -10   2   6   65.12    4.45
  10   2  -6   60.80    4.45
  10  -2  -6   60.99    4.41
 -10   2   6   62.17    2.45
 -10  -2   6   63.28    4.20
   8  -2  -6    5.85    1.86
  -8  -2   6    4.10    1.55
  -8   2   6    6.68    0.91
  -8   2   6    3.50    1.61
   8   2  -6    3.93    1.96
   6   2  -6  623.20   12.28
  -6  -2   6  643.21   11.24
  -6   2   6  640.87   10.15
   6  -2  -6  636.71   12.23
   6   2  -6  633.43    9.59
  -6   2   6  630.62   11.28
  -4  -2   6 1014.21   15.05
  -4   2   6 1028.30   15.01
  -4   2   6 1017.51   14.89
   4   2  -6 1045.46   14.69
   4   2  -6 1023.17   16.24
  -2   2   6   24.42    1.61
   2   2  -6   25.44    1.37
  -2   2   6   24.79    1.62
  -2  -2   6   25.30    1.79
   2   2  -6   24.73    1.77
   2  -2  -6   23.78    1.92
   0   2  -6  600.84   10.27
   0   2  -6  604.35    9.02
   0  -2   6  622.91    9.61
   0   2   6  612.57   10.33
   0  -2  -6  609.38   10.16
   0   2   6  615.06    8.52
  -2   2  -6  193.04    5.23
  -2  -2  -6  193.05    4.70
   2   2   6  200.72    3.85
   2   2   6  194.38    5.24
   2  -2   6  192.45    4.65
  -4  -2  -6  453.24    8.64
   4  -2   6  465.77    8.79
  -4   2  -6  483.73    6.81
   4   2   6  467.09    7.85
  -4   2  -6  468.21    9.97
   6  -2   6  187.00    5.63
  -6  -2  -6  189.33    5.42
   6  -2   6  185.51    4.01
   6   2   6  188.66    6.27
   6   2   6  187.90    5.10
  -6   2  -6  182.19    6.17
  -8   2  -6   15.01    2.36
   8   2   6   18.71    2.49
   8  -2   6   19.76    2.58
   8  -2   6   18.78    1.70
   8   2   6   19.59    2.28
   8   2   6   17.67    2.16
  10  -2   6   49.27    4.06
 -10   2  -6   48.26    3.96
  10   2   6   44.98    3.49
  10   2   6   49.97    4.03
  10   2   6   55.42    3.82
  10  -2   6   42.01    3.38
  12   2   6   17.45    3.10
  12   2   6   13.44    2.95
  12  -2   6    7.13    2.81
 -12  -2  -6    6.78    2.58
 -12   2  -6   14.39    2.84
 -14  -2  -6    6.39    1.66
  14   2   6   10.20    2.90
 -14   2  -6    8.83    2.12
  14  -2   6    4.79    2.77
  16  -2   6   10.46    3.66
  16   2   6   -1.28    2.52
 -17   3   6   84.34    6.79
 -17  -3   6   73.02    5.68
  17   3  -6   71.96    7.06
 -15   3   6    0.16    2.32
  15   3  -6   -1.81    2.72
  15  -3  -6    5.52    3.42
 -15  -3   6    2.00    2.25
 -13   3   6  227.38    8.72
  13   3  -6  219.26    9.07
 -13  -3   6  216.54    8.09
  13  -3  -6  243.68    9.03
  11   3  -6   52.89    4.64
 -11  -3   6   54.54    4.16
  11  -3  -6   50.15    4.18
  -9  -3   6  492.80   10.81
  -9   3   6  527.85    9.73
   9   3  -6  514.45   12.22
   9  -3  -6  491.07   11.57
   9   3  -6  502.11    9.05
   7  -3  -6  495.88   10.92
   7   3  -6  503.87    8.49
  -7  -3   6  499.70   10.03
   7   3  -6  512.54   11.26
  -7   3   6  490.41    9.09
   5   3  -6 1020.89   16.93
  -5   3   6 1011.65   15.39
  -5  -3   6  983.45   15.32
   5   3  -6 1046.28   15.05
   5  -3  -6 1006.77   16.91
  -5   3   6 1007.08   15.51
   3   3  -6 1666.61   23.62
   3   3  -6 1676.36   23.40
  -3  -3   6 1645.11   22.11
  -3   3   6 1691.56   23.86
   3  -3  -6 1637.84   24.08
  -3   3   6 1617.94   21.55
   1   3  -6    0.15    0.69
   1   3  -6    0.69    0.85
   1  -3  -6    2.02    1.10
  -1  -3   6   -0.20    0.74
  -1   3   6    1.05    0.58
  -1   3   6    0.74    0.77
  -1   3  -6   36.81    2.40
   1   3   6   34.75    2.40
   1  -3   6   33.39    2.22
  -1   3  -6   35.92    1.40
   1   3   6   36.41    1.35
  -1  -3  -6   32.36    2.21
  -3  -3  -6  849.82   13.86
   3  -3   6  849.30   13.39
   3   3   6  874.64   11.65
  -3   3  -6  843.25   15.02
  -5   3  -6   18.60    2.24
   5   3   6   17.28    2.13
   5  -3   6   15.81    1.03
   5   3   6   25.36    1.90
   5  -3   6   16.76    1.99
  -5  -3  -6   21.76    2.11
   7  -3   6 1090.06   15.32
  -7  -3  -6 1098.32   18.27
   7  -3   6 1077.49   18.09
  -7   3  -6 1097.93   20.23
   7   3   6 1105.29   16.59
   7   3   6 1103.24   19.98
  -9   3  -6   34.47    3.45
   9   3   6   44.56    3.18
   9  -3   6   36.17    3.37
   9  -3   6   35.92    2.54
   9   3   6   37.80    3.28
   9   3   6   38.81    3.56
  11   3   6  663.08   14.52
  11   3   6  624.73   15.26
  11  -3   6  671.85   14.98
 -11   3  -6  675.70   15.91
  11   3   6  665.46   13.69
  13  -3   6  156.03    7.57
  13   3   6  157.00    6.84
 -13   3  -6  155.01    7.20
  13   3   6  139.10    6.77
  15  -3   6   97.83    6.89
  15   3   6  106.07    6.39
 -15   3  -6   90.66    5.35
  17  -3   6   61.38    6.35
 -16  -4   6   20.45    3.67
 -16   4   6   26.18    4.47
  16   4  -6   22.67    4.63
 -14  -4   6  127.08    6.53
  14   4  -6  128.38    7.53
  14  -4  -6  121.12    6.96
 -14   4   6  129.71    7.09
  12   4  -6  199.60    8.44
  12  -4  -6  194.20    7.86
 -12  -4   6  196.65    7.28
 -10  -4   6  101.67    4.88
  10  -4  -6  107.23    5.28
  10  -4  -6  104.88    5.46
 -10   4   6  105.12    3.91
  10   4  -6  109.88    6.02
   8   4  -6  754.25   12.45
   8  -4  -6  723.57   14.56
  -8   4   6  728.85   13.14
   8   4  -6  744.64   15.34
   8  -4  -6  752.07   13.96
  -8  -4   6  764.74   13.63
   6   4  -6   43.59    2.28
   6   4  -6   38.88    3.20
   6  -4  -6   34.94    2.91
   6  -4  -6   39.82    2.80
  -6  -4   6   43.87    2.87
  -6   4   6   44.74    2.48
   4   4  -6  901.21   15.20
   4   4  -6  895.01   14.05
  -4  -4   6  892.07   13.77
   4  -4  -6  882.14   15.28
  -4   4   6  892.33   14.56
  -2   4   6  505.23    7.79
   2   4  -6  504.21    9.12
   2   4  -6  491.86    9.03
   2  -4  -6  494.14    9.84
  -2  -4   6  484.89    8.57
  -2   4   6  495.71    9.40
   0  -4   6  132.03    3.89
   0   4   6  134.33    2.52
   0   4  -6  136.25    3.46
   0  -4  -6  131.60    4.50
   0   4   6  135.71    4.34
   0   4  -6  132.61    4.24
   2  -4   6  645.09   10.81
   2   4   6  640.67    8.50
  -2  -4  -6  636.27   11.59
   2  -4   6  656.69    9.05
  -2   4  -6  641.77   12.23
   2   4   6  635.97   12.09
  -4  -4  -6    1.99    1.35
   4   4   6    1.80    1.25
   4  -4   6    1.51    1.36
  -4   4  -6    1.65    1.16
   4   4   6    1.37    0.81
   6  -4   6  788.93   14.24
  -6   4  -6  797.29   15.90
   6   4   6  797.30   12.14
   6   4   6  794.38   15.64
  -6  -4  -6  797.07   14.61
   6  -4   6  785.18   10.94
   8  -4   6  269.33    7.96
   8   4   6  276.15    6.75
  -8  -4  -6  274.71    8.04
  -8   4  -6  269.88    8.65
   8   4   6  282.93    8.65
  10   4   6  125.70    6.11
 -10   4  -6  113.97    5.95
  10   4   6  126.00    5.17
  10  -4   6  111.80    5.70
  12   4   6  498.15   11.73
  12   4   6  463.51   13.10
 -12   4  -6  508.22   13.80
  12  -4   6  494.97   13.17
  14  -4   6    2.03    2.89
  14   4   6    2.49    2.31
 -14   4  -6    6.98    1.57
  16  -4   6  159.11    8.91
 -17   5   6   54.86    5.95
  17   5  -6   48.28    6.46
 -17  -5   6   50.18    4.79
 -15   5   6   45.55    5.04
  15   5  -6   40.58    5.32
 -15  -5   6   40.15    4.39
 -13  -5   6   86.10    5.19
  13  -5  -6   73.06    5.47
  13   5  -6   86.31    6.29
  11   5  -6   63.68    4.97
  11  -5  -6   56.24    4.32
  11  -5  -6   61.65    4.71
 -11  -5   6   49.39    3.76
   9  -5  -6   34.11    3.38
   9   5  -6   38.96    2.35
   9   5  -6   34.59    3.83
   9  -5  -6   33.91    3.33
  -9  -5   6   33.46    2.94
  -9   5   6   32.09    2.50
  -7   5   6  172.45    5.32
   7  -5  -6  179.45    6.35
   7  -5  -6  172.56    5.63
   7   5  -6  162.29    6.34
   7   5  -6  182.76    5.00
  -7  -5   6  172.13    5.50
   5  -5  -6  349.09    7.48
  -5  -5   6  352.54    7.58
  -5   5   6  336.50    7.76
   5   5  -6  353.28    8.77
   5  -5  -6  350.85    8.72
   5   5  -6  356.89    7.51
  -3  -5   6   91.46    3.38
   3   5  -6   89.40    3.85
   3   5  -6   97.35    3.53
   3  -5  -6   98.51    4.22
  -3   5   6   96.83    3.84
   1   5  -6   18.75    1.79
  -1  -5   6   19.59    1.71
   1  -5  -6   14.99    1.90
   1   5  -6   17.76    1.70
  -1   5   6   15.41    1.80
  -1   5   6   15.37    1.13
  -1   5  -6  115.18    4.29
  -1  -5  -6  107.60    4.28
   1   5   6  107.03    4.26
   1  -5   6  115.85    3.07
   1  -5   6  115.30    3.93
   3  -5   6   60.34    3.14
  -3  -5  -6   54.80    3.28
   3  -5   6   60.50    1.71
   3   5   6   61.18    1.65
  -3   5  -6   57.22    3.40
   3   5   6   59.32    3.57
  -5  -5  -6  100.53    4.52
   5   5   6   96.96    2.95
   5  -5   6   86.78    4.09
   5   5   6  102.84    4.69
  -5   5  -6   92.62    4.58
   7   5   6   14.95    1.76
  -7  -5  -6   15.46    2.62
  -7   5  -6   15.66    2.53
   7   5   6   15.90    2.43
   7  -5   6   15.96    2.56
  -9   5  -6   86.27    5.23
  -9  -5  -6   68.49    4.73
   9  -5   6   77.39    4.70
   9   5   6   73.72    3.88
   9   5   6   85.75    5.12
 -11   5  -6  237.82    8.97
 -11  -5  -6  227.65    8.48
  11   5   6  243.97    7.29
  11   5   6  231.19    8.76
  11  -5   6  239.76    8.85
  13   5   6   85.15    5.29
 -13  -5  -6   86.36    5.61
 -13   5  -6   82.94    5.55
  13  -5   6   74.12    5.86
  15  -5   6    8.73    3.69
 -15   5  -6    6.73    1.07
 -16  -6   6   73.54    5.10
  16   6  -6   77.13    7.22
 -16   6   6   68.44    6.16
  14   6  -6    3.61    2.83
 -14  -6   6    2.94    2.08
  14  -6  -6    3.45    3.24
 -12  -6   6    1.50    2.00
  12  -6  -6    3.33    2.32
  12   6  -6    3.25    2.46
  12  -6  -6    0.89    2.20
  10  -6  -6  132.31    6.18
  10   6  -6  135.49    6.78
  10  -6  -6  123.41    5.88
 -10   6   6  131.80    5.14
 -10  -6   6  132.09    5.55
   8  -6  -6  163.40    6.48
   8  -6  -6  161.94    5.98
   8   6  -6  173.14    5.32
   8   6  -6  175.58    7.15
  -8  -6   6  172.42    5.79
  -8   6   6  163.14    5.65
   6  -6  -6  162.91    5.27
  -6   6   6  148.68    5.27
  -6  -6   6  146.46    4.86
   6   6  -6  161.85    5.03
   6  -6  -6  146.18    5.79
   6   6  -6  156.04    6.10
   4  -6  -6  434.91   10.09
   4  -6  -6  439.96    8.24
   4   6  -6  438.57    9.21
  -4  -6   6  443.34    8.64
   4   6  -6  439.62    9.86
  -4   6   6  434.52    9.58
  -2   6   6    4.64    0.95
  -2   6   6    1.77    1.28
  -2  -6   6    4.86    1.26
   2   6  -6    2.43    1.28
   2  -6  -6    3.70    1.52
   2   6  -6    1.33    1.30
   0   6   6   30.16    0.95
   0  -6   6   31.02    2.41
   0   6  -6   32.22    2.52
   0  -6  -6   26.50    2.49
   0   6  -6   30.52    2.21
   0   6   6   31.18    2.65
   2   6   6   50.01    3.34
  -2  -6  -6   49.34    3.31
  -2   6  -6   47.12    3.15
   2  -6   6   55.05    2.28
   2  -6   6   47.57    2.90
   4   6   6  166.06    6.13
  -4  -6  -6  170.25    6.09
   4  -6   6  156.37    5.44
  -4  -6  -6  164.78    3.07
   4  -6   6  174.61    3.49
  -4   6  -6  166.30    6.14
   6   6   6  143.23    6.05
  -6   6  -6  150.14    6.25
  -6  -6  -6  142.75    5.88
   6  -6   6  149.97    5.68
   6  -6   6  171.02    3.35
  -8   6  -6  189.47    7.52
  -8  -6  -6  181.92    7.28
   8  -6   6  192.86    7.01
   8   6   6  184.43    7.21
  10   6   6   13.21    2.69
 -10   6  -6   14.90    2.86
 -10  -6  -6   10.84    2.94
  10  -6   6   13.26    2.91
 -12  -6  -6   18.86    3.41
 -12   6  -6   18.19    3.18
  12   6   6   21.10    3.38
  12  -6   6   17.18    3.62
 -14   6  -6    0.66    1.24
  14  -6   6    3.15    2.81
 -14  -6  -6    3.72    2.48
  14   6   6    4.12    1.56
  16  -6   6    9.35    3.61
 -15  -7   6    4.05    1.59
  15   7  -6    4.95    3.80
 -13  -7   6  228.06    8.17
  13   7  -6  235.12   10.22
  13  -7  -6  241.21    9.24
  13  -7  -6  219.95    9.01
  11  -7  -6   -0.91    2.20
  11   7  -6    1.59    2.43
 -11  -7   6    1.25    1.79
  11  -7  -6   -1.26    1.88
   9   7  -6  305.99   10.08
  -9   7   6  306.90    8.61
   9  -7  -6  294.54    9.08
   9   7  -6  317.72    8.12
   9  -7  -6  294.54    8.71
  -9  -7   6  309.05    8.35
   7   7  -6  433.75   11.38
   7  -7  -6  434.83    9.77
  -7   7   6  434.49   10.41
   7   7  -6  450.10    9.99
  -7  -7   6  441.84    9.54
   7  -7  -6  429.17   10.71
   5   7  -6  279.28    7.38
  -5   7   6  282.89    7.74
   5  -7  -6  275.90    6.64
  -5  -7   6  268.69    6.73
   5   7  -6  268.64    8.06
   5  -7  -6  277.73    8.17
  -3  -7   6  870.90   13.92
   3  -7  -6  866.89   16.22
   3   7  -6  863.83   15.52
   3  -7  -6  871.39   12.94
   3   7  -6  886.35   15.89
  -3   7   6  883.20   16.30
  -1  -7   6   24.44    2.13
   1  -7  -6   22.42    2.60
   1   7  -6   22.58    2.40
  -1   7   6   23.62    1.38
   1   7  -6   26.17    2.27
  -1   7   6   24.38    2.65
   1  -7   6  400.23    7.80
   1  -7   6  409.83    8.42
  -1   7  -6  397.66    9.81
   1   7   6  383.32    9.66
  -1  -7  -6  397.47    9.65
  -3  -7  -6  587.94   12.68
   3  -7   6  610.32    9.83
   3  -7   6  612.92   11.60
  -3   7  -6  613.43   13.38
   5  -7   6   67.86    3.87
   5  -7   6   84.38    2.42
  -5  -7  -6   69.91    4.27
  -5   7  -6   71.70    4.35
   5   7   6   67.38    4.23
   7  -7   6  623.44   13.24
  -7   7  -6  625.24   14.86
  -7  -7  -6  628.54   14.28
   7   7   6  604.45   14.42
   9  -7   6   17.36    3.11
  -9  -7  -6   19.45    3.31
  -9   7  -6   16.93    3.04
   9   7   6   19.79    3.15
 -11  -7  -6  355.28   11.54
  11  -7   6  365.50   11.28
  11   7   6  346.35   11.34
 -11   7  -6  357.46   11.66
 -13   7  -6  157.61    7.89
 -13  -7  -6  157.12    8.12
  13   7   6  157.26    7.48
  13  -7   6  160.44    8.07
 -15  -7  -6   38.53    4.71
  15  -7   6   38.60    5.14
 -15   7  -6   38.13    3.04
 -16   8   6    3.30    2.57
  16   8  -6   -2.10    2.95
  14   8  -6  119.55    7.81
  12   8  -6    4.89    3.00
  12  -8  -6    5.20    2.57
 -12  -8   6    2.82    1.86
  12  -8  -6    4.97    2.68
  10  -8  -6   51.64    4.45
 -10  -8   6   46.31    3.71
 -10   8   6   45.14    3.49
  10  -8  -6   47.89    4.13
  10   8  -6   45.81    4.69
   8  -8  -6  113.67    5.26
  -8   8   6  104.95    5.25
   8   8  -6  100.36    5.93
  -8  -8   6   97.10    4.57
   8   8  -6  103.11    4.82
   8  -8  -6   95.57    5.26
  -6   8   6   38.44    3.31
  -6  -8   6   41.92    3.11
   6   8  -6   38.47    3.62
   6   8  -6   37.88    3.16
   6  -8  -6   40.55    3.50
   6  -8  -6   36.72    2.89
  -4   8   6  685.32   14.19
   4   8  -6  682.12   13.93
   4   8  -6  669.73   13.61
  -4  -8   6  662.39   11.78
   4  -8  -6  655.89   14.01
   4  -8  -6  672.53   11.30
   2  -8  -6 1026.05   18.63
   2   8  -6 1027.35   17.64
  -2   8   6 1060.29   19.31
  -2  -8   6 1040.58   16.07
   2  -8  -6 1026.52   14.30
   2   8  -6 1049.52   18.91
   0  -8  -6  360.66    9.38
   0   8  -6  351.61    9.42
   0  -8   6  366.55    8.02
   0   8   6  356.15    9.58
   0  -8   6  356.69    7.84
   2   8   6  857.78   17.02
  -2   8  -6  847.42   17.08
   2  -8   6  866.25   14.58
  -2  -8  -6  822.78   16.31
   2  -8   6  856.75   13.76
   4  -8   6   49.02    3.38
   4   8   6   53.46    3.89
  -4   8  -6   49.73    3.79
   4  -8   6   52.12    2.26
  -4  -8  -6   50.26    3.78
   6   8   6  242.82    8.42
   6  -8   6  242.16    7.70
  -6  -8  -6  222.03    8.13
  -6   8  -6  256.54    8.81
  -8  -8  -6   45.76    4.35
  -8   8  -6   42.83    4.18
   8  -8   6   46.74    4.01
   8   8   6   43.91    4.10
 -10  -8  -6   32.18    4.24
  10   8   6   27.32    3.72
  10  -8   6   30.21    3.81
 -10   8  -6   22.45    3.46
  12   8   6  155.84    7.74
  12  -8   6  149.55    7.66
 -12  -8  -6  153.80    8.10
 -12   8  -6  155.30    7.68
 -14   8  -6   39.32    4.44
  14   8   6   32.58    3.89
 -14  -8  -6   31.83    4.51
  14  -8   6   34.72    4.74
  15   9  -6   12.94    4.33
  13   9  -6   16.48    4.14
  13  -9  -6    9.97    3.31
  11  -9  -6   73.39    4.97
  11   9  -6   66.58    5.84
 -11  -9   6   61.72    4.07
 -11   9   6   74.94    4.42
  11  -9  -6   71.43    5.32
   9  -9  -6   -3.16    1.67
   9   9  -6    1.14    2.22
   9   9  -6    1.79    1.43
   9  -9  -6   -4.82    1.78
  -9  -9   6    0.47    1.45
  -9   9   6    0.12    1.68
  -7  -9   6    8.89    1.87
   7  -9  -6   10.14    2.30
   7   9  -6    6.09    2.34
   7   9  -6    6.05    1.97
   7  -9  -6    8.89    2.37
  -7   9   6    9.28    2.33
  -5  -9   6    3.99    1.47
   5  -9  -6    5.12    2.09
  -5   9   6    3.75    1.85
   5  -9  -6    3.75    1.60
   5   9  -6    4.26    1.75
   3   9  -6  472.32   11.47
  -3  -9   6  474.55    9.47
   3  -9  -6  478.13    8.49
   3  -9  -6  481.51   11.75
   3   9  -6  459.14   11.04
  -3   9   6  466.17   11.73
  -1   9   6  128.70    2.95
   1  -9  -6  125.66    5.71
  -1  -9   6  124.23    4.90
  -1   9   6  126.78    5.76
   1   9  -6  119.75    5.45
  -1  -9   6  122.62    4.54
   1  -9   6   86.61    4.05
  -1   9  -6   94.79    5.06
  -1  -9  -6   84.12    4.75
   1  -9   6   89.14    3.86
   1   9   6   83.53    4.86
  -3   9  -6   45.40    4.02
   3  -9   6   46.51    3.40
   3   9   6   43.90    3.79
   3  -9   6   44.69    2.48
  -3  -9  -6   40.79    3.83
   5   9   6   47.43    4.19
  -5   9  -6   41.07    4.03
   5  -9   6   42.93    3.60
  -5  -9  -6   40.38    4.00
   7  -9   6   -0.04    2.04
   7   9   6    4.56    2.16
  -7  -9  -6    1.37    2.10
  -7   9  -6    1.34    1.70
   9   9   6   17.32    3.22
  -9   9  -6   22.31    3.55
   9  -9   6   17.25    3.21
  -9  -9  -6   20.11    3.72
  11   9   6    4.59    2.30
  11  -9   6    4.01    2.89
 -11  -9  -6    4.04    2.84
 -11   9  -6    6.25    2.08
  13   9   6   17.66    2.76
  13  -9   6   21.25    4.04
 -13   9  -6   15.78    3.13
 -13  -9  -6   21.24    4.03
  14  10  -6   13.28    4.53
  14 -10  -6   16.56    3.83
  12 -10  -6   46.36    4.82
  12  10  -6   61.44    6.09
  10 -10  -6    5.35    2.04
  10  10  -6    0.31    2.16
 -10  10   6    3.78    2.02
  10 -10  -6    7.40    2.70
  -8 -10   6  101.92    4.43
  -8  10   6   99.52    5.50
   8  10  -6   87.87    5.91
   8 -10  -6   91.09    5.59
   8 -10  -6   95.76    5.23
   8  10  -6   95.20    5.09
   6 -10  -6  100.69    4.59
   6 -10  -6  102.13    5.62
   6  10  -6   97.00    5.20
  -6 -10   6   98.02    4.31
   6  10  -6  103.78    5.98
  -6  10   6  104.65    5.73
   4 -10  -6  330.73   10.05
   4 -10  -6  343.24    7.46
  -4 -10   6  340.29    7.96
   4  10  -6  346.63    9.86
  -4  10   6  339.88   10.14
   4  10  -6  338.68    9.81
  -2 -10   6    9.99    2.17
  -2  10   6    6.57    2.39
  -2 -10   6   10.16    1.84
   2 -10  -6    8.72    2.31
   2  10  -6    8.20    2.31
   0 -10   6   74.96    4.10
   0  10  -6   64.45    4.47
   0 -10   6   74.10    3.88
   0 -10  -6   65.27    4.46
   0  10   6   70.46    4.73
   2  10   6  271.48    9.21
  -2 -10  -6  277.90    9.20
   2 -10   6  280.51    7.32
  -2  10  -6  272.20    9.28
   2 -10   6  266.65    7.50
   4  10   6    1.58    1.77
  -4 -10  -6   -1.78    1.62
  -4  10  -6   -0.98    1.55
   4 -10   6    0.69    1.88
  -6 -10  -6  191.47    8.27
   6 -10   6  189.82    7.19
  -6  10  -6  187.34    8.21
   6  10   6  211.26    8.44
  -8 -10  -6  162.20    7.94
   8  10   6  157.67    7.64
   8 -10   6  162.70    7.16
  -8  10  -6  162.32    7.89
 -10  10  -6   48.39    5.01
  10  10   6   51.02    4.99
  10 -10   6   39.71    4.56
 -10 -10  -6   47.86    5.32
  12  10   6   28.28    3.85
 -12  10  -6   20.64    3.80
 -12 -10  -6   18.46    4.13
  12 -10   6   23.89    4.35
  14 -10   6    4.84    3.14
 -14 -10  -6    6.47    2.90
  13  11  -6   71.34    6.96
  13 -11  -6   71.21    5.79
 -11  11   6    9.00    2.12
  11  11  -6    5.80    3.01
  11 -11  -6    4.50    2.75
   9 -11  -6  192.73    7.91
  -9  11   6  190.15    8.11
   9  11  -6  195.36    9.12
   9 -11  -6  184.33    7.37
   9  11  -6  190.74    7.56
  -7  11   6  327.97   10.65
   7  11  -6  324.85   10.98
   7 -11  -6  335.59    9.00
   7 -11  -6  325.94   10.27
   7  11  -6  337.98   10.31
  -5 -11   6    7.12    1.70
   5  11  -6    6.33    2.45
  -5  11   6    9.50    2.65
   5 -11  -6    9.81    1.93
   5 -11  -6    7.15    2.55
  -3 -11   6  832.41   17.07
   3  11  -6  869.92   18.24
   3 -11  -6  878.69   18.13
  -3 -11   6  824.39   14.37
  -3  11   6  826.44   18.37
   1 -11  -6  178.27    7.48
  -1 -11   6  174.44    5.78
   1  11  -6  186.09    7.59
  -1 -11   6  184.40    6.65
  -1  11   6  180.29    7.63
   1 -11   6  812.85   14.67
   1 -11   6  829.69   15.45
  -1  11  -6  817.68   18.30
  -1 -11  -6  809.02   17.57
   1  11   6  793.97   18.01
  -3  11  -6  251.61    9.37
   3 -11   6  265.10    7.80
  -3 -11  -6  255.76    9.27
   3  11   6  252.38    9.27
   3 -11   6  257.37    7.00
  -5  11  -6   43.23    4.55
   5  11   6   40.92    4.33
   5 -11   6   47.27    3.96
  -5 -11  -6   42.91    4.54
   7 -11   6  260.14    8.97
  -7  11  -6  251.37   10.17
  -7 -11  -6  267.33   10.18
   7  11   6  260.28    9.90
  -9  11  -6   28.59    4.36
   9 -11   6   32.77    4.23
   9  11   6   33.71    4.33
  -9 -11  -6   29.08    4.68
  11  11   6   35.31    4.33
  11 -11   6   27.57    4.40
 -11  11  -6   32.94    4.57
 -11 -11  -6   43.17    5.39
 -13 -11  -6   23.15    4.73
  13 -11   6   35.12    5.11
  13  11   6   18.38    3.33
 -13  11  -6   34.21    4.51
  12  12  -6    4.76    2.69
  12 -12  -6   -2.03    2.40
 -10  12   6   55.72    4.53
  10 -12  -6   57.24    4.78
  10  12  -6   52.29    5.73
   8  12  -6  110.31    6.20
   8  12  -6  101.87    6.67
   8 -12  -6  101.49    6.00
  -8  12   6  100.73    6.16
   8 -12  -6  106.39    5.54
  -6 -12   6    2.65    2.31
   6 -12  -6    7.52    2.58
  -6  12   6    3.73    2.41
   6  12  -6    0.70    1.96
  -4  12   6  344.49   11.27
  -4 -12   6  354.25   10.77
   4  12  -6  335.84   10.79
   4 -12  -6  354.38   11.17
   2 -12  -6  449.47   12.52
  -2  12   6  442.75   12.96
  -2 -12   6  441.70    9.64
   2  12  -6  412.32   12.29
  -2 -12   6  451.55   11.63
   0  12  -6   43.41    4.26
   0 -12  -6   37.07    4.17
   0  12   6   42.67    4.38
   0 -12   6   39.91    3.42
   0 -12   6   38.09    3.29
   2 -12   6  311.07    8.60
  -2 -12  -6  294.30   10.24
  -2  12  -6  299.02   10.72
   2 -12   6  341.11    8.76
   2  12   6  316.99   10.84
   4  12   6    1.90    2.01
   4 -12   6    2.34    2.31
  -4 -12  -6    1.17    2.04
  -4  12  -6   -0.71    1.85
   6  12   6  145.82    7.60
   6 -12   6  141.83    6.64
  -6 -12  -6  151.74    7.83
  -6  12  -6  148.57    7.88
  -8 -12  -6  136.85    7.85
  -8  12  -6  127.16    7.54
   8 -12   6  136.67    7.01
   8  12   6  131.01    7.33
 -10 -12  -6    2.53    2.74
  10 -12   6    6.93    3.17
  10  12   6    1.44    1.92
 -10  12  -6    3.61    2.31
  12  12   6   24.01    4.04
 -12 -12  -6   21.23    4.61
 -12  12  -6   16.36    2.98
  12 -12   6   22.74    4.43
 -11  13   6   32.47    4.24
  -9  13   6    5.64    2.68
  -9 -13   6    5.27    3.14
   7  13  -6    3.87    2.26
  -7 -13   6    7.54    2.90
  -7  13   6    1.57    2.06
   7 -13  -6    2.67    1.83
   5 -13  -6   24.39    3.68
  -5 -13   6   23.86    3.79
  -5  13   6   18.77    3.67
   5  13  -6   18.31    3.38
  -3  13   6   11.72    3.27
  -3 -13   6    6.71    2.59
   3 -13  -6    9.87    2.63
   3  13  -6    9.00    3.02
   1  13  -6    0.23    1.96
  -1 -13   6    3.67    2.09
   1 -13  -6    4.87    2.28
  -1  13   6    0.69    2.18
   1  13   6   10.54    3.18
   1 -13   6   14.67    2.34
   1 -13   6    8.94    2.51
  -1 -13  -6   13.80    3.19
  -1  13  -6   11.88    3.09
  -3 -13  -6   31.13    4.36
  -3  13  -6   26.41    4.20
   3  13   6   28.55    4.17
   3 -13   6   28.12    3.55
  -5 -13  -6   40.70    4.89
   5  13   6   44.27    4.98
   5 -13   6   49.06    4.40
  -5  13  -6   46.89    5.29
  -7  13  -6   16.92    3.79
   7  13   6   12.85    3.17
  -7 -13  -6   17.73    3.98
   7 -13   6   12.03    3.26
  -9 -13  -6   13.05    3.94
   9  13   6   21.22    4.11
   9 -13   6   15.14    3.88
  -9  13  -6   13.84    3.33
 -11  13  -6    6.79    2.31
  11 -13   6    2.77    2.81
 -11 -13  -6    3.28    3.04
  11  13   6    2.61    1.85
 -10 -14   6    4.18    2.58
 -10  14   6    3.11    2.07
  -8  14   6   47.22    5.09
   8  14  -6   42.84    4.75
  -8 -14   6   47.94    5.55
  -6 -14   6   44.67    4.98
   6  14  -6   47.94    4.93
  -6  14   6   41.30    4.99
   6 -14  -6   45.27    4.73
  -4  14   6   20.86    4.09
   4 -14  -6   20.27    3.89
  -4 -14   6   20.52    3.59
   4  14  -6   21.81    3.84
  -2 -14   6   91.12    5.60
  -2  14   6   89.13    6.32
   2 -14  -6   96.22    6.19
   2  14  -6   83.24    6.09
   0  14   6   77.44    6.09
   0 -14   6   75.88    4.73
   0 -14  -6   80.41    5.84
   0  14  -6   75.08    6.00
  -2  14  -6  222.00    9.76
   2  14   6  213.59    9.67
  -2 -14  -6  213.98    9.35
   4  14   6   53.52    5.61
  -4 -14  -6   47.27    5.21
  -4  14  -6   48.53    5.31
   4 -14   6   45.72    4.29
   6  14   6   81.03    6.27
   6 -14   6   81.14    6.02
  -6 -14  -6   80.23    6.34
  -6  14  -6   80.61    6.52
   8 -14   6    2.61    2.79
   8  14   6    1.45    1.83
  -8 -14  -6    3.96    2.80
  -8  14  -6    1.47    2.04
 -10  14  -6   23.13    4.31
 -10 -14  -6   21.51    4.65
  10 -14   6   17.70    3.99
  10  14   6   13.42    3.02
  -9 -15   6   59.72    6.53
  -9  15   6   60.82    5.86
   7 -15  -6  116.52    6.39
   7  15  -6  118.17    6.98
  -7  15   6  116.24    7.27
  -7 -15   6  125.81    7.52
   5 -15  -6    2.68    1.79
   5  15  -6    0.50    2.08
  -5  15   6   -3.09    2.07
  -5 -15   6    1.87    2.06
   3 -15  -6  197.95    8.93
  -3  15   6  181.61    9.31
  -3 -15   6  183.42    8.17
   3  15  -6  176.77    8.79
  -1  15   6   34.77    4.87
  -1 -15   6   28.61    3.47
   1  15  -6   31.06    4.41
   1 -15  -6   36.27    4.64
  -1 -15  -6  314.58   11.61
  -1  15  -6  297.15   11.73
   1  15   6  315.06   12.19
   3  15   6   90.63    6.78
  -3 -15  -6   87.24    6.48
  -3  15  -6   95.39    7.05
   5  15   6  104.27    7.14
  -5 -15  -6  103.85    7.09
  -5  15  -6   89.66    6.74
  -7  15  -6  166.57    9.25
  -7 -15  -6  152.28    9.01
   7  15   6  169.07    9.20
   9 -15   6    9.68    3.72
  -9 -15  -6   12.27    3.38
  -9  15  -6    0.64    2.12
   9  15   6   10.54    3.18
  -8  16   6   59.64    5.89
  -8 -16   6   66.93    6.63
   8  16  -6   53.36    5.90
  -6 -16   6    7.36    2.85
   6  16  -6    5.30    2.74
  -6  16   6    4.43    2.90
   6 -16  -6    4.60    2.07
  -4 -16   6   62.10    5.01
  -4  16   6   50.98    5.95
   4  16  -6   50.84    5.59
   4 -16  -6   48.23    5.01
  -2 -16   6   39.32    4.27
   2 -16  -6   46.14    5.01
   2  16  -6   37.40    5.02
  -2  16   6   41.45    5.37
   0  16  -6    4.10    2.81
   0 -16  -6    7.15    2.88
   0  16   6    2.70    2.47
  -2 -16  -6   76.51    6.04
   2  16   6   76.14    6.62
  -2  16  -6   77.53    6.44
  -4  16  -6    4.96    2.93
  -4 -16  -6    3.10    2.63
   4  16   6    3.36    3.20
   6  16   6   18.10    3.82
  -6  16  -6   17.57    3.97
  -6 -16  -6   13.75    4.15
  -8  16  -6   38.89    5.54
  -8 -16  -6   48.57    6.55
   8  16   6   41.36    5.60
  -7 -17   6   12.44    3.39
   7  17  -6    9.55    4.18
  -7  17   6   16.40    3.63
  -5  17   6   15.58    4.23
   5  17  -6   18.47    4.21
   5 -17  -6   12.50    2.82
  -5 -17   6   20.38    3.76
   3 -17  -6   39.77    4.87
  -3  17   6   35.53    5.26
   3  17  -6   44.05    5.54
  -3 -17   6   40.47    4.56
  -1  17   6    1.81    2.27
   1  17  -6   -1.23    2.28
   1 -17  -6    0.41    1.89
  -1 -17  -6    3.44    2.67
   1  17   6    6.69    3.32
  -1  17  -6   12.71    3.13
  -3  17  -6    3.54    2.92
   3  17   6    8.89    3.86
  -3 -17  -6    8.96    2.72
  -5 -17  -6   65.13    6.70
  -5  17  -6   54.99    6.14
   5  17   6   61.21    6.51
   2  18  -6   81.09    7.37
  -2  18   6   84.53    7.31
   2 -18  -6   76.54    6.00
   0 -18  -6   17.72    3.66
   0  18  -6   13.78    3.52
   0  18   6   20.12    4.53
   2  18   6   51.38    6.65
  -2  18  -6   62.98    6.80
  -2 -18  -6   62.99    6.33
  18   0  -7    1.04    5.15
 -18   0   7    0.24    2.30
  16   0  -7    0.96    2.84
 -16   0   7    2.88    2.50
 -14   0   7   -2.28    1.79
  14   0  -7    1.37    2.96
 -12   0   7   -0.13    1.84
  12   0  -7    0.09    2.46
  10   0  -7   -0.86    1.76
 -10   0   7   -1.00    1.39
  -8   0   7    0.76    0.19
   8   0  -7    2.75    1.57
  -8   0   7   -1.67    1.10
  -6   0   7    0.21    0.97
   6   0  -7   -2.84    0.88
   4   0  -7    1.84    1.23
  -4   0   7    5.31    1.18
  -2   0   7   -0.37    0.51
   2   0  -7   -1.08    0.93
  -2   0   7    0.59    0.83
   0   0   7    2.63    0.97
   0   0  -7    3.77    0.99
   0   0   7    4.49    1.04
   2   0   7   -0.31    0.86
   2   0   7    0.53    0.95
  -2   0  -7    1.43    0.69
   4   0   7   -1.06    1.00
  -4   0  -7   -1.66    0.59
   4   0   7    0.63    1.04
  -6   0  -7   -0.20    0.79
   6   0   7    0.24    1.10
   6   0   7   -0.71    1.21
  -8   0  -7    0.54    1.32
   8   0   7    2.40    1.22
   8   0   7   -0.30    1.32
  10   0   7    0.72    1.47
  10   0   7    4.47    2.18
 -10   0  -7    4.41    2.11
 -12   0  -7    6.36    2.11
  12   0   7   -0.30    2.13
  14   0   7    2.14    2.57
 -14   0  -7    3.61    1.71
  16   0   7   -1.97    3.10
 -17  -1   7   47.40    5.25
  17   1  -7   49.30    5.87
  17  -1  -7   44.87    5.99
 -17   1   7   45.42    5.35
  15   1  -7   40.35    5.39
 -15  -1   7   42.14    4.73
 -15   1   7   35.04    4.51
  15  -1  -7   43.36    5.03
 -13  -1   7  298.41    9.79
 -13   1   7  325.50   10.45
  13  -1  -7  285.82   10.11
  13   1  -7  311.59   10.65
  11  -1  -7   10.68    2.71
 -11   1   7   15.80    2.87
 -11  -1   7   12.60    2.70
  11   1  -7   14.04    3.11
  -9   1   7  401.20    7.02
  -9   1   7  401.99    9.72
   9   1  -7  405.43   10.56
  -9  -1   7  402.31    9.73
   9  -1  -7  387.62   10.11
   7   1  -7  498.37   11.02
   7  -1  -7  521.83   11.15
  -7  -1   7  505.65   10.18
  -7   1   7  511.69   10.23
  -7   1   7  527.85    8.04
  -5  -1   7  193.32    5.17
  -5   1   7  205.41    3.55
   5   1  -7  189.72    5.68
   5  -1  -7  190.60    5.85
  -3  -1   7   38.92    2.25
   3  -1  -7   34.66    2.57
  -3   1   7   38.89    1.47
  -3   1   7   38.73    2.04
   3   1  -7   37.56    1.15
   3   1  -7   38.60    2.43
  -1  -1   7 2446.93   30.66
   1   1  -7 2433.90   31.99
   1   1  -7 2452.91   33.64
   1  -1  -7 2426.82   32.55
  -1   1   7 2462.63   33.66
  -1   1   7 2460.13   30.21
   1   1   7  182.70    4.79
  -1   1  -7  186.23    3.74
  -1   1  -7  181.51    4.80
   1  -1   7  192.10    4.41
   1   1   7  187.30    3.98
  -1  -1  -7  186.13    4.39
  -3   1  -7   19.39    1.97
   3  -1   7   21.80    1.85
  -3  -1  -7   21.15    1.61
   3   1   7   19.26    2.03
  -3   1  -7   18.38    1.07
   3   1   7   24.18    1.72
  -5   1  -7   62.83    2.14
   5   1   7   58.46    3.41
   5   1   7   60.06    2.83
  -5  -1  -7   60.59    2.76
   5  -1   7   61.70    3.23
  -5   1  -7   62.59    3.60
   7   1   7  561.52   10.76
   7   1   7  569.70   12.68
  -7  -1  -7  552.73   10.47
   7  -1   7  562.52    9.56
  -7   1  -7  543.53   12.59
   7  -1   7  590.40   11.46
   9   1   7   11.61    2.31
   9   1   7   14.17    2.04
   9   1   7   14.47    2.34
   9  -1   7   10.37    2.25
   9  -1   7   15.58    1.86
  -9   1  -7   11.61    2.36
 -11   1  -7  567.25   14.58
 -11  -1  -7  587.03   14.87
  11  -1   7  597.98   13.63
  11   1   7  603.88   12.65
  11   1   7  594.28   13.21
  13   1   7   10.22    2.91
 -13  -1  -7   11.42    2.49
 -13   1  -7    4.08    1.89
  13  -1   7   15.72    3.33
  15  -1   7  250.30   10.16
 -15   1  -7  252.93    9.61
  15   1   7  255.07    9.91
 -15  -1  -7  246.01    9.42
  17   1   7   45.97    5.92
  17  -1   7   50.64    5.93
  16  -2  -7    1.43    3.39
  16   2  -7    4.45    3.68
 -16   2   7   -1.18    2.26
 -16  -2   7    3.18    2.33
  14   2  -7  372.08   12.34
  14  -2  -7  393.78   12.33
 -14   2   7  394.87   12.13
 -14  -2   7  386.72   11.56
 -12  -2   7  429.33   11.34
  12  -2  -7  401.37   11.67
  12   2  -7  406.51   12.14
 -12   2   7  447.92   11.90
  10  -2  -7  602.43   13.58
 -10  -2   7  586.76   12.63
 -10   2   7  599.44   13.04
  10   2  -7  592.56   13.94
  -8   2   7 1498.40   21.61
  -8  -2   7 1535.68   21.15
   8  -2  -7 1460.96   24.21
  -8  -2   7 1488.40   22.70
   8   2  -7 1511.17   24.68
  -8   2   7 1509.27   22.98
  -6   2   7  214.93    4.37
   6   2  -7  216.44    6.51
   6  -2  -7  212.28    6.45
   6   2  -7  206.97    3.68
  -6   2   7  209.69    5.75
  -4   2   7 1115.67   16.40
   4   2  -7 1129.57   17.83
   4  -2  -7 1175.04   18.41
  -4  -2   7 1139.36   16.65
   4   2  -7 1161.94   16.27
  -4   2   7 1159.95   16.63
   2  -2  -7  108.66    3.96
  -2   2   7  111.70    3.14
  -2  -2   7  111.31    3.43
  -2   2   7  116.66    3.12
   2   2  -7  115.36    3.55
   2   2  -7  115.88    2.98
   0  -2  -7  147.09    4.21
   0   2   7  153.05    3.27
   0   2  -7  146.13    3.40
   0   2   7  148.30    4.18
   0   2  -7  156.05    4.20
   0  -2   7  143.80    3.94
  -2   2  -7   66.90    1.59
  -2   2  -7   64.00    3.11
  -2  -2  -7   66.72    2.86
   2   2   7   65.25    3.12
   2  -2   7   62.20    2.92
   2   2   7   63.78    2.30
   4   2   7   29.69    2.15
  -4   2  -7   26.98    2.43
  -4   2  -7   31.49    1.00
   4  -2   7   32.00    2.39
   4   2   7   31.70    2.62
  -6   2  -7  628.73   13.37
   6  -2   7  645.08   11.98
  -6  -2  -7  637.16   11.61
   6   2   7  630.53   13.31
   6   2   7  641.91   10.97
   8  -2   7   94.89    3.27
   8   2   7   96.57    4.93
  -8  -2  -7   95.86    4.18
   8   2   7   85.68    4.01
  -8   2  -7   87.98    4.84
   8  -2   7  101.06    4.68
 -10   2  -7  398.50   11.46
  10  -2   7  393.20   10.52
  10   2   7  384.18   10.95
  10   2   7  396.53    9.79
  10   2   7  393.65    9.75
 -12  -2  -7  359.14   11.49
  12   2   7  374.86   10.33
  12   2   7  377.94   10.35
 -12   2  -7  369.17   11.57
  12  -2   7  372.51   11.10
  14   2   7   59.94    4.94
 -14  -2  -7   67.08    4.84
 -14   2  -7   68.74    4.71
  14  -2   7   58.61    5.27
  16  -2   7  328.09   12.10
  16   2   7  311.34   11.20
 -17  -3   7    4.40    2.21
  17   3  -7    6.25    4.02
 -17   3   7    5.02    2.78
 -15   3   7  140.30    7.66
  15  -3  -7  155.94    8.04
  15   3  -7  137.81    8.10
 -15  -3   7  138.50    7.08
  13  -3  -7  244.15    9.31
  13   3  -7  262.85    9.98
 -13   3   7  262.63    9.47
 -13  -3   7  250.85    8.77
  11   3  -7   43.27    4.24
  11  -3  -7   39.93    3.97
 -11   3   7   40.25    3.85
 -11  -3   7   38.93    3.63
  -9   3   7  508.99   11.33
  -9   3   7  496.17    9.22
   9  -3  -7  466.97   11.48
   9   3  -7  485.29    8.43
   9   3  -7  495.91   12.10
  -9  -3   7  481.97   10.80
  -7   3   7  573.32   10.05
  -7   3   7  573.09   11.26
   7   3  -7  589.13    9.36
   7   3  -7  593.77   12.54
  -7  -3   7  590.56   11.24
   7  -3  -7  581.83   12.30
  -5  -3   7    9.57    1.50
  -5   3   7    9.59    1.56
  -5   3   7   11.04    1.19
   5  -3  -7   10.98    1.89
   5   3  -7   10.75    1.97
   5   3  -7   11.17    1.11
  -3   3   7  610.59   10.32
   3   3  -7  607.42   10.89
   3  -3  -7  597.24   11.35
  -3  -3   7  600.14   10.19
   3   3  -7  623.58    9.90
  -3   3   7  602.42    9.63
   1   3  -7  168.79    4.41
  -1  -3   7  172.74    4.50
   1   3  -7  171.61    4.29
  -1   3   7  166.46    4.49
   1  -3  -7  165.38    5.01
  -1   3   7  176.69    3.57
  -1  -3  -7    3.56    1.23
  -1   3  -7    2.23    0.74
   1   3   7    3.45    0.75
   1   3   7    4.76    1.34
   1  -3   7    1.25    1.17
  -1   3  -7    3.81    1.16
   3   3   7   20.77    2.07
   3   3   7   21.01    1.64
  -3   3  -7   20.61    2.10
   3  -3   7   16.99    1.83
   5   3   7   21.95    2.46
  -5  -3  -7   22.67    2.13
  -5   3  -7   29.11    2.70
   5  -3   7   20.38    2.18
   5   3   7   26.96    2.05
   7   3   7   14.53    1.95
   7  -3   7   14.69    1.32
  -7  -3  -7   16.48    2.20
   7  -3   7   15.41    2.39
  -7   3  -7   17.36    2.52
   7   3   7   14.02    2.40
  -9   3  -7   14.75    2.81
   9   3   7   14.66    2.25
  -9  -3  -7   13.70    2.31
   9   3   7   17.40    2.82
   9  -3   7   17.05    2.71
  11  -3   7  130.40    6.59
  11   3   7  123.09    5.74
  11   3   7  135.13    6.55
 -11   3  -7  140.98    6.85
 -13   3  -7   11.08    2.58
  13  -3   7    8.39    3.08
  13   3   7    5.67    2.53
 -15  -3  -7  132.59    6.60
  15   3   7  141.28    7.27
  15  -3   7  138.49    7.97
 -15   3  -7  128.72    6.71
 -16  -4   7   48.44    4.87
  16   4  -7   46.40    5.80
  16  -4  -7   50.74    6.29
 -16   4   7   44.53    5.12
  14   4  -7    6.15    3.09
 -14   4   7    1.96    2.40
  14  -4  -7    3.13    2.82
 -14  -4   7    0.32    1.99
 -12  -4   7   13.65    2.75
 -12   4   7   21.69    3.34
  12  -4  -7   15.95    3.21
  12   4  -7   15.83    3.59
  10   4  -7    2.19    2.19
  10  -4  -7    4.63    2.25
 -10   4   7   -0.28    1.68
 -10  -4   7    2.93    1.81
   8   4  -7  387.89   10.37
  -8  -4   7  386.04    9.04
  -8   4   7  385.63    8.07
   8   4  -7  387.14    7.38
   8  -4  -7  368.28    9.79
   6  -4  -7   73.97    4.19
   6   4  -7   78.20    2.85
  -6  -4   7   76.47    3.60
   6   4  -7   70.93    4.21
  -6   4   7   69.38    2.96
  -6   4   7   72.47    3.45
  -4   4   7  129.96    4.15
  -4  -4   7  141.05    4.35
  -4   4   7  129.62    4.00
   4   4  -7  132.82    3.75
   4  -4  -7  139.15    5.14
   4   4  -7  139.48    4.89
   2  -4  -7    5.37    1.48
   2   4  -7    6.55    1.11
   2   4  -7    5.99    1.37
  -2   4   7    5.95    1.26
  -2   4   7    6.12    0.96
  -2  -4   7    3.74    1.15
   0   4  -7   22.46    1.93
   0   4   7   20.84    1.13
   0  -4   7   23.18    1.92
   0   4  -7   21.30    1.69
   0   4   7   20.99    1.97
   0  -4  -7   23.34    2.19
   2  -4   7    6.51    1.41
  -2   4  -7    5.52    1.38
   2   4   7    7.56    1.57
   2  -4   7    8.18    0.67
   2   4   7    6.40    0.84
  -2  -4  -7    6.25    1.55
   4   4   7  383.99    6.42
  -4  -4  -7  378.54    8.66
  -4   4  -7  394.52    9.50
   4  -4   7  397.61    8.53
   4   4   7  378.19    9.22
  -6   4  -7   34.10    3.15
  -6  -4  -7   35.92    2.98
   6   4   7   40.97    2.48
   6  -4   7   38.40    3.04
   6   4   7   38.55    3.24
  -8   4  -7  372.12   10.57
   8   4   7  358.31    7.95
   8   4   7  361.81   10.27
   8  -4   7  358.67    9.53
  -8  -4  -7  366.75    9.52
  10   4   7   15.21    2.86
 -10  -4  -7   18.93    2.98
  10  -4   7   13.96    2.79
 -10   4  -7   21.11    3.24
  10   4   7   13.19    2.44
 -12  -4  -7   -3.51    1.33
 -12   4  -7    1.40    1.56
  12   4   7    1.49    2.06
  12  -4   7    3.60    2.58
  12   4   7    3.88    1.70
  14  -4   7   23.08    4.16
  14   4   7   23.24    3.56
 -14   4  -7   21.37    3.40
  16  -4   7    2.26    3.41
  17   5  -7   69.72    7.40
 -17   5   7   65.28    6.16
 -17  -5   7   70.92    5.20
 -15  -5   7    0.76    1.73
  15  -5  -7    2.64    3.19
 -15   5   7   -0.28    2.30
  15   5  -7    3.48    3.05
 -13   5   7  102.78    6.01
  13  -5  -7  110.70    6.53
 -13  -5   7   95.61    5.50
  13   5  -7  106.46    7.03
  11  -5  -7    1.45    2.03
  11   5  -7   -0.60    2.19
 -11  -5   7   -0.49    1.56
   9   5  -7  694.95   15.64
  -9   5   7  705.45   13.21
  -9  -5   7  695.20   13.61
   9  -5  -7  713.54   15.05
   9   5  -7  705.69   12.33
  -7   5   7   19.25    1.99
  -7  -5   7   21.54    2.32
   7   5  -7   20.47    2.84
   7  -5  -7   20.79    2.75
   7   5  -7   20.10    1.74
   5   5  -7 1235.82   20.48
   5   5  -7 1268.50   19.26
  -5  -5   7 1253.56   18.64
   5  -5  -7 1213.60   20.53
  -5   5   7 1233.90   19.80
  -5   5   7 1225.74   18.23
  -3  -5   7  661.96   11.29
  -3   5   7  680.52   10.46
  -3   5   7  689.16   12.41
   3  -5  -7  647.85   12.78
   3   5  -7  659.57   12.19
   3   5  -7  659.74   11.80
  -1  -5   7  202.55    5.33
  -1   5   7  207.85    3.86
   1  -5  -7  202.63    6.11
   1   5  -7  205.20    5.69
   1   5  -7  202.04    5.09
  -1   5   7  206.61    5.85
  -1  -5  -7  582.04   11.36
   1  -5   7  571.21   10.20
  -1   5  -7  573.48   11.54
  -1   5  -7  573.65    9.01
   1   5   7  565.40   11.48
  -3   5  -7   71.44    3.77
  -3  -5  -7   69.93    3.70
   3  -5   7   69.80    1.61
   3   5   7   71.06    3.80
   3   5   7   71.13    1.88
   3  -5   7   72.14    3.52
  -5  -5  -7  570.40   11.93
  -5   5  -7  562.42   12.75
   5   5   7  569.41   12.62
   5   5   7  565.57    8.74
   5  -5   7  567.80   11.37
  -7   5  -7  771.16   16.46
   7   5   7  746.77   16.01
   7   5   7  774.31   12.28
  -7  -5  -7  772.87   15.32
   7  -5   7  770.62   14.78
  -9   5  -7    5.45    2.15
   9  -5   7   12.21    2.72
   9   5   7    7.97    1.83
  -9  -5  -7    6.81    2.23
   9   5   7    7.74    2.28
 -11  -5  -7  205.73    8.03
 -11   5  -7  205.52    8.44
  11   5   7  222.63    7.04
  11  -5   7  199.91    8.22
  11   5   7  191.07    8.08
  13   5   7    4.26    1.93
  13  -5   7    1.56    2.70
 -13   5  -7    6.19    2.05
 -13  -5  -7    2.53    2.23
  15  -5   7   70.44    6.27
 -15   5  -7   74.05    5.02
  16   6  -7    5.88    3.32
 -16  -6   7    3.47    1.45
 -16   6   7   -2.77    2.26
 -14   6   7  234.14    9.48
 -14  -6   7  221.38    8.42
  14  -6  -7  219.90    9.15
  14   6  -7  228.18   10.31
 -12  -6   7   69.63    4.63
  12  -6  -7   68.62    5.06
  12   6  -7   70.09    5.56
  10   6  -7   79.61    5.65
  10  -6  -7   85.19    4.95
 -10  -6   7   88.03    4.75
 -10   6   7   94.79    4.11
  10  -6  -7   83.11    5.21
   8  -6  -7  430.20   10.08
   8   6  -7  418.65   11.47
   8  -6  -7  429.48   10.94
  -8  -6   7  442.70    9.96
  -8   6   7  434.55    9.86
   8   6  -7  448.58    9.31
  -6   6   7   29.24    2.56
   6  -6  -7   29.26    3.01
   6   6  -7   29.12    2.47
   6   6  -7   30.42    3.24
  -6  -6   7   27.61    2.49
   6  -6  -7   31.29    2.58
  -4   6   7  578.80   11.69
  -4  -6   7  580.77   10.68
   4   6  -7  588.82   11.27
   4   6  -7  582.11   11.96
  -4   6   7  590.65   10.07
  -2   6   7  364.94    8.71
  -2  -6   7  378.43    7.83
   2  -6  -7  360.19    8.96
   2   6  -7  380.06    8.23
  -2   6   7  381.38    6.48
   2   6  -7  375.01    8.53
   0   6   7  140.44    2.46
   0   6   7  145.45    5.21
   0  -6  -7  136.95    5.16
   0   6  -7  136.16    4.96
   0  -6   7  136.19    4.52
   0   6  -7  129.06    3.99
   2   6   7  328.33    8.60
  -2   6  -7  338.14    8.74
  -2  -6  -7  335.10    8.52
   2  -6   7  347.35    6.14
   2  -6   7  337.10    7.62
   4  -6   7   51.32    3.31
   4   6   7   51.23    3.58
  -4   6  -7   51.45    3.68
   4  -6   7   51.37    1.49
  -4  -6  -7   46.60    3.37
   6   6   7  579.86   13.51
  -6   6  -7  583.33   13.79
   6   6   7  614.20    9.47
  -6  -6  -7  575.75   12.90
   6  -6   7  589.15   12.29
   8   6   7  258.90    8.87
  -8   6  -7  267.70    9.21
  -8  -6  -7  264.26    8.70
   8  -6   7  263.81    8.36
   8   6   7  265.83    6.30
  10   6   7  197.56    8.14
  10  -6   7  199.14    7.86
 -10  -6  -7  211.48    8.25
 -10   6  -7  193.42    8.25
 -12   6  -7  113.97    6.49
 -12  -6  -7  111.57    6.37
  12   6   7  106.70    6.20
  12  -6   7  121.72    6.84
  14   6   7   12.66    2.56
 -14   6  -7    9.70    2.24
  14  -6   7   17.70    3.99
 -14  -6  -7   15.51    3.17
  16  -6   7  112.63    7.94
 -15   7   7  111.14    7.14
 -15  -7   7  118.83    6.22
  15   7  -7  130.96    8.68
 -13  -7   7   11.34    2.77
  13  -7  -7    9.53    2.97
  13   7  -7   10.51    3.54
  11  -7  -7    6.77    2.46
  11  -7  -7    6.08    2.50
 -11  -7   7    9.99    2.39
  11   7  -7    8.34    3.12
   9   7  -7   12.27    2.94
   9  -7  -7   13.76    2.86
  -9   7   7   12.04    2.08
   9   7  -7   12.89    1.84
  -9  -7   7   10.96    2.24
   9  -7  -7   10.00    2.47
   7   7  -7   41.69    3.78
  -7  -7   7   41.76    3.10
   7   7  -7   42.88    3.09
   7  -7  -7   42.60    3.68
  -7   7   7   43.40    3.26
   7  -7  -7   41.46    3.18
   5  -7  -7    9.14    1.68
   5   7  -7    9.47    1.66
  -5  -7   7    9.10    1.76
  -5   7   7    7.48    1.81
   5   7  -7    9.98    2.16
   5  -7  -7   12.83    2.38
  -3  -7   7   45.66    2.90
   3  -7  -7   46.11    3.51
  -3   7   7   47.58    3.28
  -3   7   7   43.34    2.27
   3   7  -7   42.45    2.99
   3   7  -7   47.14    3.34
  -1   7   7   32.26    2.86
   1   7  -7   33.82    2.58
   1  -7  -7   34.07    3.05
  -1   7   7   33.62    1.52
   1   7  -7   32.31    2.75
  -1  -7   7   34.38    2.65
   1  -7   7  503.46    8.97
   1  -7   7  494.41    9.77
  -1  -7  -7  488.99   11.17
  -1   7  -7  485.50   11.30
   1   7   7  477.25   11.17
  -3  -7  -7    1.62    1.51
  -3   7  -7    5.97    1.65
   3  -7   7    3.95    1.74
   3  -7   7    5.01    0.86
   3   7   7    5.96    1.83
   5  -7   7  157.58    5.79
  -5   7  -7  160.15    6.54
  -5  -7  -7  157.44    6.30
   5   7   7  151.54    6.41
  -7   7  -7    2.97    1.83
   7   7   7    4.50    2.11
  -7  -7  -7    2.43    1.91
   7  -7   7    3.57    2.03
   9  -7   7    0.09    1.85
  -9  -7  -7   -0.17    1.96
   9   7   7    0.81    1.69
  -9   7  -7   -0.40    1.42
  11   7   7   35.46    4.06
  11  -7   7   27.35    3.98
 -11   7  -7   26.40    3.86
 -11  -7  -7   25.58    3.92
  13   7   7   12.77    2.60
 -13  -7  -7   16.86    3.95
  13  -7   7   18.38    3.95
 -13   7  -7   19.72    3.19
 -15   7  -7    0.77    0.88
 -15  -7  -7    6.18    2.45
  15  -7   7    2.19    3.40
  16   8  -7   29.59    5.32
 -16   8   7   21.98    4.04
  14   8  -7   12.88    3.81
 -14   8   7    0.95    2.15
 -14  -8   7    1.71    1.74
  12  -8  -7   21.07    3.57
 -12  -8   7   23.55    3.26
  12   8  -7   25.78    4.39
  12  -8  -7   29.18    3.85
 -10   8   7    4.83    1.72
 -10  -8   7    5.72    2.20
  10  -8  -7    5.09    2.61
  10  -8  -7    7.65    2.51
  10   8  -7    3.61    2.35
  -8   8   7  116.10    5.35
   8  -8  -7  117.66    5.36
   8   8  -7  120.10    6.28
   8   8  -7  126.86    5.25
  -8  -8   7  122.15    5.19
   8  -8  -7  126.94    6.17
  -6   8   7   18.19    2.41
   6  -8  -7   19.35    2.78
   6   8  -7   18.27    2.29
  -6  -8   7   14.40    2.15
   6  -8  -7   16.59    2.22
   6   8  -7   14.30    2.69
   4  -8  -7  205.17    7.26
   4   8  -7  210.89    6.68
   4  -8  -7  223.20    5.53
   4   8  -7  223.71    7.16
  -4   8   7  213.39    7.05
  -4  -8   7  220.39    6.06
   2  -8  -7    2.66    1.76
   2   8  -7    1.98    1.40
  -2   8   7    0.57    1.43
   2   8  -7    1.76    1.40
  -2   8   7    2.58    0.81
  -2  -8   7    4.90    1.50
   0   8   7  320.90    9.12
   0   8  -7  324.76    9.05
   0  -8   7  330.72    7.71
   0  -8   7  323.16    7.48
   0  -8  -7  339.66    9.25
  -2   8  -7  151.93    6.21
   2  -8   7  152.39    5.36
  -2  -8  -7  148.44    6.08
   2  -8   7  162.66    4.51
   2   8   7  144.99    6.12
   4  -8   7   70.32    4.00
  -4   8  -7   70.11    4.52
   4   8   7   67.50    4.57
  -4  -8  -7   78.89    4.66
   4  -8   7   71.91    2.48
  -6   8  -7   92.14    5.41
  -6  -8  -7   97.75    5.55
   6   8   7  102.58    5.69
   6  -8   7   91.26    5.06
   8  -8   7   24.11    3.43
   8   8   7   21.89    3.32
  -8  -8  -7   23.89    3.60
  -8   8  -7   26.35    3.55
 -10  -8  -7   61.09    5.22
  10   8   7   51.87    4.74
 -10   8  -7   59.96    4.99
  10  -8   7   52.60    4.64
  12  -8   7   90.56    6.46
 -12   8  -7   94.45    6.11
 -12  -8  -7   90.09    6.70
  12   8   7   92.39    5.96
  14   8   7   14.26    2.55
  14  -8   7   11.00    3.79
 -14  -8  -7   20.81    3.71
 -14   8  -7    8.38    1.89
  15   9  -7   51.98    6.51
 -15   9   7   62.52    5.72
  13   9  -7  141.93    8.41
 -11  -9   7    3.89    1.79
  11   9  -7    3.29    2.71
  11  -9  -7    4.71    2.76
  11  -9  -7    4.57    2.59
  -9   9   7  131.27    6.10
   9   9  -7  136.36    7.30
  -9  -9   7  124.35    5.45
   9  -9  -7  116.08    5.67
   9  -9  -7  118.56    6.30
   9   9  -7  122.14    5.47
   7  -9  -7    1.15    1.59
   7   9  -7    0.66    2.01
   7   9  -7   -0.81    1.46
  -7   9   7    0.28    1.48
  -7  -9   7   -0.75    1.38
   7  -9  -7   -1.41    1.67
   5  -9  -7  413.67   11.21
  -5  -9   7  409.31    9.11
   5   9  -7  404.78   10.33
  -5   9   7  410.98   10.87
   5  -9  -7  427.76    8.83
   5   9  -7  418.49   11.11
   3   9  -7  680.59   13.96
   3  -9  -7  686.18   14.82
  -3  -9   7  661.69   12.18
   3   9  -7  683.92   14.44
  -3   9   7  665.20   14.75
   1   9  -7   65.04    4.19
  -1  -9   7   68.40    3.71
  -1   9   7   67.03    2.01
   1  -9  -7   72.78    4.46
  -1   9   7   76.15    4.54
  -1  -9   7   62.16    3.51
   1  -9   7 1192.04   18.73
  -1   9  -7 1162.72   22.04
  -1  -9  -7 1159.90   21.30
   1   9   7 1165.52   22.05
   1  -9   7 1222.52   18.74
  -3   9  -7  171.28    7.02
   3  -9   7  157.62    5.89
   3   9   7  167.19    6.96
  -3  -9  -7  166.25    6.84
   3  -9   7  169.15    4.67
  -5  -9  -7  426.77   11.85
   5  -9   7  444.85   10.75
  -5   9  -7  440.05   12.31
   5   9   7  441.50   12.14
  -7   9  -7  414.78   12.49
   7   9   7  412.84   12.17
  -7  -9  -7  420.80   12.32
   7  -9   7  429.64   11.12
  -9   9  -7    0.28    1.56
   9  -9   7   -1.02    1.94
   9   9   7    2.14    1.83
  -9  -9  -7    0.31    2.05
 -11   9  -7  106.47    6.80
  11   9   7  113.66    6.69
 -11  -9  -7   91.16    6.65
  11  -9   7  106.23    6.65
  13  -9   7   18.01    3.94
 -13  -9  -7   14.50    3.48
  13   9   7   21.90    3.59
 -13   9  -7   29.32    4.00
  14  10  -7  113.33    8.27
  12 -10  -7   -1.97    2.24
  12  10  -7    2.33    2.82
 -10  10   7  106.06    5.70
  10 -10  -7  100.52    5.67
  10  10  -7   91.80    6.52
  10 -10  -7  110.71    6.25
   8 -10  -7   80.72    5.29
  -8 -10   7   94.37    4.57
   8 -10  -7   88.75    4.97
  -8  10   7   90.80    5.39
   8  10  -7   86.22    4.85
   8  10  -7   83.77    5.78
   6  10  -7   47.85    3.88
   6  10  -7   59.04    4.76
  -6  10   7   50.99    4.28
   6 -10  -7   50.31    4.33
   6 -10  -7   44.62    3.38
  -6 -10   7   49.09    3.33
   4  10  -7   88.71    5.21
   4  10  -7   95.09    5.08
   4 -10  -7   83.93    3.53
  -4  10   7   91.16    5.23
  -4 -10   7   91.82    4.23
   4 -10  -7   84.01    5.31
  -2  10   7  132.01    6.35
   2 -10  -7  138.22    6.30
  -2 -10   7  132.55    5.59
   2  10  -7  142.12    6.19
  -2 -10   7  134.16    5.03
   0  10  -7  513.32   12.97
   0 -10  -7  515.34   12.84
   0 -10   7  531.53   11.10
   0 -10   7  499.64   10.59
   0  10   7  512.15   13.09
   2 -10   7 1132.69   17.99
  -2 -10  -7 1124.18   21.31
  -2  10  -7 1065.11   21.73
   2  10   7 1091.54   21.71
   2 -10   7 1075.00   18.23
  -4 -10  -7   18.46    3.28
  -4  10  -7   13.54    2.98
   4 -10   7   17.29    2.85
   4  10   7   17.85    3.23
   6  10   7  441.56   12.81
  -6 -10  -7  416.98   12.42
  -6  10  -7  451.40   13.26
   6 -10   7  441.34   11.24
  -8  10  -7   40.03    4.50
  -8 -10  -7   36.40    4.50
   8  10   7   43.44    4.50
   8 -10   7   40.68    4.29
 -10  10  -7   14.22    3.24
 -10 -10  -7   19.24    3.98
  10  10   7   25.62    3.87
  10 -10   7   23.21    3.83
  12  10   7   40.93    4.73
  12 -10   7   42.98    5.10
 -12  10  -7   44.00    4.89
 -12 -10  -7   47.52    5.59
  14 -10   7   15.95    4.10
 -14  10  -7    8.57    1.82
 -14 -10  -7   12.54    3.46
  14  10   7   15.29    2.80
  13  11  -7    9.19    3.57
  11 -11  -7    4.41    2.84
  11  11  -7    6.65    3.07
   9  11  -7   11.79    3.52
   9 -11  -7    8.29    2.82
  -9  11   7   15.40    3.13
   9 -11  -7    7.38    2.86
   7  11  -7   27.34    4.01
  -7  11   7   31.72    3.75
   7  11  -7   32.06    3.72
   7 -11  -7   35.33    3.22
   7 -11  -7   35.20    3.89
  -5  11   7    2.45    1.90
   5 -11  -7    8.26    2.68
   5  11  -7    8.22    2.64
   5  11  -7    6.58    2.36
  -5 -11   7    9.95    1.95
   3 -11  -7   22.89    3.50
  -3  11   7   24.52    3.59
   3  11  -7   26.56    3.36
  -3 -11   7   25.09    2.66
  -3 -11   7   23.13    3.10
  -1 -11   7    6.79    1.97
  -1 -11   7    8.14    2.08
   1  11  -7    5.70    2.31
   1 -11  -7    9.63    2.76
  -1  11   7    3.64    2.39
  -1 -11  -7  145.52    6.87
   1  11   7  145.28    7.01
   1 -11   7  148.77    5.54
   1 -11   7  148.24    5.76
  -1  11  -7  145.93    6.97
  -3  11  -7    5.12    2.37
  -3 -11  -7    4.21    2.16
   3 -11   7    6.10    2.29
   3  11   7    5.50    2.33
   5  11   7   41.63    4.43
  -5 -11  -7   43.17    4.70
  -5  11  -7   38.77    4.39
   5 -11   7   47.90    4.03
  -7  11  -7    9.81    3.05
   7  11   7    8.90    2.75
   7 -11   7    7.80    2.71
  -7 -11  -7   10.64    3.26
  -9  11  -7   39.62    4.82
   9  11   7   44.77    4.82
  -9 -11  -7   42.66    5.14
   9 -11   7   37.60    4.57
 -11  11  -7    2.33    1.87
  11  11   7    3.10    1.70
  11 -11   7   -1.16    2.24
 -11 -11  -7   -2.05    2.32
  13  11   7   14.36    2.84
 -13 -11  -7   17.28    3.81
 -13  11  -7   20.99    3.29
  13 -11   7   20.15    4.22
  12  12  -7   12.61    3.73
  10 -12  -7   45.65    4.49
 -10  12   7   45.96    4.48
  10  12  -7   43.34    5.50
  10 -12  -7   42.74    4.16
  -8  12   7   87.64    5.76
   8  12  -7   90.16    5.65
   8 -12  -7   93.96    5.79
   8  12  -7  102.45    6.70
   6  12  -7   45.76    4.27
  -6  12   7   48.70    4.67
   6 -12  -7   51.63    4.80
   4  12  -7  169.47    7.50
   4 -12  -7  180.10    7.91
  -4 -12   7  171.43    7.51
  -4  12   7  163.55    7.68
  -2 -12   7  215.15    6.58
   2  12  -7  221.30    8.63
   2 -12  -7  221.84    8.66
  -2 -12   7  220.28    7.81
  -2  12   7  223.46    9.05
   0  12   7    8.88    2.81
   0 -12  -7   13.77    3.13
   0  12  -7   14.83    3.20
   0 -12   7    8.55    2.37
   0 -12   7   14.28    2.48
   2  12   7   59.74    4.97
  -2  12  -7   56.30    4.80
  -2 -12  -7   53.86    4.83
   2 -12   7   60.66    4.55
   4 -12   7   82.08    5.05
  -4 -12  -7   87.77    6.06
   4  12   7   85.46    5.92
  -4  12  -7   72.23    5.70
  -6  12  -7  207.22    9.39
   6  12   7  210.57    9.37
   6 -12   7  222.89    8.16
  -6 -12  -7  235.29    9.91
   8 -12   7   -0.38    2.34
   8  12   7    0.01    2.07
  -8  12  -7    0.17    1.89
  -8 -12  -7    1.08    2.51
  10  12   7   17.81    3.75
  10 -12   7   26.40    4.27
 -10 -12  -7   14.71    3.70
 -10  12  -7   16.01    3.37
  12  12   7   37.50    4.85
 -12 -12  -7   36.57    5.55
 -12  12  -7   42.61    5.07
  12 -12   7   46.65    5.50
  11  13  -7   31.01    4.99
  -9  13   7  177.40    8.57
   9 -13  -7  172.69    7.80
  -7 -13   7   25.74    4.19
  -7  13   7   28.23    4.04
   7 -13  -7   29.34    3.90
   7  13  -7   28.75    3.74
  -5 -13   7   95.81    5.91
   5  13  -7   88.55    5.88
  -5  13   7   93.84    6.25
   5 -13  -7  104.52    6.34
   3  13  -7  229.25    9.26
  -3 -13   7  248.23    8.81
  -3  13   7  227.67    9.55
   3 -13  -7  262.84    9.88
   1 -13  -7    2.95    2.12
   1  13  -7    0.19    1.78
  -1 -13   7    4.54    2.18
  -1  13   7    0.70    2.31
   1  13   7  516.92   14.97
  -1 -13  -7  538.23   14.79
  -1  13  -7  540.11   15.28
   1 -13   7  521.58   11.88
   1 -13   7  566.55   12.65
   3 -13   7   95.05    5.45
  -3  13  -7   96.95    6.54
  -3 -13  -7   90.37    6.10
   3  13   7   87.56    6.14
   5 -13   7  352.18   10.39
  -5  13  -7  331.77   12.19
  -5 -13  -7  347.16   12.18
   5  13   7  339.99   12.08
  -7  13  -7  170.30    8.87
   7 -13   7  173.79    7.99
  -7 -13  -7  176.42    9.03
   7  13   7  169.79    8.66
  -9  13  -7   61.75    6.05
  -9 -13  -7   60.30    6.25
   9 -13   7   66.85    5.81
   9  13   7   60.54    5.78
 -11  13  -7   67.70    6.48
  11 -13   7   75.88    6.43
  11  13   7   68.94    5.88
 -11 -13  -7   60.57    6.71
 -10  14   7   19.14    3.56
 -10 -14   7   21.55    4.61
   8  14  -7   20.65    3.90
  -8  14   7   19.31    3.50
  -8 -14   7   15.28    3.81
   8 -14  -7   16.26    3.14
  -6  14   7   10.34    3.32
   6 -14  -7   11.21    2.89
   6  14  -7   11.77    3.11
  -6 -14   7    8.70    2.89
   4  14  -7  189.58    8.74
   4 -14  -7  180.01    8.59
  -4 -14   7  181.44    8.12
  -4  14   7  181.12    8.87
  -2  14   7    8.65    3.13
  -2 -14   7    9.60    2.54
   2 -14  -7    2.75    2.37
   2  14  -7    9.08    3.10
   0 -14   7  249.83    8.47
   0  14   7  249.14   10.37
   0 -14  -7  233.66    9.72
   0  14  -7  267.76   10.60
  -2  14  -7  234.58   10.19
  -2 -14  -7  246.39   10.16
   2  14   7  259.56   10.74
   4 -14   7    4.30    2.77
   4  14   7    4.18    2.79
  -4 -14  -7    2.82    2.70
  -4  14  -7    1.48    2.29
   6 -14   7  169.24    7.72
  -6 -14  -7  158.90    8.71
   6  14   7  176.60    9.00
  -6  14  -7  167.50    9.02
   8 -14   7   14.27    3.99
   8  14   7   20.14    4.09
  -8  14  -7   17.05    3.91
  -8 -14  -7   13.75    3.69
 -10  14  -7   29.62    4.83
 -10 -14  -7   30.69    5.01
  10  14   7   27.21    4.24
  10 -14   7   34.66    4.86
  -9  15   7   -0.22    2.05
  -9 -15   7    3.88    2.88
  -7  15   7    7.31    2.76
   7 -15  -7    9.74    2.03
  -7 -15   7   10.23    3.15
   7  15  -7    9.93    2.86
   5 -15  -7   17.34    3.73
  -5 -15   7   14.18    3.21
   5  15  -7   18.66    3.89
  -5  15   7   12.31    3.53
   3  15  -7   20.78    3.92
  -3  15   7   24.65    4.40
   3 -15  -7   17.37    3.95
  -3 -15   7   23.61    3.53
  -1 -15   7   25.16    3.20
   1  15  -7   22.38    4.01
  -1  15   7   21.44    4.35
   1 -15  -7   19.49    3.83
  -1  15  -7   12.77    3.40
   1  15   7   10.88    3.49
  -1 -15  -7   13.82    3.55
  -3  15  -7   51.56    5.71
   3  15   7   54.46    5.78
  -3 -15  -7   64.02    5.97
   5  15   7   48.55    5.53
  -5  15  -7   52.96    5.86
  -5 -15  -7   51.21    5.71
   7  15   7   12.06    3.68
  -7  15  -7   10.75    3.11
  -7 -15  -7   11.53    3.39
   7 -15   7    9.08    3.87
  -9  15  -7    1.98    1.58
  -9 -15  -7   10.46    3.26
   9  15   7    1.95    2.28
   9 -15   7    9.00    3.73
  -8 -16   7  103.28    7.49
  -8  16   7  115.29    7.46
  -6  16   7   52.93    5.83
   6  16  -7   62.76    5.92
   6 -16  -7   56.02    5.70
  -6 -16   7   67.95    6.12
  -4 -16   7   41.74    4.62
   4 -16  -7   43.66    5.02
   4  16  -7   35.75    5.05
  -4  16   7   42.90    5.68
  -2  16   7  244.02   11.06
   2 -16  -7  238.89   10.35
  -2 -16   7  245.30    9.41
   2  16  -7  243.77   10.87
   0  16  -7   10.01    3.12
   0 -16  -7   20.26    3.95
   0  16   7    7.36    3.23
  -2  16  -7  139.06    8.54
   2  16   7  138.01    8.67
  -2 -16  -7  136.69    8.03
  -4 -16  -7   50.03    5.92
  -4  16  -7   40.03    5.56
   4  16   7   50.43    6.07
  -6  16  -7   41.91    5.66
   6  16   7   32.36    5.35
  -6 -16  -7   41.41    5.69
  -5 -17   7   45.36    5.14
   5 -17  -7   44.53    5.23
  -5  17   7   32.68    5.20
   5  17  -7   34.44    5.19
   3  17  -7  200.18   10.20
  -3  17   7  209.07   10.64
   3 -17  -7  196.40    9.51
  -3 -17   7  195.52    8.75
   1 -17  -7    6.91    2.70
   1  17  -7    4.65    2.85
  -1  17   7    4.50    3.20
  -1  17  -7  160.77    9.16
   1  17   7  139.22    8.83
  -1 -17  -7  151.38    8.69
  -3  17  -7   -0.29    2.20
   3  17   7    6.47    3.29
  -3 -17  -7    2.67    2.74
  -5 -17  -7  113.03    7.82
  -5  17  -7  115.94    8.04
   5  17   7  132.56    8.57
   2  18  -7   10.53    3.31
  -2  18   7    4.81    3.10
   2 -18  -7   14.47    3.28
   0  18  -7    3.51    2.05
   0  18   7   -0.50    2.72
   0 -18  -7    3.53    2.22
   2  18   7   17.13    4.88
  -2 -18  -7   19.11    3.85
  -2  18  -7   17.30    4.41
  18   0  -8   36.53    6.62
 -18   0   8   36.40    5.13
 -16   0   8   55.16    5.49
  16   0  -8   58.22    6.18
  14   0  -8  324.14   11.39
 -14   0   8  317.02   10.57
 -12   0   8   28.97    3.53
  12   0  -8   33.03    4.21
 -10   0   8  833.05   16.00
  10   0  -8  826.13   16.98
  -8   0   8 1033.97   17.40
   8   0  -8 1019.84   18.56
  -6   0   8  530.55   10.10
   6   0  -8  524.23   11.10
   4   0  -8 2057.29   29.24
   2   0  -8  283.50    6.34
  -2   0   8  270.19    5.64
  -2   0   8  274.51    5.19
   0   0   8 9998.91  138.06
   0   0  -8 9584.32  126.76
   0   0   8 9496.37  121.16
   2   0   8  426.69    8.99
   2   0   8  440.35    7.75
  -2   0  -8  433.40    7.34
   4   0   8    7.47    1.50
   4   0   8    8.11    1.74
  -4   0  -8   12.89    1.22
   6   0   8   30.80    2.88
   6   0   8   36.30    2.67
  -6   0  -8   29.49    2.01
   8   0   8   22.96    2.53
  -8   0  -8   24.97    2.14
  -8   0  -8   24.27    3.05
  10   0   8  817.94   15.81
 -10   0  -8  771.08   17.56
  12   0   8  231.24    8.49
 -12   0  -8  239.97    9.18
 -14   0  -8  383.80   12.41
  14   0   8  406.40   12.23
  16   0   8  220.04    9.89
  17  -1  -8    9.93    4.38
 -17   1   8    3.94    2.80
  17   1  -8    7.44    4.15
 -17  -1   8    4.34    2.52
  15   1  -8   80.33    6.67
  15  -1  -8   90.08    6.88
 -15  -1   8   92.68    6.25
 -15   1   8   88.42    6.28
 -13  -1   8  322.62   10.26
  13   1  -8  296.82   10.57
 -13   1   8  333.58   10.48
  13  -1  -8  305.31   10.57
 -11   1   8   72.12    4.62
  11  -1  -8   74.58    5.24
  11   1  -8   74.53    5.17
 -11  -1   8   67.92    4.68
   9   1  -8  684.94   14.73
  -9   1   8  692.32   13.75
   9  -1  -8  692.67   14.58
  -9  -1   8  705.36   13.73
  -7  -1   8   32.27    2.61
   7  -1  -8   31.43    2.99
  -7   1   8   38.97    2.95
   7   1  -8   34.67    3.02
  -7   1   8   38.24    1.25
   5   1  -8  862.53   15.12
  -5   1   8  911.29   12.80
  -5   1   8  868.50   13.92
   5  -1  -8  864.80   15.32
  -5  -1   8  896.55   14.13
   3   1  -8  720.78   12.42
  -3   1   8  726.32   11.40
   3  -1  -8  749.53   12.87
   3   1  -8  744.88   10.91
  -3   1   8  745.20   11.11
   1   1  -8  673.35   10.73
   1  -1  -8  654.77   11.16
  -1   1   8  661.19   10.00
  -1  -1   8  655.17   10.41
   1   1  -8  659.01   10.79
  -1   1   8  656.10   10.82
  -1  -1  -8  439.80    8.04
  -1   1  -8  460.77    7.34
   1  -1   8  448.87    7.95
   1   1   8  441.75    8.79
   1   1   8  460.20    7.49
  -1   1  -8  436.64    8.84
   3  -1   8   80.49    3.30
   3   1   8   87.45    3.82
  -3   1  -8   81.98    2.18
   3   1   8   84.76    3.04
  -3  -1  -8   81.05    2.89
  -3   1  -8   79.28    3.80
  -5   1  -8    0.67    1.12
  -5  -1  -8    0.66    0.90
   5   1   8    3.40    1.30
   5   1   8    0.84    1.24
   5  -1   8    1.23    1.29
  -5   1  -8    0.99    0.62
   7   1   8   50.92    3.30
   7   1   8   50.97    3.67
  -7   1  -8   56.33    2.37
  -7  -1  -8   51.54    3.03
  -7   1  -8   56.78    3.90
   7  -1   8   52.75    3.39
   9  -1   8    7.97    2.15
   9   1   8   11.03    2.29
  -9  -1  -8   10.90    1.98
  -9   1  -8   14.71    2.76
   9   1   8   12.85    2.50
  11  -1   8  102.46    5.78
 -11   1  -8  101.76    5.95
  11   1   8  103.33    5.54
 -11  -1  -8  106.90    6.22
 -13   1  -8   40.55    4.38
  13  -1   8   40.04    4.41
  13   1   8   38.52    4.22
 -13  -1  -8   36.21    4.17
  15   1   8  211.81    9.26
 -15  -1  -8  216.77    8.95
 -15   1  -8  218.48    9.04
  15  -1   8  202.79    9.13
 -16  -2   8   28.85    4.19
 -16   2   8   20.43    3.90
  16   2  -8   25.83    5.16
  16  -2  -8   30.73    4.81
 -14   2   8    6.64    2.83
 -14  -2   8   11.27    2.86
  14   2  -8    8.20    3.27
  14  -2  -8    8.73    3.54
  12   2  -8    1.72    2.60
 -12   2   8    4.90    2.17
  12  -2  -8    5.95    2.74
 -12  -2   8    5.02    2.31
 -10  -2   8   34.71    3.31
 -10   2   8   27.93    3.34
  10  -2  -8   33.70    3.65
  10   2  -8   33.66    3.73
  -8   2   8   32.66    2.96
   8   2  -8   40.86    3.62
  -8   2   8   38.16    1.67
  -8  -2   8   30.92    2.79
   8  -2  -8   31.88    3.15
   6   2  -8   -0.57    1.23
  -6  -2   8    0.71    1.10
   6  -2  -8    1.28    1.39
  -6   2   8   -2.04    0.83
  -6   2   8    1.48    0.60
  -4   2   8    3.88    0.88
   4   2  -8    2.57    1.38
   4   2  -8    4.21    0.59
  -4   2   8    3.26    1.08
  -4  -2   8    4.15    1.19
   4  -2  -8    5.37    1.57
  -2   2   8  454.72    7.66
   2  -2  -8  457.56    9.18
  -2  -2   8  448.92    8.25
   2   2  -8  467.42    7.96
   2   2  -8  440.85    8.36
  -2   2   8  460.23    8.18
   0   2  -8  285.00    5.37
   0   2   8  279.93    5.15
   0  -2   8  273.38    5.93
   0   2  -8  283.43    6.29
   0  -2  -8  272.57    6.30
   0   2   8  283.47    6.34
   2  -2   8  116.42    3.80
  -2   2  -8  112.39    4.15
  -2  -2  -8  115.16    3.79
   2   2   8  119.98    3.26
  -2   2  -8  120.55    2.49
   2   2   8  109.78    4.12
  -4   2  -8    0.38    1.05
   4   2   8    0.08    1.01
   4   2   8    0.05    0.99
  -4  -2  -8    1.53    0.93
  -4   2  -8   -0.43    0.27
   4  -2   8   -0.38    1.18
  -6  -2  -8   64.57    3.23
   6   2   8   65.98    4.01
   6  -2   8   67.32    3.84
  -6   2  -8   69.99    4.11
   6   2   8   61.31    3.19
  -6   2  -8   68.06    2.06
   8   2   8   68.45    4.35
  -8  -2  -8   74.00    3.78
  -8   2  -8   67.93    4.38
   8   2   8   70.95    3.80
   8  -2   8   75.58    4.23
  10   2   8    7.79    2.40
 -10  -2  -8    3.48    1.77
 -10   2  -8    9.59    2.53
  10  -2   8    7.43    2.40
  10   2   8   10.60    2.51
  12   2   8   44.64    4.09
 -12  -2  -8   35.45    4.30
  12  -2   8   39.27    4.29
 -12   2  -8   44.34    4.34
 -14   2  -8    3.01    1.25
  14  -2   8   -1.06    2.57
 -14  -2  -8    5.12    1.86
  14   2   8    0.75    2.37
  16  -2   8    4.84    3.24
  16   2   8    2.31    3.19
  17  -3  -8    5.52    5.14
  17   3  -8    1.85    3.76
 -17  -3   8    1.31    1.70
 -17   3   8   -0.21    2.26
 -15   3   8   26.29    4.08
  15  -3  -8   25.90    4.51
 -15  -3   8   25.75    3.87
  15   3  -8   25.88    4.72
  13  -3  -8  141.09    7.27
 -13  -3   8  130.88    6.42
 -13   3   8  137.88    6.79
  13   3  -8  132.94    7.52
 -11  -3   8   18.53    2.86
 -11   3   8   16.51    2.84
  11   3  -8   17.86    3.47
  11  -3  -8   14.11    2.88
   9  -3  -8 1047.65   19.38
  -9   3   8 1024.95   18.08
  -9   3   8 1042.32   16.17
   9   3  -8 1023.47   19.63
  -9  -3   8 1025.18   17.87
  -7  -3   8  281.70    7.28
  -7   3   8  280.63    5.87
   7  -3  -8  274.71    8.04
   7   3  -8  287.69    5.07
   7   3  -8  281.84    8.12
  -7   3   8  282.27    7.35
   5   3  -8  761.51   11.18
   5   3  -8  707.51   13.45
  -5  -3   8  706.23   12.33
  -5   3   8  726.90   11.78
  -5   3   8  719.93   12.15
   5  -3  -8  714.44   13.84
  -3   3   8  208.11    4.87
   3   3  -8  191.96    5.48
   3   3  -8  198.54    4.43
  -3   3   8  200.87    4.69
  -3  -3   8  197.24    5.19
   3  -3  -8  198.90    5.89
  -1   3   8 1113.16   14.79
   1   3  -8 1134.37   16.16
  -1   3   8 1069.74   17.26
   1   3  -8 1113.93   17.25
   1  -3  -8 1093.49   17.46
  -1   3  -8  175.32    5.17
   1   3   8  178.75    3.62
  -1  -3  -8  171.66    5.00
   1   3   8  173.89    5.18
  -1   3  -8  177.22    3.52
  -3   3  -8  124.52    4.78
   3  -3   8  131.27    4.46
   3   3   8  127.61    4.78
   3   3   8  127.94    3.41
  -3  -3  -8  133.77    4.49
   5  -3   8   29.45    2.56
  -5  -3  -8   27.59    2.36
   5   3   8   29.61    2.79
   5   3   8   27.60    2.15
  -5   3  -8   29.32    2.74
  -7   3  -8  277.60    8.61
   7   3   8  292.69    8.74
   7   3   8  293.77    6.87
  -7  -3  -8  286.92    7.63
   7  -3   8  277.17    7.77
   9  -3   8  100.91    5.34
  -9   3  -8  100.33    5.53
   9   3   8   99.08    4.54
  -9  -3  -8   93.48    4.67
   9   3   8   95.61    5.32
  11   3   8  399.16   11.94
  11  -3   8  408.26   11.40
 -11  -3  -8  403.35   10.71
 -11   3  -8  423.75   12.46
  11   3   8  417.88   10.40
 -13   3  -8    7.54    2.42
  13  -3   8    4.73    2.94
  13   3   8    8.21    2.63
  15   3   8  194.83    8.45
 -15  -3  -8  176.28    8.09
 -15   3  -8  179.39    8.21
  15  -3   8  185.72    9.19
 -16  -4   8   38.95    4.46
 -16   4   8   42.91    5.16
  16  -4  -8   41.77    5.69
  16   4  -8   40.10    5.72
  14  -4  -8  299.36   10.84
 -14  -4   8  293.95    9.97
  14   4  -8  310.04   11.60
 -14   4   8  319.78   10.93
  12   4  -8   89.35    6.22
 -12   4   8   90.38    5.69
 -12  -4   8  102.58    5.89
  12  -4  -8  100.34    6.05
 -10  -4   8  447.63   10.82
  10   4  -8  445.93   12.27
  10  -4  -8  433.24   11.51
 -10   4   8  448.86   11.09
   8   4  -8  740.18   11.66
  -8   4   8  748.49   13.95
  -8  -4   8  708.15   13.52
  -8   4   8  732.49   12.60
   8  -4  -8  708.70   14.89
   8   4  -8  705.84   15.08
  -6   4   8  608.67   11.28
  -6   4   8  620.17   10.98
   6  -4  -8  609.35   12.87
   6   4  -8  643.31   10.39
  -6  -4   8  600.33   11.45
   4   4  -8 2132.22   30.19
  -4   4   8 2169.41   30.93
  -4   4   8 2185.44   28.19
   4   4  -8 2131.63   30.71
  -4  -4   8 2116.00   28.82
   2   4  -8    6.05    1.47
   2  -4  -8    4.51    1.57
  -2   4   8    3.06    0.88
   2   4  -8    3.77    1.07
  -2   4   8    4.53    1.26
  -2  -4   8    3.87    1.24
   0   4   8  870.17   11.53
   0  -4   8  866.81   13.63
   0   4   8  849.48   14.88
   0   4  -8  856.44   12.73
   0  -4  -8  860.60   14.72
   0   4  -8  860.62   14.86
   2   4   8  157.62    5.29
   2   4   8  164.73    3.35
  -2  -4  -8  159.54    5.14
  -2   4  -8  161.46    5.37
   2  -4   8  162.90    4.89
   4   4   8  151.79    3.69
  -4  -4  -8  153.29    5.25
   4   4   8  141.70    5.43
  -4   4  -8  147.76    5.61
   4  -4   8  148.16    5.15
   6   4   8  793.00   12.35
   6  -4   8  782.23   14.46
   6   4   8  783.14   16.06
  -6  -4  -8  786.48   14.73
  -6   4  -8  807.92   16.45
   8  -4   8   47.45    3.78
   8   4   8   44.02    3.06
  -8   4  -8   40.94    3.84
   8   4   8   47.77    4.04
  -8  -4  -8   39.84    3.42
 -10  -4  -8  275.35    8.70
  10   4   8  276.81    9.55
  10  -4   8  275.14    8.99
 -10   4  -8  274.34    9.75
  10   4   8  288.45    7.80
 -12   4  -8   18.25    3.11
  12  -4   8   18.02    3.57
  12   4   8   18.35    3.27
 -12  -4  -8   19.56    2.95
  12   4   8   16.84    2.86
  14  -4   8  198.49    9.16
  14   4   8  191.12    8.12
 -14   4  -8  189.46    8.60
  16  -4   8  160.25    9.16
 -17  -5   8    1.82    1.63
 -17   5   8   -0.09    2.12
  17   5  -8    5.78    4.17
  15   5  -8  149.44    8.78
 -15   5   8  169.80    8.41
  15  -5  -8  165.17    8.30
 -15  -5   8  147.42    7.40
  13   5  -8   63.86    5.85
  13  -5  -8   63.34    5.29
 -13  -5   8   66.16    4.77
 -13   5   8   65.20    5.21
  11   5  -8   72.35    5.53
  11  -5  -8   77.68    5.38
 -11  -5   8   73.59    4.63
 -11   5   8   79.94    4.90
  -9   5   8   87.15    3.67
   9   5  -8   75.91    5.06
   9  -5  -8   88.20    5.17
  -9  -5   8   81.93    4.55
  -9   5   8   76.78    4.58
   7   5  -8    3.09    0.98
   7  -5  -8   -0.28    1.43
  -7  -5   8    1.09    1.36
  -7   5   8    2.20    1.17
  -7   5   8    0.96    0.94
   7   5  -8    0.35    1.74
   5  -5  -8  226.87    7.16
   5   5  -8  238.48    5.71
   5   5  -8  238.51    7.23
  -5   5   8  233.29    6.13
  -5  -5   8  236.35    6.35
  -5   5   8  225.80    5.88
  -3   5   8  126.14    3.71
   3  -5  -8  125.33    5.09
  -3  -5   8  127.18    4.38
   3   5  -8  130.22    4.62
  -3   5   8  128.30    4.49
   3   5  -8  122.11    4.02
  -1   5   8    6.48    0.82
   1   5  -8    5.04    1.32
  -1  -5   8    6.20    1.42
  -1   5   8    5.45    1.38
   1  -5  -8    7.38    1.75
   1   5  -8    6.89    1.41
  -1  -5  -8  590.01   11.71
   1   5   8  572.52   11.84
   1  -5   8  591.75   10.72
   1   5   8  600.57    7.97
  -1   5  -8  582.72   11.89
  -1   5  -8  587.94    9.18
  -3   5  -8   25.66    2.58
   3   5   8   29.69    1.52
   3  -5   8   23.67    2.29
  -3  -5  -8   24.47    2.56
   3   5   8   28.70    2.78
   5   5   8   61.00    2.49
  -5   5  -8   60.73    4.00
   5   5   8   64.84    4.06
  -5  -5  -8   63.70    3.78
   5  -5   8   65.48    3.76
   7  -5   8   11.55    2.48
  -7  -5  -8   15.70    2.53
   7   5   8   12.53    1.66
   7   5   8   14.10    2.56
  -7   5  -8   16.36    2.68
   9   5   8   88.12    4.15
   9  -5   8   96.31    5.27
  -9  -5  -8   92.74    5.18
   9   5   8   87.41    5.30
  -9   5  -8   88.00    5.38
  11  -5   8    9.40    2.95
 -11  -5  -8    8.67    2.50
 -11   5  -8   12.65    2.98
  11   5   8   14.09    2.58
  11   5   8   13.60    2.80
 -13   5  -8   23.85    3.47
 -13  -5  -8   21.74    3.31
  13   5   8   20.40    3.50
  13  -5   8   20.83    3.87
  15  -5   8   31.71    4.99
 -15   5  -8   33.42    4.19
 -16  -6   8   31.86    4.05
 -16   6   8   33.42    4.80
  16   6  -8   36.25    5.56
  14  -6  -8    3.74    2.82
 -14   6   8   -0.98    2.08
 -14  -6   8    0.61    1.85
  14   6  -8    1.90    3.10
  12  -6  -8   20.50    3.62
 -12  -6   8   24.17    3.17
  12   6  -8   24.61    4.12
 -12   6   8   26.94    3.57
  10   6  -8   27.15    3.87
 -10  -6   8   25.63    3.02
  10  -6  -8   26.47    3.55
 -10   6   8   24.68    3.24
   8  -6  -8   42.09    3.71
   8   6  -8   35.48    3.77
  -8   6   8   38.07    2.78
   8   6  -8   45.72    2.72
  -8  -6   8   41.74    3.17
  -8   6   8   42.37    3.18
   6   6  -8   95.87    3.81
   6  -6  -8  100.10    4.96
   6   6  -8  100.04    5.11
  -6   6   8   97.61    4.10
  -6  -6   8   98.91    4.20
  -6   6   8   99.91    4.21
   4  -6  -8  341.29    9.23
  -4   6   8  343.50    7.12
  -4  -6   8  353.32    7.96
  -4   6   8  346.64    8.39
   4   6  -8  345.86    7.86
   4   6  -8  344.03    8.71
   2  -6  -8  104.27    4.72
   2   6  -8  108.06    4.18
  -2   6   8  106.16    2.99
  -2   6   8  109.60    4.49
   2   6  -8   93.63    4.01
   0   6  -8  251.79    7.07
   0   6   8  241.28    7.04
   0  -6   8  257.31    6.47
   0   6   8  248.57    3.96
   0  -6  -8  247.52    7.24
   0   6  -8  252.70    5.74
  -2   6  -8   14.59    2.15
   2  -6   8   14.39    1.15
   2  -6   8   13.83    1.93
   2   6   8   15.12    2.19
  -2  -6  -8   11.55    2.19
   4   6   8  160.81    3.16
  -4   6  -8  151.26    6.12
   4  -6   8  148.57    5.52
   4   6   8  153.80    6.02
  -4  -6  -8  156.00    5.92
   6  -6   8  398.58    9.77
  -6   6  -8  398.78   11.03
  -6  -6  -8  379.06   10.11
   6   6   8  396.21    7.07
   6   6   8  393.80   10.74
   8   6   8  270.56    6.46
  -8   6  -8  261.81    9.27
   8  -6   8  258.61    8.47
  -8  -6  -8  262.33    8.60
   8   6   8  266.16    9.20
 -10   6  -8   24.86    3.69
  10   6   8   18.49    3.27
 -10  -6  -8   23.20    3.47
  10  -6   8   18.18    3.51
  12  -6   8   95.79    6.45
 -12   6  -8  117.67    6.67
 -12  -6  -8   97.36    6.07
  12   6   8  103.93    6.42
  14   6   8    3.10    1.11
 -14  -6  -8   -2.32    1.14
 -14   6  -8   -0.24    0.85
  14  -6   8    1.15    2.77
 -15  -7   8   39.38    4.19
 -15   7   8   35.04    4.85
  15   7  -8   52.08    6.19
 -13   7   8  110.82    6.33
  13  -7  -8  104.75    6.49
 -13  -7   8  115.99    6.01
  13   7  -8  102.23    7.25
 -11   7   8   22.52    3.24
  11  -7  -8   26.55    3.69
  11   7  -8   27.20    4.17
 -11  -7   8   27.11    3.24
  -9   7   8  252.40    7.51
   9  -7  -8  250.38    8.74
  -9  -7   8  256.78    7.79
   9   7  -8  246.29    9.25
   7   7  -8    5.78    2.29
   7   7  -8    5.68    1.51
   7  -7  -8    4.76    1.94
  -7   7   8    4.30    1.60
  -7  -7   8    2.73    1.71
  -5   7   8  258.03    6.38
   5   7  -8  249.83    7.77
  -5   7   8  260.18    7.39
   5   7  -8  249.31    6.82
   5  -7  -8  281.31    8.48
  -5  -7   8  263.76    6.94
   3  -7  -8  181.01    6.60
  -3   7   8  182.92    4.44
  -3  -7   8  177.57    5.42
   3   7  -8  172.06    5.80
   3   7  -8  175.75    5.72
  -3   7   8  168.16    6.02
  -1   7   8  656.96    9.19
   1   7  -8  662.11   11.90
  -1   7   8  655.06   13.57
   1   7  -8  652.44   13.28
  -1  -7   8  639.58   11.72
  -1   7  -8  964.75   18.05
  -1  -7  -8  943.01   17.56
   1  -7   8  986.84   14.83
   1   7   8  946.04   18.01
   1  -7   8  982.37   15.85
   3  -7   8   33.49    2.87
  -3   7  -8   38.00    3.32
   3   7   8   38.71    3.39
  -3  -7  -8   34.31    3.25
   3  -7   8   35.96    1.63
   5   7   8 1122.17   21.44
  -5   7  -8 1125.72   21.79
  -5  -7  -8 1149.22   20.71
   5  -7   8 1153.69   19.32
  -7   7  -8  433.59   12.43
   7  -7   8  438.99   11.12
  -7  -7  -8  450.65   11.91
   7   7   8  455.32   12.29
  -9  -7  -8   19.61    3.31
   9   7   8   22.01    3.47
  -9   7  -8   23.09    3.45
   9  -7   8   23.27    3.36
  11   7   8  184.01    8.47
 -11  -7  -8  182.92    8.22
  11  -7   8  184.64    8.16
 -11   7  -8  178.84    8.41
 -13  -7  -8   36.32    4.54
  13  -7   8   31.32    4.47
  13   7   8   43.50    4.66
 -13   7  -8   31.11    4.12
 -15   7  -8   96.81    5.88
  15   7   8   95.72    5.80
  15  -7   8  111.24    8.02
 -15  -7  -8  101.85    6.46
 -16   8   8    6.90    2.71
  16   8  -8    3.12    3.25
  14   8  -8  251.44   11.26
 -14   8   8  245.17    9.75
 -14  -8   8  258.42    9.10
 -12   8   8   -2.20    1.63
 -12  -8   8   -2.50    1.64
  12  -8  -8   -1.39    2.13
  12   8  -8    0.64    2.58
 -10   8   8  192.14    6.72
  10   8  -8  175.86    8.19
 -10  -8   8  187.08    6.93
  10  -8  -8  176.69    7.54
   8   8  -8   86.47    5.48
   8  -8  -8   81.60    5.28
  -8   8   8   89.78    4.63
  -8  -8   8   91.21    4.64
   8   8  -8   94.61    4.42
  -6   8   8    2.88    1.50
   6  -8  -8    4.69    1.86
   6   8  -8    4.31    2.14
   6   8  -8    4.70    1.47
  -6  -8   8    3.73    1.57
  -4   8   8  272.27    6.19
   4   8  -8  269.76    7.66
  -4   8   8  277.01    8.16
  -4  -8   8  267.84    7.03
   4   8  -8  270.42    7.99
   4  -8  -8  259.43    8.46
   2   8  -8   38.41    3.05
   2  -8  -8   40.93    3.64
   2   8  -8   41.79    3.18
  -2  -8   8   40.28    2.99
  -2   8   8   42.21    1.94
  -2   8   8   35.63    3.17
   0   8  -8 1160.33   20.94
   0  -8  -8 1126.85   20.41
   0   8   8 1144.25   20.93
   0  -8   8 1137.40   17.98
   0  -8   8 1134.28   17.84
  -2   8  -8  581.79   13.52
   2  -8   8  606.68   10.33
   2   8   8  588.13   13.65
   2  -8   8  582.33   11.71
  -2  -8  -8  609.10   13.52
  -4   8  -8  357.57   10.46
  -4  -8  -8  349.75   10.00
   4   8   8  356.09   10.25
   4  -8   8  352.09    9.07
  -6  -8  -8  385.15   11.08
  -6   8  -8  408.86   11.79
   6  -8   8  399.85   10.28
   6   8   8  400.39   11.52
  -8   8  -8    1.48    1.65
   8   8   8    3.52    2.08
   8  -8   8    6.20    2.37
  -8  -8  -8    3.81    2.19
  10   8   8  145.92    7.36
 -10   8  -8  138.77    7.35
 -10  -8  -8  148.23    7.42
  10  -8   8  139.04    6.95
  12  -8   8  112.42    7.02
 -12   8  -8  129.96    7.13
  12   8   8  109.22    6.75
 -12  -8  -8  105.98    6.94
 -14  -8  -8    7.75    2.50
 -14   8  -8    8.66    2.12
  14  -8   8    3.73    3.13
  14   8   8    2.95    1.45
  15   9  -8   40.77    6.34
 -15   9   8   38.54    4.87
 -13   9   8   12.47    3.29
  13  -9  -8   14.38    3.85
  13   9  -8   13.85    4.04
  11   9  -8   45.20    5.26
 -11  -9   8   54.72    4.18
  11  -9  -8   63.33    5.17
  -9  -9   8    3.35    2.07
   9  -9  -8    6.75    2.70
   9   9  -8    2.74    2.59
  -9   9   8    6.40    2.10
  -7   9   8   28.86    3.08
  -7  -9   8   27.66    3.01
   7   9  -8   28.78    2.87
   7  -9  -8   27.93    3.50
   7   9  -8   25.54    3.62
  -5   9   8    1.64    1.64
   5  -9  -8    4.52    2.14
  -5  -9   8    1.80    1.50
   5   9  -8    1.02    1.93
   5   9  -8    1.06    1.50
  -3   9   8    6.02    1.15
   3  -9  -8    6.04    2.26
  -3  -9   8    4.84    1.72
   3   9  -8    6.59    2.12
   3   9  -8    5.09    1.70
  -3   9   8    3.46    1.95
   1   9  -8   13.07    2.42
   1  -9  -8   17.73    2.91
  -1  -9   8   16.33    2.33
  -1  -9   8   18.34    2.29
  -1   9   8   15.45    2.71
  -1  -9  -8   67.48    4.55
   1  -9   8   63.46    3.88
   1  -9   8   65.84    3.29
  -1   9  -8   67.04    4.48
   1   9   8   66.76    4.75
  -3   9  -8   26.56    3.27
   3  -9   8   27.70    1.88
  -3  -9  -8   32.95    3.67
   3  -9   8   25.85    2.82
   3   9   8   25.62    3.31
   5   9   8  330.55   10.49
  -5  -9  -8  340.51   10.63
  -5   9  -8  329.63   10.62
   5  -9   8  334.31    9.32
  -7  -9  -8    2.93    2.23
  -7   9  -8    3.57    1.99
   7  -9   8   -0.63    2.10
   7   9   8    1.93    1.94
   9   9   8  125.24    6.93
  -9   9  -8  113.36    6.82
  -9  -9  -8  120.10    7.01
   9  -9   8  112.67    6.24
 -11  -9  -8   23.34    4.05
  11  -9   8   21.48    3.84
  11   9   8   22.89    3.92
 -11   9  -8   22.18    3.58
  13   9   8    2.10    1.43
 -13   9  -8   -0.02    0.83
  13  -9   8    4.33    2.80
 -13  -9  -8    5.84    2.15
  14  10  -8   22.28    5.18
 -14  10   8   31.31    4.43
  12 -10  -8   10.25    3.03
  12  10  -8   10.41    3.35
  10  10  -8   71.08    6.19
 -10 -10   8   69.00    4.41
  10 -10  -8   83.31    5.66
 -10  10   8   64.62    4.42
   8  10  -8   24.04    3.88
  -8 -10   8   29.48    3.03
   8 -10  -8   26.43    3.69
  -8  10   8   25.06    3.27
   8 -10  -8   28.91    3.22
   8  10  -8   28.03    3.24
   6  10  -8   54.71    4.56
  -6 -10   8   54.08    3.65
  -6  10   8   48.78    4.07
   6 -10  -8   57.68    4.72
   6  10  -8   47.75    3.85
   4 -10  -8   49.77    4.35
  -4 -10   8   52.00    3.57
   4  10  -8   51.84    4.08
  -4  10   8   52.06    2.66
   4  10  -8   44.65    3.58
  -4  10   8   50.63    4.12
  -2 -10   8    5.23    1.82
  -2  10   8   -0.65    1.57
  -2 -10   8    0.59    1.57
   2  10  -8   -0.47    1.40
   2 -10  -8    1.22    2.01
   0  10  -8  288.49    9.43
   0  10   8  310.67    9.89
   0 -10   8  302.06    7.88
   0 -10   8  297.22    7.91
   0 -10  -8  304.18    9.66
  -2 -10  -8   71.00    5.06
  -2  10  -8   70.84    5.21
   2 -10   8   79.57    3.53
   2  10   8   65.16    4.92
   2 -10   8   75.93    4.30
   4 -10   8  187.34    6.74
  -4  10  -8  174.70    7.82
  -4 -10  -8  182.34    7.86
   4  10   8  176.56    7.69
  -6 -10  -8  314.82   10.72
   6 -10   8  340.04    9.89
  -6  10  -8  324.27   11.11
   6  10   8  327.42   10.95
   8 -10   8    2.42    2.37
  -8 -10  -8    3.07    2.22
   8  10   8    0.71    1.93
  -8  10  -8    0.30    1.90
  10 -10   8   91.11    6.27
 -10  10  -8   87.37    6.30
 -10 -10  -8   74.71    6.03
  10  10   8   98.18    6.45
 -12 -10  -8   11.43    3.39
  12 -10   8   16.18    4.07
  12  10   8   15.40    3.33
 -12  10  -8   19.37    3.47
 -13  11   8   47.37    4.70
  13  11  -8   43.32    6.09
  11 -11  -8   24.96    3.90
  11  11  -8   22.69    4.48
  -9  11   8  247.37    9.16
   9 -11  -8  252.75    9.56
   9  11  -8  258.95   10.45
  -7 -11   8   23.94    2.74
   7  11  -8   34.56    4.33
   7 -11  -8   27.57    3.65
  -7  11   8   24.22    3.47
   7  11  -8   30.83    3.42
   5  11  -8  166.64    7.01
   5  11  -8  171.52    7.52
   5 -11  -8  168.39    7.74
  -5 -11   8  177.67    6.16
  -5  11   8  154.02    7.20
  -3  11   8  212.97    8.34
  -3 -11   8  209.70    6.50
   3  11  -8  219.06    8.10
  -3 -11   8  212.48    7.66
   3 -11  -8  195.93    8.06
  -1  11   8   14.80    3.06
   1  11  -8   13.02    2.73
  -1 -11   8   18.04    2.53
  -1 -11   8   16.91    2.55
   1 -11  -8   15.17    3.14
  -1 -11  -8  439.38   12.36
   1 -11   8  444.30   10.04
  -1  11  -8  433.10   12.56
   1 -11   8  419.83   10.08
   1  11   8  443.30   12.69
   3 -11   8   23.93    3.18
   3  11   8   18.61    3.43
  -3  11  -8   24.22    3.72
  -3 -11  -8   18.49    3.27
  -5  11  -8  432.86   13.27
  -5 -11  -8  438.53   13.15
   5 -11   8  428.79   11.25
   5  11   8  446.89   13.17
  -7 -11  -8   98.68    6.55
   7  11   8   84.45    5.89
  -7  11  -8  100.70    6.55
   7 -11   8   96.23    5.83
  -9  11  -8   91.78    6.47
   9  11   8   87.25    6.13
  -9 -11  -8   89.08    6.51
   9 -11   8   83.60    6.09
 -11  11  -8  128.58    7.68
  11  11   8  127.46    7.62
  11 -11   8  143.55    8.00
 -11 -11  -8  141.52    8.26
  13 -11   8    2.39    2.94
  13  11   8    1.33    1.49
 -13  11  -8    2.94    1.34
 -13 -11  -8    5.46    2.79
  12  12  -8    3.72    2.87
 -12  12   8    4.85    2.24
  10 -12  -8   44.00    4.56
 -10  12   8   33.59    3.91
  10  12  -8   33.11    5.00
   8 -12  -8    3.63    2.05
  -8  12   8    1.05    2.01
   8  12  -8    2.68    2.55
   8  12  -8    0.76    2.55
   6  12  -8  120.87    6.86
   6  12  -8  125.27    6.31
   6 -12  -8  130.88    7.08
  -6  12   8  125.46    6.68
  -4 -12   8  169.31    7.47
   4 -12  -8  181.78    8.03
  -4  12   8  178.38    8.12
   4  12  -8  172.71    7.53
  -4 -12   8  176.93    6.13
  -2  12   8   22.39    3.68
   2  12  -8   22.91    3.39
   2 -12  -8   26.35    3.91
  -2 -12   8   21.06    3.02
  -2 -12   8   22.55    2.83
   0 -12  -8  143.92    7.31
   0 -12   8  174.18    6.38
   0 -12   8  164.60    6.18
   0  12  -8  150.48    7.29
   0  12   8  166.28    7.77
   2  12   8  123.91    6.97
  -2  12  -8  121.00    6.79
  -2 -12  -8  118.37    6.75
   2 -12   8  128.18    5.94
   4  12   8  371.38   12.14
  -4 -12  -8  341.74   11.67
   4 -12   8  376.77   10.34
  -4  12  -8  375.74   12.44
  -6 -12  -8  518.59   15.28
   6 -12   8  519.44   13.24
  -6  12  -8  546.95   15.98
   6  12   8  543.27   15.44
  -8 -12  -8   -0.35    2.01
   8  12   8   -2.66    1.67
  -8  12  -8   -0.39    1.72
   8 -12   8    2.01    2.61
  10 -12   8   64.76    5.80
  10  12   8   66.41    5.60
 -10 -12  -8   71.28    6.54
 -10  12  -8   60.77    5.96
  12  12   8   27.62    4.17
 -12  12  -8   24.19    3.90
 -12 -12  -8   18.34    4.27
  12 -12   8   27.53    4.90
  11  13  -8   17.43    4.24
  -9  13   8   28.19    3.97
   9 -13  -8   33.85    4.05
   9  13  -8   30.76    5.01
   7 -13  -8   49.44    4.97
  -7 -13   8   54.69    5.42
   7  13  -8   47.54    4.44
  -7  13   8   55.10    5.12
  -5  13   8    6.04    2.70
   5  13  -8    6.54    2.52
  -5 -13   8    4.89    2.61
   5 -13  -8    1.08    1.95
   3  13  -8   40.96    4.38
   3 -13  -8   50.45    4.92
  -3 -13   8   41.52    4.07
  -3  13   8   37.58    4.46
   1 -13  -8   94.83    6.16
  -1 -13   8   95.53    4.87
  -1 -13   8   96.55    5.24
  -1  13   8   89.60    6.18
   1  13  -8  109.88    6.41
  -1 -13  -8   19.99    3.67
  -1  13  -8   26.36    4.06
   1  13   8   24.47    3.99
   1 -13   8   21.37    3.14
   3 -13   8    5.37    2.68
  -3 -13  -8    0.03    2.03
  -3  13  -8    1.07    2.35
   3  13   8    3.64    2.69
   5  13   8   37.82    4.92
  -5  13  -8   28.95    4.49
  -5 -13  -8   35.82    4.83
   5 -13   8   38.87    4.26
   7  13   8   27.37    4.28
  -7  13  -8   19.99    4.03
   7 -13   8   24.71    4.20
  -7 -13  -8   24.28    4.47
  -9  13  -8   -2.41    1.95
   9 -13   8    3.08    3.07
   9  13   8   -1.37    1.42
  -9 -13  -8    2.87    2.80
 -11  13  -8    7.84    2.60
 -11 -13  -8    4.22    2.83
  11  13   8    5.36    2.36
  11 -13   8   11.92    4.01
 -10 -14   8  119.83    8.08
 -10  14   8  126.71    7.15
  -8 -14   8   69.01    6.41
   8 -14  -8   75.23    5.33
  -8  14   8   65.06    5.35
   6  14  -8    1.25    1.99
  -6  14   8    2.52    2.48
  -6 -14   8   -3.64    1.93
   6 -14  -8    2.07    1.75
   4 -14  -8   98.92    6.40
  -4  14   8   92.38    6.70
   4  14  -8  100.35    6.40
  -4 -14   8   87.89    6.02
  -2 -14   8   90.19    5.58
  -2  14   8   99.95    6.67
   2 -14  -8   93.41    6.47
   2  14  -8   98.27    6.49
   0 -14  -8   84.59    6.14
   0  14  -8  102.17    6.66
   0  14   8   88.66    6.45
  -2 -14  -8  144.34    7.84
  -2  14  -8  134.08    7.71
   2 -14   8  129.30    6.71
   2  14   8  134.80    7.94
  -4  14  -8   57.49    5.73
   4 -14   8   55.27    4.84
   4  14   8   62.14    5.94
  -4 -14  -8   58.35    5.69
   6  14   8  128.80    7.88
  -6 -14  -8  121.24    7.79
  -6  14  -8  117.05    7.78
   6 -14   8  126.34    7.13
   8 -14   8   33.82    4.76
  -8  14  -8   26.53    4.59
  -8 -14  -8   36.37    5.30
   8  14   8   33.02    5.01
  10  14   8   71.13    5.87
 -10  14  -8   68.25    6.57
  10 -14   8   56.64    6.00
 -10 -14  -8   65.58    6.71
  -9 -15   8   64.32    6.51
  -9  15   8   67.23    6.14
  -7  15   8   16.24    3.67
  -7 -15   8   14.96    3.40
   7 -15  -8   12.68    2.42
   7  15  -8   14.71    3.64
   5 -15  -8   30.11    4.34
  -5 -15   8   27.59    3.95
   5  15  -8   25.09    4.17
  -5  15   8   23.47    4.28
   3  15  -8  102.84    6.81
   3 -15  -8  108.61    7.02
  -3 -15   8  104.84    6.04
  -3  15   8   99.02    7.13
   1  15  -8    8.02    3.09
   1 -15  -8    9.39    3.09
  -1  15   8   15.94    3.93
  -1 -15  -8  378.74   13.14
   1  15   8  399.30   13.96
  -1  15  -8  379.47   13.47
   3  15   8    1.88    2.81
  -3  15  -8    4.63    2.63
  -3 -15  -8    2.72    2.23
  -5 -15  -8  165.89    9.05
   5  15   8  185.55    9.68
  -5  15  -8  172.16    9.47
   7 -15   8   12.57    3.61
  -7 -15  -8    0.80    2.76
   7  15   8    7.83    2.96
  -7  15  -8    8.10    2.83
  -9  15  -8   50.23    5.98
  -9 -15  -8   66.11    7.22
   9 -15   8   47.10    5.54
   9  15   8   58.74    6.16
  -8  16   8   24.69    4.37
  -8 -16   8   19.37    4.46
   6 -16  -8   16.22    3.23
  -6  16   8   13.83    3.81
   6  16  -8   14.78    3.97
  -6 -16   8   14.65    3.69
  -4  16   8   49.81    5.80
  -4 -16   8   49.67    5.04
   4 -16  -8   51.16    5.48
   4  16  -8   56.25    5.63
   2 -16  -8    6.02    2.80
  -2  16   8    2.40    2.84
   2  16  -8    3.41    2.62
   0  16  -8  106.84    7.17
   0  16   8  101.65    7.42
   0 -16  -8   98.68    6.87
   2  16   8   42.91    5.62
  -2 -16  -8   43.47    5.33
  -2  16  -8   45.25    5.61
  -4 -16  -8    4.02    2.66
   4  16   8    3.10    2.55
  -4  16  -8    1.66    2.11
  -6 -16  -8   33.46    5.49
   6  16   8   35.23    5.27
  -6  16  -8   31.41    5.25
   5  17  -8   21.19    4.59
  -5  17   8   19.20    4.60
  -5 -17   8   18.21    3.65
   5 -17  -8   34.37    4.66
  -3  17   8   11.95    4.04
   3 -17  -8   22.55    4.01
   3  17  -8   22.69    4.35
   1  17  -8    9.61    3.18
   1 -17  -8    5.78    2.79
  -1  17   8    7.09    3.49
  -1 -17  -8   14.37    3.17
  -1  17  -8    9.50    3.30
   1  17   8   16.44    3.98
  -3  17  -8    1.70    2.44
   3  17   8    3.40    3.25
  -3 -17  -8   -1.64    1.92
  -5 -17  -8   27.56    4.86
  -5  17  -8   26.25    5.00
   5  17   8   22.11    4.61
   2 -18  -8    6.43    2.40
   2  18  -8    8.68    3.09
  -2  18   8    0.33    3.03
   0 -18  -8   65.63    6.41
   0  18  -8   70.70    6.72
   0  18   8   85.51    7.84
 -16   0   9    2.51    2.52
  16   0  -9   -1.45    3.23
 -14   0   9   -0.68    1.93
  14   0  -9    4.56    3.18
 -12   0   9   -0.45    1.83
  12   0  -9   -0.49    2.27
 -10   0   9    0.72    1.64
  10   0  -9    3.46    2.11
   8   0  -9    2.76    1.79
  -8   0   9    2.21    1.40
   6   0  -9    0.88    1.47
  -6   0   9    1.24    1.18
   4   0  -9    0.56    1.39
   4   0  -9    1.05    0.37
  -4   0   9   -0.31    0.94
  -2   0   9    0.45    0.88
   2   0  -9    0.89    1.23
  -2   0   9   -0.98    0.56
   2   0   9    2.05    1.04
   2   0   9    0.99    1.02
  -2   0  -9    3.12    0.89
   4   0   9    2.05    1.27
  -4   0  -9   -1.33    0.57
   4   0   9   -1.13    0.94
   6   0   9   -0.11    1.32
  -6   0  -9    1.77    0.84
   6   0   9   -0.49    1.14
  -8   0  -9   -3.25    1.19
   8   0   9   -0.21    1.43
  -8   0  -9   -0.55    0.87
  10   0   9    2.93    2.03
 -10   0  -9    1.17    1.90
 -12   0  -9    1.40    1.86
  12   0   9   -1.25    2.06
  14   0   9   -0.62    2.46
 -14   0  -9    3.12    1.60
 -16   0  -9   -0.39    0.72
  16   0   9   -0.55    3.14
 -17   1   9   14.39    3.97
  17  -1  -9   28.33    5.52
  17   1  -9   20.41    5.17
 -17  -1   9   21.25    4.01
 -15  -1   9   46.77    4.93
  15  -1  -9   52.05    5.65
 -15   1   9   56.04    5.35
  15   1  -9   57.37    5.82
 -13   1   9  105.04    6.08
 -13  -1   9   95.99    5.90
  13  -1  -9   91.73    6.38
  13   1  -9   85.81    6.05
  11  -1  -9   75.06    5.08
 -11  -1   9   68.02    4.55
 -11   1   9   64.97    4.43
  11   1  -9   68.97    5.09
  -9   1   9  756.22   14.59
   9   1  -9  739.32   15.57
  -9  -1   9  749.02   14.42
   9  -1  -9  741.88   15.54
  -7  -1   9    0.47    1.22
   7   1  -9    0.80    1.48
   7  -1  -9   -0.47    1.38
  -7   1   9    1.78    1.35
  -5   1   9 1353.55   18.84
  -5   1   9 1321.03   19.47
   5   1  -9 1342.58   21.21
   5  -1  -9 1360.54   21.48
  -5  -1   9 1316.28   19.64
  -3   1   9  116.01    3.61
   3  -1  -9  114.90    4.42
  -3   1   9  111.12    2.90
   3   1  -9  120.47    4.26
  -3  -1   9  109.47    3.70
   3   1  -9  114.10    2.73
   1  -1  -9 2219.05   30.73
  -1  -1   9 2231.15   28.98
   1   1  -9 2276.53   30.24
   1   1  -9 2250.48   31.60
  -1   1   9 2268.17   28.56
  -1   1   9 2230.19   31.61
  -1   1  -9 1714.45   25.88
   1  -1   9 1726.76   23.11
   1   1   9 1701.86   25.84
  -1   1  -9 1752.70   23.11
  -1  -1  -9 1702.61   23.94
   1   1   9 1736.36   22.50
   3   1   9    1.62    1.18
   3  -1   9    1.10    1.16
   3   1   9    0.18    1.00
  -3   1  -9    1.11    1.19
  -3  -1  -9    0.92    0.82
  -3   1  -9    1.16    0.57
  -5   1  -9  265.09    7.89
   5   1   9  277.57    6.54
  -5  -1  -9  273.45    6.22
   5  -1   9  275.46    6.91
  -5   1  -9  281.41    5.24
  -7   1  -9   58.46    4.04
   7  -1   9   47.55    3.29
   7   1   9   59.08    3.54
  -7   1  -9   60.77    2.42
  -7  -1  -9   59.93    3.08
   7   1   9   57.58    4.06
   9  -1   9   39.11    3.47
   9   1   9   40.19    3.79
  -9  -1  -9   40.61    2.98
  -9   1  -9   43.40    4.01
   9   1   9   51.90    3.82
 -11  -1  -9  209.81    8.79
 -11   1  -9  220.09    8.79
  11  -1   9  233.89    8.23
  11   1   9  218.64    7.67
 -13  -1  -9   30.12    4.17
  13   1   9   30.89    4.06
 -13   1  -9   27.21    3.85
  13  -1   9   26.72    3.85
 -15   1  -9  241.34    9.82
 -15  -1  -9  240.35    9.66
  15   1   9  242.94    9.87
  15  -1   9  234.24    9.90
 -16   2   9   59.56    5.69
  16  -2  -9   51.76    6.07
  16   2  -9   48.25    5.82
 -16  -2   9   60.30    5.44
  14  -2  -9  141.33    7.58
  14   2  -9  149.74    8.20
 -14   2   9  142.36    7.39
 -14  -2   9  140.80    7.11
 -12  -2   9   15.53    2.95
  12  -2  -9    8.68    2.91
 -12   2   9   12.67    2.81
  12   2  -9   16.17    3.51
 -10  -2   9  790.85   15.46
 -10   2   9  777.41   15.57
  10   2  -9  785.89   16.86
  10  -2  -9  781.62   16.58
   8  -2  -9  563.05   12.70
  -8  -2   9  568.33   11.65
  -8   2   9  567.82   11.71
  -8   2   9  588.93    9.12
   8   2  -9  550.48   12.68
  -6  -2   9  540.50   10.59
   6   2  -9  542.34   11.57
   6  -2  -9  532.93   11.72
  -6   2   9  564.00    8.75
  -6   2   9  543.25   10.44
   4   2  -9 1158.23   18.49
  -4   2   9 1179.50   17.03
  -4  -2   9 1158.29   17.36
  -4   2   9 1146.30   16.94
   4   2  -9 1168.52   16.51
   2   2  -9    7.96    1.46
   2   2  -9    8.85    1.08
  -2  -2   9    8.31    1.45
   2  -2  -9    9.60    1.72
  -2   2   9   10.65    1.29
  -2   2   9    9.18    1.25
   0   2  -9 1141.63   16.29
   0  -2  -9 1150.43   17.72
   0   2   9 1144.44   18.20
   0  -2   9 1152.50   16.76
   0   2   9 1157.18   15.62
   0   2  -9 1158.97   18.26
   2  -2   9    2.34    1.15
  -2   2  -9    3.42    1.20
   2   2   9    2.50    0.92
  -2   2  -9    2.07    0.68
  -2  -2  -9    2.65    1.11
   2   2   9    3.55    1.24
  -4   2  -9  245.46    3.94
  -4  -2  -9  243.42    6.02
   4   2   9  244.30    7.15
   4  -2   9  233.97    6.30
  -4   2  -9  241.21    7.19
   4   2   9  242.61    5.51
   6  -2   9  342.88    8.36
  -6   2  -9  340.59    9.55
   6   2   9  362.45    7.73
  -6  -2  -9  346.84    7.92
  -6   2  -9  355.60    5.79
  -8  -2  -9   42.64    2.95
  -8   2  -9   44.64    3.94
   8   2   9   44.78    3.24
   8  -2   9   44.03    3.48
   8   2   9   43.20    3.68
  10   2   9  246.65    7.69
  10  -2   9  244.85    8.31
 -10  -2  -9  252.90    7.49
 -10   2  -9  249.65    9.22
  10   2   9  246.41    8.92
  12   2   9    4.91    2.37
 -12  -2  -9    5.51    2.34
  12  -2   9    3.32    2.49
 -12   2  -9    6.07    1.90
 -14  -2  -9  429.49   13.72
  14  -2   9  419.83   13.04
 -14   2  -9  421.76   13.57
  14   2   9  446.64   12.61
  16   2   9  110.20    7.39
  16  -2   9  119.04    7.90
 -16   2  -9   94.68    5.69
  17   3  -9   10.28    4.02
  17  -3  -9   18.99    5.55
 -17   3   9   11.57    3.42
 -17  -3   9    9.23    2.87
 -15  -3   9  149.88    7.43
 -15   3   9  154.64    7.81
  15  -3  -9  156.68    8.55
  15   3  -9  144.63    8.58
  13  -3  -9   21.06    3.71
 -13   3   9   20.74    3.39
 -13  -3   9   15.20    2.94
  13   3  -9   20.66    3.96
  11   3  -9  265.92    9.60
 -11   3   9  260.04    8.55
 -11  -3   9  263.81    8.49
  11  -3  -9  243.78    8.96
   9  -3  -9  473.07   11.86
  -9   3   9  484.18   11.07
  -9  -3   9  474.03   10.92
   9   3  -9  483.24   12.22
   7   3  -9  143.34    2.94
  -7  -3   9  144.11    5.19
  -7   3   9  148.62    3.89
  -7   3   9  148.18    5.18
   7  -3  -9  141.99    5.95
   7   3  -9  139.30    5.91
   5   3  -9  781.63   14.55
   5   3  -9  804.24   11.94
   5  -3  -9  775.98   14.87
  -5  -3   9  775.69   13.41
  -5   3   9  807.79   12.75
  -5   3   9  790.23   13.05
  -3   3   9  813.22   13.16
  -3  -3   9  803.50   13.10
  -3   3   9  799.90   12.24
   3   3  -9  802.22   13.66
   3   3  -9  783.47   12.57
  -1   3   9  203.33    5.35
   1  -3  -9  198.31    5.85
   1   3  -9  189.54    5.06
  -1   3   9  198.54    4.26
   1   3  -9  197.06    4.82
  -1  -3   9  197.14    5.18
  -1   3  -9   33.62    1.71
  -1   3  -9   32.69    2.40
   1   3   9   39.88    2.63
   1   3   9   36.48    1.87
   1  -3   9   36.96    2.59
  -1  -3  -9   34.04    2.65
  -3  -3  -9    0.19    1.10
   3  -3   9    1.17    1.14
  -3   3  -9   -1.19    0.78
   3   3   9    0.56    0.92
   3   3   9    1.75    1.16
  -5   3  -9  219.09    7.21
  -5  -3  -9  216.00    6.16
   5   3   9  214.10    7.14
   5  -3   9  216.07    6.38
   5   3   9  218.41    5.28
   7   3   9   -0.40    1.28
   7   3   9    0.00    1.29
   7  -3   9    2.57    1.72
  -7  -3  -9    3.26    1.32
  -7   3  -9    0.56    1.25
   9   3   9   98.22    5.56
  -9   3  -9   96.82    5.67
  -9  -3  -9   96.69    4.84
   9   3   9   93.77    4.56
   9  -3   9   99.94    5.25
  11  -3   9   22.33    3.46
  11   3   9   26.68    3.62
 -11  -3  -9   28.23    3.17
  11   3   9   26.56    3.28
 -11   3  -9   21.06    3.56
  13  -3   9   75.53    5.66
  13   3   9   70.83    4.95
 -13   3  -9   67.98    5.13
 -15  -3  -9   65.40    4.98
  15   3   9   55.56    5.38
  15  -3   9   65.06    6.10
 -15   3  -9   69.35    5.02
 -16   4   9    0.21    2.26
  16   4  -9   -0.51    3.46
  16  -4  -9    2.72    3.79
 -16  -4   9   -2.45    1.74
 -14   4   9    9.87    2.96
 -14  -4   9    7.93    2.78
  14  -4  -9    7.56    3.27
  14   4  -9    6.30    3.16
  12   4  -9  278.04   10.36
 -12  -4   9  260.99    8.90
  12  -4  -9  273.35    9.71
 -12   4   9  273.89    9.35
 -10  -4   9   52.99    3.87
  10  -4  -9   50.86    4.27
 -10   4   9   51.57    4.08
  10   4  -9   54.26    4.81
  -8  -4   9    5.42    1.83
   8   4  -9    4.77    0.69
   8  -4  -9    8.09    2.23
  -8   4   9    7.14    1.25
  -8   4   9    6.51    1.87
   8   4  -9   10.90    2.51
   6   4  -9   77.59    4.36
   6   4  -9   84.89    2.87
  -6  -4   9   92.50    4.08
   6  -4  -9   81.10    4.50
  -6   4   9   83.01    3.87
  -6   4   9   80.39    3.19
  -4   4   9   34.39    2.46
   4   4  -9   35.92    2.82
   4  -4  -9   40.64    3.16
  -4  -4   9   38.76    2.71
   4   4  -9   36.84    2.06
  -4   4   9   37.13    2.46
  -2   4   9  261.52    6.38
   2   4  -9  252.03    6.19
   2   4  -9  251.34    6.00
  -2  -4   9  254.41    6.31
   2  -4  -9  263.31    7.18
  -2   4   9  260.69    5.26
   0   4  -9   16.15    1.59
   0  -4   9   17.56    1.91
   0  -4  -9   15.17    2.10
   0   4   9   12.45    1.88
   0   4   9   15.67    1.31
   0   4  -9   14.23    1.87
  -2  -4  -9  106.37    4.41
   2   4   9  114.16    4.68
   2  -4   9  113.58    4.19
  -2   4  -9  101.66    4.37
   2   4   9  113.80    2.90
  -2   4  -9  107.94    2.33
   4   4   9   86.25    4.36
  -4  -4  -9   85.57    4.10
  -4   4  -9   94.94    4.58
   4  -4   9   87.40    4.01
   4   4   9   91.58    3.00
  -6   4  -9   43.71    3.55
  -6  -4  -9   47.34    3.32
   6   4   9   44.04    2.69
   6  -4   9   46.62    3.40
   6   4   9   47.97    3.69
   8   4   9   32.99    2.71
   8  -4   9   30.47    3.24
   8   4   9   31.53    3.61
  -8   4  -9   34.12    3.67
  -8  -4  -9   31.81    3.12
  10  -4   9  138.33    6.52
  10   4   9  140.25    5.68
 -10  -4  -9  139.77    6.19
 -10   4  -9  136.68    6.97
  10   4   9  135.95    6.85
  12   4   9   99.87    6.07
  12  -4   9   85.24    5.93
  12   4   9   94.04    5.20
 -12   4  -9   98.39    6.17
 -12  -4  -9   95.61    5.36
 -14   4  -9   19.07    2.95
  14  -4   9   18.98    3.99
  16  -4   9   35.57    5.36
 -16   4  -9   27.80    2.42
 -17  -5   9   -1.53    1.73
 -17   5   9    0.08    2.22
  17   5  -9    4.54    4.30
 -15  -5   9  117.00    6.57
 -15   5   9  121.97    7.25
  15  -5  -9  108.32    7.26
  15   5  -9  107.58    7.83
 -13  -5   9  144.93    6.78
  13   5  -9  155.85    8.35
 -13   5   9  141.01    6.96
  13  -5  -9  137.42    7.25
  11  -5  -9    4.42    2.58
  11   5  -9    2.20    2.58
 -11   5   9    3.52    2.02
 -11  -5   9    4.86    2.11
  -9  -5   9  397.11    9.91
   9  -5  -9  401.04   11.09
  -9   5   9  391.04    9.92
  -9   5   9  404.17    8.71
   9   5  -9  389.61   11.23
   7  -5  -9   37.39    3.55
   7   5  -9   31.10    3.30
  -7  -5   9   33.90    2.85
  -7   5   9   38.55    2.93
  -7   5   9   36.73    2.45
   7   5  -9   35.72    2.16
   5   5  -9 1048.41   16.49
  -5   5   9 1036.62   16.08
   5   5  -9 1026.68   18.13
  -5  -5   9 1030.96   16.78
  -5   5   9 1020.05   17.19
   5  -5  -9 1051.56   18.80
  -3   5   9   84.60    3.77
   3   5  -9   87.36    4.03
   3  -5  -9   86.33    4.36
   3   5  -9   84.94    3.37
  -3   5   9   88.87    3.08
  -3  -5   9   83.30    3.74
  -1   5   9  650.19   12.56
   1  -5  -9  639.29   12.80
  -1  -5   9  669.63   11.67
  -1   5   9  648.53    9.47
   1   5  -9  638.16   12.25
   1   5  -9  656.92   11.16
   1   5   9  267.89    7.40
   1  -5   9  273.50    6.85
   1   5   9  278.53    4.54
  -1   5  -9  274.54    5.26
  -1  -5  -9  256.38    7.33
  -1   5  -9  269.35    7.39
   3   5   9  781.46   15.40
   3  -5   9  763.73   13.67
  -3   5  -9  782.71   15.52
   3   5   9  781.12   10.63
  -3  -5  -9  773.49   14.54
  -5   5  -9  548.57   12.88
   5   5   9  539.18   12.65
   5  -5   9  544.01   11.44
  -5  -5  -9  546.90   11.87
   5   5   9  544.07    8.75
   7   5   9  142.25    4.36
  -7   5  -9  142.21    6.44
   7   5   9  142.45    6.39
   7  -5   9  145.19    5.93
  -7  -5  -9  144.30    5.94
  -9   5  -9  347.17   11.11
   9   5   9  377.03    8.42
   9   5   9  344.96   10.95
   9  -5   9  347.65   10.22
  -9  -5  -9  361.80   10.14
 -11   5  -9  529.92   14.85
  11   5   9  519.35   14.66
  11   5   9  532.83   11.77
 -11  -5  -9  537.18   13.46
  11  -5   9  524.92   13.74
  13  -5   9   15.76    3.75
 -13  -5  -9   11.90    2.39
 -13   5  -9   14.55    3.04
  13   5   9    9.52    2.53
 -15   5  -9  237.52   10.03
  15  -5   9  257.10   10.91
  16   6  -9   73.37    7.30
 -16   6   9   81.44    6.65
 -16  -6   9   60.28    5.29
 -14  -6   9  224.11    8.82
  14   6  -9  227.87   10.40
 -14   6   9  219.02    9.17
  14  -6  -9  228.69    9.36
 -12  -6   9    1.37    1.76
 -12   6   9    1.64    1.84
  12   6  -9    0.96    2.26
  12  -6  -9   -1.46    2.15
  10  -6  -9  445.77   12.09
 -10   6   9  437.28   11.13
 -10  -6   9  435.18   10.89
  10   6  -9  428.37   12.62
  -8   6   9  131.51    4.80
  -8  -6   9  129.05    5.27
   8   6  -9  131.88    4.36
  -8   6   9  130.38    5.24
   8   6  -9  127.41    6.27
   8  -6  -9  131.26    6.11
  -6   6   9  303.14    7.70
   6   6  -9  315.17    7.26
   6  -6  -9  307.17    9.03
  -6   6   9  310.97    7.45
  -6  -6   9  298.55    7.78
   6   6  -9  301.03    8.88
   4   6  -9  489.30   10.73
  -4   6   9  467.51   10.19
   4  -6  -9  466.32   11.24
  -4  -6   9  478.36    9.77
  -4   6   9  468.15    8.76
   4   6  -9  459.74    9.58
  -2   6   9   10.60    1.93
   2   6  -9    7.42    1.62
  -2   6   9    8.12    1.07
   2  -6  -9    8.65    2.08
   2   6  -9    5.56    1.45
  -2  -6   9    9.95    1.72
   0  -6  -9  686.39   13.76
   0   6  -9  666.46   11.27
   0   6   9  699.60   13.85
   0   6   9  682.41    9.27
   0  -6   9  687.62   12.32
   0   6  -9  691.68   13.62
  -2   6  -9  419.50   10.24
   2  -6   9  405.48    6.71
   2   6   9  384.13    9.85
  -2  -6  -9  392.20    9.72
   2  -6   9  391.60    8.87
   4   6   9  389.52    6.04
  -4   6  -9  395.35   10.52
   4   6   9  387.90   10.32
  -4  -6  -9  385.93    9.85
   6   6   9  316.10    6.13
  -6  -6  -9  311.84    9.09
   6   6   9  316.49    9.66
   6  -6   9  314.39    8.74
  -6   6  -9  323.58    9.98
  -8   6  -9  107.09    6.12
   8  -6   9  104.77    5.62
   8   6   9  106.52    5.90
  -8  -6  -9  116.45    5.93
 -10   6  -9  357.34   11.79
 -10  -6  -9  337.63   10.55
  10  -6   9  346.94   10.73
  10   6   9  371.74   11.84
  12   6   9    8.03    2.54
  12  -6   9   11.97    3.35
 -12  -6  -9    7.06    2.67
 -12   6  -9   11.71    2.50
  14   6   9   51.72    4.46
  14  -6   9   47.79    5.49
 -14   6  -9   48.21    4.99
  15   7  -9   98.26    7.97
 -15  -7   9   95.52    5.98
 -15   7   9   93.23    6.70
  13  -7  -9    0.47    2.66
 -13   7   9    0.13    2.01
 -13  -7   9    3.89    2.21
  13   7  -9    2.34    2.77
 -11   7   9  109.19    5.66
 -11  -7   9  110.07    5.65
  11  -7  -9  110.99    6.39
  11   7  -9  118.38    7.08
  -9   7   9   48.58    3.20
  -9   7   9   53.31    3.88
  -9  -7   9   55.28    4.01
   9  -7  -9   47.29    4.36
   9   7  -9   53.22    4.84
  -7   7   9   64.21    3.76
  -7   7   9   64.49    3.67
   7  -7  -9   59.41    4.33
   7   7  -9   66.02    3.40
  -7  -7   9   62.25    3.90
   7   7  -9   61.94    4.70
  -5  -7   9   40.49    3.05
  -5   7   9   35.62    3.01
   5   7  -9   36.84    3.32
   5  -7  -9   37.80    3.56
   5   7  -9   37.08    2.70
  -5   7   9   39.78    2.71
   3  -7  -9   22.43    2.91
  -3  -7   9   22.85    2.38
   3   7  -9   18.68    2.42
  -3   7   9   19.64    2.46
   3   7  -9   18.32    2.22
  -3   7   9   20.81    1.65
  -1   7   9   36.45    1.60
   1   7  -9   35.85    2.89
  -1   7   9   39.89    3.34
  -1  -7   9   42.63    2.92
   1   7  -9   35.96    2.66
   1  -7  -9   35.90    3.24
   1  -7   9  563.62    9.77
  -1  -7  -9  566.75   12.65
  -1   7  -9  584.43   12.86
   1   7   9  558.37   12.65
   1  -7   9  573.22   11.24
   3  -7   9   76.25    2.25
  -3   7  -9   68.30    4.18
   3   7   9   69.42    4.32
   3  -7   9   72.71    3.94
  -3  -7  -9   73.63    4.52
  -5  -7  -9  142.88    6.19
   5  -7   9  135.87    5.63
  -5   7  -9  135.87    6.31
   5   7   9  137.81    6.32
  -7  -7  -9    4.01    2.11
  -7   7  -9    5.04    2.13
   7   7   9    5.74    2.18
   7  -7   9    6.92    2.44
  -9  -7  -9  239.26    8.94
   9  -7   9  246.99    8.82
  -9   7  -9  236.81    9.55
   9   7   9  247.07    9.44
  11   7   9    1.98    1.79
 -11   7  -9    4.61    2.05
 -11  -7  -9    4.27    2.86
  11  -7   9    4.18    2.63
  13  -7   9    2.16    2.85
 -13  -7  -9    5.16    2.25
  13   7   9    2.72    1.20
 -13   7  -9    0.70    1.18
  15  -7   9    1.48    3.36
 -15   7  -9    8.72    1.30
  15   7   9    2.37    1.08
  16   8  -9   -3.35    3.25
 -16   8   9    0.80    2.22
  14   8  -9   18.11    4.65
  14  -8  -9   17.59    4.08
 -14  -8   9   13.66    2.76
 -14   8   9   10.99    3.19
 -12  -8   9   47.38    4.22
  12  -8  -9   50.57    4.98
 -12   8   9   48.81    4.31
  12   8  -9   50.98    5.49
  10  -8  -9   26.46    3.79
 -10  -8   9   29.57    3.30
  10   8  -9   30.30    4.30
 -10   8   9   29.33    3.43
  -8   8   9   26.88    2.84
   8   8  -9   32.39    2.83
   8  -8  -9   31.19    3.85
  -8   8   9   29.87    2.94
  -8  -8   9   35.65    3.31
   8   8  -9   25.42    3.57
  -6   8   9    0.92    1.34
   6   8  -9    0.39    1.03
  -6   8   9   -0.16    1.23
  -6  -8   9    1.74    1.51
   6  -8  -9   -0.98    1.49
   6   8  -9    1.35    1.86
  -4   8   9    4.12    1.15
   4  -8  -9    9.66    2.48
   4   8  -9    5.23    1.67
  -4   8   9    3.94    1.66
  -4  -8   9    5.47    1.73
   4   8  -9    6.10    2.01
  -2   8   9  342.07    6.07
   2  -8  -9  320.57    9.51
   2   8  -9  336.18    8.40
   2   8  -9  326.85    8.86
  -2  -8   9  328.13    8.02
  -2   8   9  325.68    9.14
   0   8   9  259.02    8.18
   0  -8   9  257.47    7.04
   0  -8  -9  261.77    8.34
   0   8  -9  273.95    8.28
   2   8   9    6.08    2.07
  -2  -8  -9    6.56    2.05
   2  -8   9    7.11    1.97
   2  -8   9   12.30    1.29
  -2   8  -9   10.38    2.24
  -4   8  -9  113.41    5.87
   4  -8   9  105.44    5.11
  -4  -8  -9  109.67    5.62
   4   8   9  103.66    5.73
  -6   8  -9    1.89    1.86
   6  -8   9    5.61    2.21
  -6  -8  -9    7.09    2.37
   6   8   9    4.70    2.13
  -8   8  -9    0.38    1.75
   8   8   9    2.70    2.07
   8  -8   9    2.50    2.02
  -8  -8  -9    4.56    2.44
 -10   8  -9   76.32    5.78
  10  -8   9  103.73    6.40
  10   8   9   92.27    6.19
 -10  -8  -9   93.16    6.21
  12  -8   9   70.71    5.87
 -12   8  -9   78.74    5.63
  12   8   9   81.50    5.83
 -12  -8  -9   73.85    5.87
  14   8   9   55.46    4.72
 -14  -8  -9   48.26    5.29
  14  -8   9   41.87    5.44
 -14   8  -9   43.87    4.87
  15   9  -9  137.70    9.24
 -15   9   9  125.63    7.42
 -13   9   9   85.48    5.75
 -13  -9   9   93.25    5.53
  13  -9  -9   97.49    6.43
  13   9  -9   77.00    6.86
  11   9  -9   83.23    6.30
 -11  -9   9   75.37    4.98
 -11   9   9   71.63    5.01
  11  -9  -9   71.66    5.45
  -9   9   9  147.89    6.16
   9  -9  -9  146.88    7.17
   9   9  -9  158.86    7.90
  -9   9   9  151.68    6.29
  -9  -9   9  157.98    6.48
  -7   9   9    4.04    1.75
   7   9  -9    3.46    1.74
   7  -9  -9    4.47    2.19
  -7  -9   9    6.18    1.99
  -7   9   9    4.82    1.70
   7   9  -9    3.25    2.35
   5   9  -9  123.46    5.99
  -5   9   9  114.49    5.52
   5  -9  -9  106.50    5.82
   5   9  -9  121.30    5.22
  -5  -9   9  119.50    5.11
  -5   9   9  126.59    4.36
  -3  -9   9    7.24    1.83
  -3   9   9    4.37    1.00
   3   9  -9    3.00    1.72
   3  -9  -9    3.79    1.98
  -3   9   9    5.25    2.01
   3   9  -9    6.80    2.01
  -1   9   9  883.21   17.98
   1   9  -9  881.39   17.75
  -1  -9   9  875.93   15.37
   1  -9  -9  868.24   17.77
   1  -9   9  905.55   16.07
   1  -9   9  935.30   15.21
  -1  -9  -9  905.32   18.40
   1   9   9  912.49   18.72
  -1   9  -9  919.79   18.81
  -3  -9  -9  119.64    6.09
  -3   9  -9  122.17    6.13
   3  -9   9  141.13    5.61
   3   9   9  127.46    6.27
   5  -9   9  831.15   16.33
   5   9   9  828.93   18.53
  -5  -9  -9  844.31   18.15
  -5   9  -9  860.57   18.99
  -7  -9  -9   61.63    5.01
  -7   9  -9   65.69    5.07
   7  -9   9   61.61    4.76
   7   9   9   61.18    5.01
  -9  -9  -9  279.75   10.43
   9   9   9  281.86   10.50
   9  -9   9  264.85    9.55
  -9   9  -9  273.13   10.63
  11   9   9  249.45   10.40
  11  -9   9  260.92   10.01
 -11  -9  -9  263.65   10.63
 -11   9  -9  257.06   10.57
  13  -9   9    1.83    3.15
 -13  -9  -9    2.58    2.09
 -13   9  -9    1.91    1.25
  13   9   9    5.24    1.51
 -14  10   9  199.98    8.98
  14  10  -9  202.78   10.87
  12  10  -9    4.42    3.02
 -12  10   9   -0.33    1.93
  12 -10  -9    0.19    1.91
 -10 -10   9  177.42    7.01
 -10  10   9  164.23    6.89
  10  10  -9  177.21    8.71
  10 -10  -9  172.95    7.93
   8 -10  -9    5.49    2.44
  -8  10   9    2.81    1.93
  -8 -10   9    2.09    1.95
   8  10  -9    4.21    2.31
   8  10  -9    1.67    2.19
  -8  10   9    7.64    2.10
  -6  10   9   69.62    3.63
  -6  10   9   79.47    5.10
   6  10  -9   68.72    4.96
   6 -10  -9   77.01    5.36
  -6 -10   9   71.14    4.18
   6  10  -9   73.69    4.57
   4 -10  -9   81.22    5.32
  -4 -10   9   81.46    4.49
  -4  10   9   74.86    3.22
  -4  10   9   77.42    4.90
   4  10  -9   78.66    4.94
   4  10  -9   79.79    4.50
  -2  10   9    5.82    2.19
   2 -10  -9    1.85    2.09
  -2 -10   9    1.30    1.65
   2  10  -9    1.07    1.58
   0  10   9  302.24    9.74
   0  10  -9  280.20    9.33
   0 -10   9  291.82    7.98
   0 -10  -9  302.89    9.88
   0 -10   9  294.28    7.67
   2 -10   9  291.27    8.27
  -2 -10  -9  276.24    9.42
  -2  10  -9  277.26    9.57
   2  10   9  268.10    9.44
   2 -10   9  284.72    6.89
   4  10   9  443.69   12.70
  -4 -10  -9  438.45   12.48
  -4  10  -9  464.01   13.20
   4 -10   9  435.59   10.93
  -6 -10  -9  227.45    9.11
   6 -10   9  232.79    8.29
  -6  10  -9  226.67    9.25
   6  10   9  231.80    9.28
   8 -10   9  161.14    7.48
  -8 -10  -9  168.61    8.32
  -8  10  -9  164.92    8.26
   8  10   9  175.52    8.31
  10  10   9  241.44   10.16
  10 -10   9  247.87    9.83
 -10  10  -9  261.52   10.77
 -10 -10  -9  248.34   10.38
 -12  10  -9    6.60    1.95
  12  10   9   15.40    3.06
 -12 -10  -9    8.42    3.36
  12 -10   9    4.54    2.90
 -13  11   9    3.09    1.73
  13  11  -9    1.52    3.06
 -11  11   9    1.69    1.69
  11  11  -9   -0.42    2.67
  11 -11  -9   -0.63    1.70
  -9  11   9    1.71    1.85
   9  11  -9    7.50    3.25
  -9  11   9    5.61    2.04
   9 -11  -9    2.22    2.07
  -7 -11   9   18.60    2.63
  -7  11   9   18.69    2.34
  -7  11   9   16.63    3.11
   7  11  -9   20.01    3.74
   7 -11  -9   17.94    3.35
   7  11  -9   19.21    2.98
  -5  11   9   23.24    3.45
  -5 -11   9   28.66    3.09
   5  11  -9   24.48    3.27
   5  11  -9   24.43    3.50
   5 -11  -9   26.92    3.80
   3 -11  -9  102.53    6.02
  -3 -11   9   91.23    4.59
   3  11  -9   98.84    5.57
  -3  11   9   91.06    5.71
  -1 -11   9   40.50    3.31
  -1 -11   9   39.57    3.35
  -1  11   9   34.23    3.88
   1 -11  -9   37.79    4.04
   1  11  -9   40.09    4.04
   1  11   9    5.57    2.33
   1 -11   9    0.62    1.87
   1 -11   9    2.61    0.96
  -1  11  -9    4.54    2.09
  -1 -11  -9    3.00    2.16
   3  11   9   51.81    4.71
  -3 -11  -9   48.16    4.77
   3 -11   9   55.99    4.30
  -3  11  -9   56.60    5.04
   5  11   9   60.66    5.30
  -5 -11  -9   62.74    5.38
   5 -11   9   63.08    4.75
  -5  11  -9   63.64    5.43
   7  11   9   35.45    4.51
   7 -11   9   34.22    4.10
  -7 -11  -9   28.61    4.42
  -7  11  -9   27.93    4.31
  -9  11  -9   16.16    3.44
  -9 -11  -9   14.79    3.79
   9 -11   9   16.78    3.65
   9  11   9   17.74    3.70
  11  11   9    5.68    1.99
 -11  11  -9    7.17    2.62
 -11 -11  -9    1.34    2.44
  11 -11   9    4.41    3.16
  13  11   9    3.06    1.86
  13 -11   9    2.07    3.21
 -13 -11  -9    3.27    2.18
 -13  11  -9   -1.31    0.92
  12  12  -9   20.35    4.52
 -12  12   9   18.97    3.13
  10  12  -9   62.57    6.38
 -10  12   9   58.51    4.38
  10 -12  -9   70.76    5.29
   8 -12  -9   65.50    5.34
  -8  12   9   54.16    4.88
   8  12  -9   59.18    5.55
  -6  12   9   12.22    2.91
   6 -12  -9   20.96    3.78
   6  12  -9   13.47    3.24
   6  12  -9   15.74    2.93
  -4  12   9  128.22    7.17
  -4 -12   9  120.10    5.23
  -4 -12   9  119.12    6.23
   4  12  -9  124.25    6.30
   4 -12  -9  124.74    7.02
   2 -12  -9    9.98    2.81
  -2 -12   9    9.32    2.50
  -2 -12   9    8.97    2.21
   2  12  -9    6.90    2.55
  -2  12   9   11.77    3.12
   0  12   9  100.61    6.40
   0 -12  -9   96.58    6.05
   0 -12   9  108.15    4.98
   0  12  -9   98.23    6.02
   0 -12   9   99.51    5.08
  -2  12  -9   16.95    3.40
   2  12   9   24.27    3.83
   2 -12   9   26.44    3.31
  -2 -12  -9   27.17    4.05
  -4 -12  -9    7.94    2.92
   4  12   9    7.66    2.81
   4 -12   9    8.36    2.73
  -4  12  -9    4.02    2.36
   6 -12   9   62.60    4.92
  -6 -12  -9   52.66    5.40
   6  12   9   48.73    5.16
  -6  12  -9   51.11    5.27
   8  12   9   10.66    3.03
  -8  12  -9    5.38    2.63
  -8 -12  -9    7.71    3.37
   8 -12   9   13.85    3.48
 -10 -12  -9   45.60    5.89
 -10  12  -9   48.80    5.77
  10 -12   9   49.19    5.50
  10  12   9   60.17    5.84
 -12  12  -9    2.74    1.67
 -12 -12  -9    8.92    2.67
  12 -12   9   -1.70    2.42
  12  12   9    9.62    2.99
  11  13  -9  166.11    9.62
  -9  13   9   84.00    5.80
   9 -13  -9   95.80    6.20
   9  13  -9   90.98    7.02
  -7  13   9    5.65    2.30
   7  13  -9    2.83    2.24
   7 -13  -9    5.74    2.51
   5  13  -9  223.60    8.90
  -5 -13   9  243.22    9.31
   5 -13  -9  247.22   10.00
  -5  13   9  223.47    9.42
  -3  13   9   80.23    5.96
   3 -13  -9   82.71    5.97
  -3 -13   9   75.72    5.04
   3  13  -9   72.20    5.22
  -1 -13   9  103.57    5.27
   1  13  -9   92.17    6.00
  -1 -13   9   94.54    5.13
  -1  13   9   97.46    6.50
   1 -13  -9   91.43    6.07
  -1 -13  -9  258.64   10.14
   1 -13   9  276.27    8.55
   1  13   9  294.56   10.95
  -1  13  -9  270.36   10.49
  -3 -13  -9    1.37    1.91
   3 -13   9    1.18    2.51
   3  13   9   -2.19    2.03
  -3  13  -9    2.30    2.03
   5  13   9  655.44   17.93
   5 -13   9  671.26   15.47
  -5 -13  -9  661.50   17.84
  -5  13  -9  676.27   18.51
  -7  13  -9   40.21    5.18
  -7 -13  -9   37.06    5.17
   7  13   9   45.21    5.23
   7 -13   9   44.39    4.89
   9  13   9  119.26    7.79
   9 -13   9  124.48    7.37
  -9 -13  -9  130.04    8.38
  -9  13  -9  136.58    8.21
 -11  13  -9   20.14    3.87
 -11 -13  -9   27.46    5.06
  11 -13   9   39.02    5.41
  11  13   9   24.54    4.26
  -8 -14   9   -3.09    2.00
  -8  14   9    0.89    2.11
   8 -14  -9    4.90    2.02
  -6  14   9   45.53    5.09
  -6 -14   9   40.41    4.86
   6 -14  -9   40.65    5.04
   6  14  -9   36.98    4.25
   4  14  -9   31.09    4.17
  -4  14   9   23.68    4.15
  -4 -14   9   32.52    4.17
   4 -14  -9   33.43    4.45
   2  14  -9   42.55    4.70
  -2  14   9   56.20    5.58
   2 -14  -9   46.25    5.04
  -2 -14   9   46.80    4.24
   0 -14  -9  113.23    7.10
   0  14   9   92.10    6.80
   0  14  -9  101.70    6.59
   2  14   9   16.92    3.78
  -2 -14  -9   24.85    4.28
   2 -14   9   22.29    3.59
  -2  14  -9   21.95    4.20
  -4 -14  -9  193.28    9.37
   4  14   9  191.53    9.43
  -4  14  -9  193.62    9.53
   4 -14   9  182.03    7.91
   6  14   9  272.17   11.43
   6 -14   9  282.41   10.17
  -6 -14  -9  254.63   11.18
  -6  14  -9  264.77   11.46
  -8 -14  -9   23.33    4.50
  -8  14  -9   15.43    3.39
   8  14   9   12.32    3.56
   8 -14   9   13.53    3.60
 -10  14  -9  128.02    8.12
  10  14   9  123.38    7.96
  10 -14   9  120.75    7.92
 -10 -14  -9  116.83    8.36
  -9 -15   9    3.38    2.83
  -9  15   9    2.34    2.28
   7  15  -9   17.31    4.01
  -7  15   9   13.18    3.32
  -7 -15   9   16.93    3.65
   7 -15  -9   11.29    2.80
   5  15  -9    2.89    2.33
   5 -15  -9    2.29    2.03
  -5  15   9    1.50    2.51
  -5 -15   9    1.74    2.01
   3  15  -9    8.64    2.64
   3 -15  -9   14.60    3.46
  -3  15   9    9.36    3.27
  -3 -15   9    8.21    2.42
   1 -15  -9    7.49    3.04
  -1  15   9    3.35    3.04
   1  15  -9    8.70    2.85
  -1  15  -9   25.82    4.42
   1  15   9   31.73    4.90
  -1 -15  -9   32.38    4.68
  -3 -15  -9    4.63    2.79
  -3  15  -9    1.78    2.30
   3  15   9   -0.49    1.91
   5 -15   9    7.40    3.63
   5  15   9    2.88    2.67
  -5 -15  -9    5.54    2.98
  -5  15  -9    9.30    3.25
  -7 -15  -9    1.19    2.37
   7 -15   9    2.60    3.09
  -7  15  -9   -1.21    1.61
   7  15   9    0.84    2.13
  -8  16   9    4.21    2.67
  -8 -16   9    1.02    2.33
   6  16  -9   34.99    4.87
  -6 -16   9   25.71    4.32
  -6  16   9   29.66    4.80
   6 -16  -9   30.27    4.12
   4  16  -9   88.23    6.59
  -4  16   9   83.40    6.90
   4 -16  -9   89.48    6.32
  -4 -16   9   81.79    5.71
  -2  16   9   33.09    5.06
   2 -16  -9   29.72    4.74
   2  16  -9   27.65    4.45
   0  16   9  112.22    7.88
   0 -16  -9  109.09    7.30
   0  16  -9  110.01    7.38
  -2 -16  -9   62.26    6.19
  -2  16  -9   77.29    6.97
   2  16   9   68.18    6.68
   4  16   9   34.38    5.02
  -4 -16  -9   28.16    4.72
  -4  16  -9   31.44    4.96
  -6 -16  -9   49.39    6.34
   6  16   9   45.35    6.00
  -6  16  -9   48.18    5.94
  -5  17   9  167.76    9.55
  -5 -17   9  161.03    8.50
   5 -17  -9  164.21    8.76
   5  17  -9  169.88    9.25
  -3  17   9   75.71    7.01
   3  17  -9   79.08    6.51
   3 -17  -9   72.02    5.89
   1  17  -9   57.33    5.88
  -1  17   9   50.92    6.25
   1 -17  -9   51.71    5.77
   1  17   9  124.58    8.56
  -1  17  -9  125.96    8.30
  -1 -17  -9  132.48    8.11
   3  17   9   -1.18    2.76
  -3  17  -9    3.55    2.61
  -3 -17  -9    0.10    2.36
 -16   0  10  288.79   10.98
  16   0 -10  305.57   12.35
 -14   0  10   51.88    4.86
  14   0 -10   47.05    5.11
 -12   0  10    0.50    1.70
  12   0 -10    2.42    2.49
  10   0 -10  337.10   10.21
 -10   0  10  333.82    9.31
  -8   0  10  308.63    8.12
  -6   0  10 1480.11   22.03
   6   0 -10 1507.35   23.98
   4   0 -10 1382.65   21.50
  -4   0  10 1354.77   19.74
   4   0 -10 1382.21   19.30
  -2   0  10 1162.28   17.24
   2   0 -10 1164.58   17.89
  -2   0  10 1113.13   16.52
   0   0  10 3499.15   43.70
   0   0  10 3594.67   49.06
   0   0 -10 3534.65   45.90
   2   0  10  130.61    4.10
  -2   0 -10  135.45    3.79
   2   0  10  134.91    4.81
   4   0  10  351.07    8.92
   4   0  10  334.45    7.38
  -4   0 -10  326.09    6.44
   6   0  10   27.40    2.96
   6   0  10   30.28    2.66
  -6   0 -10   32.56    2.08
   8   0  10   20.40    2.60
  -8   0 -10   18.45    1.73
  -8   0 -10   18.33    3.04
  10   0  10  476.72   11.65
 -10   0 -10  486.27   13.59
 -12   0 -10   37.38    4.30
  12   0  10   32.66    3.85
 -14   0 -10  214.66    9.33
  14   0  10  207.01    8.86
 -16   0 -10   39.01    4.34
  16   0  10   38.33    5.24
 -17   1  10   28.61    4.64
  17   1 -10   43.72    6.29
 -17  -1  10   38.92    5.03
  17  -1 -10   36.91    6.03
  15  -1 -10   85.35    6.80
 -15   1  10   76.65    5.75
  15   1 -10   71.99    6.33
 -15  -1  10   80.43    5.73
 -13  -1  10   34.30    4.05
  13  -1 -10   32.63    4.33
  13   1 -10   28.41    4.41
 -13   1  10   30.20    3.89
 -11  -1  10  204.55    7.50
  11   1 -10  200.19    8.34
  11  -1 -10  202.85    8.24
 -11   1  10  224.69    7.89
   9  -1 -10  213.92    7.72
  -9  -1  10  213.62    7.09
  -9   1  10  221.03    7.10
   9   1 -10  218.52    7.79
  -7   1  10  189.07    5.91
  -7  -1  10  186.23    6.01
   7   1 -10  191.61    6.67
   7  -1 -10  189.59    6.67
  -5  -1  10  668.27   11.91
  -5   1  10  674.23    9.97
   5   1 -10  662.01   12.99
   5  -1 -10  684.31   13.36
  -3   1  10  692.53   10.93
  -3   1  10  679.06   11.27
   3   1 -10  695.63   12.40
   3   1 -10  697.78   10.78
  -3  -1  10  674.79   11.52
   1   1 -10  775.47   12.82
  -1   1  10  755.70   11.73
  -1   1  10  759.15   12.80
   1  -1 -10  775.09   13.09
  -1  -1  10  756.04   12.23
   1   1 -10  759.53   12.52
  -1   1 -10 1222.45   19.86
   1   1  10 1235.68   19.92
  -1  -1 -10 1229.16   18.34
   1   1  10 1253.17   17.24
  -1   1 -10 1235.02   17.45
   1  -1  10 1230.18   17.78
   3   1  10   15.86    1.73
   3  -1  10   14.52    1.76
  -3   1 -10   18.62    1.32
  -3   1 -10   14.44    2.04
   3   1  10   17.30    2.12
  -3  -1 -10   18.58    1.69
   5   1  10  215.80    5.88
   5  -1  10  218.53    6.27
  -5  -1 -10  216.25    5.47
  -5   1 -10  221.57    7.28
  -5   1 -10  213.83    4.48
   5   1  10  218.24    7.16
   7   1  10    7.61    1.87
  -7   1 -10    7.35    2.14
  -7  -1 -10    6.83    1.46
  -7   1 -10    7.67    1.05
   7   1  10    8.92    2.12
   7  -1  10    6.29    1.85
  -9  -1 -10   12.13    1.91
  -9   1 -10   13.77    2.83
   9   1  10    8.56    2.31
   9  -1  10   12.39    2.65
 -11  -1 -10   16.73    3.52
  11   1  10   27.36    3.42
  11  -1  10   22.61    3.39
 -11   1 -10   21.19    4.00
  13  -1  10   50.11    4.98
  13   1  10   45.19    4.65
 -13  -1 -10   52.64    5.15
 -13   1 -10   53.60    4.48
 -15  -1 -10   51.43    4.34
  15   1  10   63.75    5.67
  15  -1  10   48.06    5.45
 -15   1 -10   46.86    4.04
 -16  -2  10   -1.82    2.11
  16   2 -10    3.12    3.25
  16  -2 -10    5.06    3.73
 -16   2  10    0.32    2.14
 -14   2  10   -1.58    1.76
 -14  -2  10    0.60    2.09
  14   2 -10    2.99    3.15
  14  -2 -10    1.81    2.82
 -12   2  10   29.11    3.65
  12   2 -10   25.13    3.93
 -12  -2  10   24.53    3.46
  12  -2 -10   29.41    4.07
 -10  -2  10   33.05    3.35
 -10   2  10   28.50    3.19
  10  -2 -10   30.60    3.79
  10   2 -10   36.15    3.97
  -8  -2  10  205.06    6.53
  -8   2  10  203.64    6.52
   8  -2 -10  195.76    7.13
   8   2 -10  201.72    7.24
   6   2 -10   19.14    2.48
  -6   2  10   23.26    1.38
  -6   2  10   18.90    2.08
   6  -2 -10   23.50    2.76
  -6  -2  10   17.59    2.11
  -4   2  10   33.58    1.78
   4   2 -10   38.20    2.83
  -4   2  10   34.27    2.40
   4  -2 -10   37.01    2.97
  -4  -2  10   29.33    2.30
   4   2 -10   31.56    1.27
   2   2 -10  290.85    6.71
  -2   2  10  289.96    6.01
   2   2 -10  287.00    6.12
   2  -2 -10  301.76    7.43
  -2  -2  10  291.28    6.65
  -2   2  10  292.84    6.28
   0   2 -10    3.39    1.10
   0  -2  10    5.20    1.35
   0   2  10    1.84    1.00
   0  -2 -10    2.10    1.28
   0   2 -10    1.28    0.90
   0   2  10    3.42    0.99
  -2   2 -10    1.64    1.17
  -2   2 -10    3.40    0.77
   2  -2  10    3.69    1.31
   2   2  10    1.92    1.30
  -2  -2 -10    2.99    1.23
   2   2  10    2.43    1.02
   4  -2  10  105.66    4.28
  -4   2 -10  111.79    2.32
  -4  -2 -10  102.75    3.97
   4   2  10  107.59    4.84
   4   2  10  107.19    3.80
  -4   2 -10  107.58    4.82
   6  -2  10   87.49    4.36
   6   2  10   83.82    3.83
  -6   2 -10   92.65    4.92
   6   2  10   91.30    4.85
  -6  -2 -10   89.53    3.78
  -6   2 -10   86.81    2.21
   8   2  10   -0.02    1.51
   8   2  10    0.27    1.51
  -8  -2 -10    1.25    1.24
  -8   2 -10    0.91    1.48
   8  -2  10    1.55    1.78
 -10  -2 -10    4.07    1.49
 -10   2 -10    5.10    2.25
  10   2  10    6.14    2.11
  10  -2  10    4.91    2.40
  10   2  10    5.78    2.30
  12   2  10    7.57    2.75
  12  -2  10    2.55    2.55
 -12  -2 -10   10.36    3.16
 -12   2 -10    9.40    2.63
  14   2  10   21.98    3.91
  14  -2  10   16.67    4.05
 -14  -2 -10   28.18    3.86
 -14   2 -10   21.89    3.29
  16   2  10   25.51    4.80
  16  -2  10   21.66    4.51
 -16  -2 -10   16.44    2.41
 -16   2 -10   11.85    1.47
  17   3 -10   98.02    8.29
  17  -3 -10  104.83    8.55
 -17  -3  10  105.68    6.73
 -17   3  10  100.26    6.99
  15  -3 -10   74.48    6.40
  15   3 -10   68.06    6.41
 -15  -3  10   74.07    5.81
 -15   3  10   76.47    5.75
  13   3 -10   -1.79    2.17
 -13  -3  10    2.25    1.93
  13  -3 -10    0.98    2.50
 -13   3  10    2.45    2.04
  11   3 -10   48.99    4.81
  11  -3 -10   42.59    4.35
 -11   3  10   40.73    3.87
 -11  -3  10   42.33    3.78
   9  -3 -10  405.71   11.14
  -9   3  10  405.34   10.06
  -9  -3  10  396.12    9.87
   9   3 -10  411.26   11.25
   7  -3 -10    1.24    1.85
  -7  -3  10    2.15    1.49
  -7   3  10    4.95    0.94
   7   3 -10    2.95    1.96
  -7   3  10    4.85    1.70
  -5   3  10 1335.77   19.62
   5  -3 -10 1348.46   22.26
  -5  -3  10 1326.87   20.15
   5   3 -10 1345.89   19.01
  -5   3  10 1330.55   19.80
   5   3 -10 1328.65   21.57
  -3   3  10   16.87    1.67
   3  -3 -10   18.25    2.33
  -3   3  10   14.91    1.53
  -3  -3  10   13.89    1.77
   3   3 -10   14.18    1.90
   3   3 -10   15.78    1.26
  -1  -3  10 1001.49   15.51
  -1   3  10 1004.18   16.45
   1   3 -10  995.44   15.16
  -1   3  10  992.91   14.09
   1   3 -10 1015.65   16.38
   1  -3 -10  978.38   16.70
   1  -3  10  105.30    4.06
   1   3  10  106.84    3.09
  -1   3 -10  104.36    4.15
  -1  -3 -10  110.08    4.29
   1   3  10  101.17    4.15
  -1   3 -10  111.83    2.99
  -3  -3 -10  178.64    5.47
  -3   3 -10  181.70    6.07
   3  -3  10  164.90    5.26
   3   3  10  180.27    6.13
   3   3  10  188.37    4.52
  -5   3 -10  147.37    6.00
   5  -3  10  141.71    5.24
   5   3  10  149.25    4.53
   5   3  10  148.38    6.03
  -5  -3 -10  153.15    5.18
   7   3  10    7.40    1.74
  -7  -3 -10    5.68    1.69
  -7   3 -10    4.54    1.99
   7   3  10    6.95    2.01
   7  -3  10    7.92    2.09
   9  -3  10  155.98    6.61
   9   3  10  152.76    7.12
   9   3  10  153.75    5.77
  -9   3 -10  152.66    7.10
  -9  -3 -10  147.25    5.82
  11   3  10  122.46    6.71
 -11  -3 -10  132.74    5.68
  11   3  10  131.13    6.10
 -11   3 -10  122.78    6.78
  11  -3  10  133.73    6.57
  13   3  10   60.94    4.85
 -13   3 -10   58.11    4.92
  13  -3  10   64.29    5.56
 -13  -3 -10   53.80    5.36
  15   3  10  196.76    9.20
 -15  -3 -10  183.45    8.80
  15  -3  10  204.57    9.71
 -15   3 -10  184.30    8.61
 -16  -4  10  156.53    8.10
  16   4 -10  134.97    8.76
 -16   4  10  146.68    7.98
  16  -4 -10  143.08    8.67
 -14  -4  10   96.34    6.14
  14  -4 -10  109.37    6.76
  14   4 -10  114.94    7.57
 -14   4  10  109.10    6.51
  12   4 -10   26.05    4.17
 -12   4  10   28.45    3.58
 -12  -4  10   38.12    3.91
  12  -4 -10   27.22    4.01
  10   4 -10  496.54   13.27
  10  -4 -10  491.87   12.82
 -10   4  10  499.11   11.88
 -10  -4  10  489.91   11.71
   8   4 -10   85.79    5.08
  -8  -4  10   93.53    4.64
  -8   4  10   93.47    4.48
   8  -4 -10  101.94    5.33
  -8   4  10   99.13    3.41
  -6  -4  10  694.07   13.10
  -6   4  10  735.66   12.45
   6   4 -10  706.81   14.45
  -6   4  10  712.88   12.84
   6   4 -10  735.35   11.52
   6  -4 -10  723.88   14.88
  -4  -4  10 1277.03   19.60
   4   4 -10 1296.18   19.42
  -4   4  10 1295.78   18.63
   4  -4 -10 1274.92   21.52
   4   4 -10 1289.21   20.66
  -4   4  10 1340.28   20.26
   2   4 -10  177.32    5.16
  -2   4  10  179.58    4.34
   2   4 -10  177.49    4.91
   2  -4 -10  173.57    6.09
  -2   4  10  176.20    5.20
  -2  -4  10  183.80    5.32
   0  -4 -10 1516.03   23.72
   0   4  10 1539.93   24.30
   0  -4  10 1533.55   22.11
   0   4  10 1530.91   19.82
   0   4 -10 1550.27   21.28
   0   4 -10 1560.13   24.27
   2   4  10   56.67    3.47
  -2   4 -10   60.77    3.51
   2   4  10   66.41    2.39
  -2  -4 -10   56.59    3.38
  -2   4 -10   60.12    1.81
   2  -4  10   65.78    3.41
  -4   4 -10  722.24   15.04
   4  -4  10  726.16   13.34
   4   4  10  708.73   14.76
  -4  -4 -10  721.66   13.66
   4   4  10  731.95   11.07
  -6   4 -10  234.73    8.05
   6   4  10  235.37    8.09
  -6  -4 -10  243.52    7.13
   6   4  10  242.57    5.80
   6  -4  10  227.02    7.12
  -8   4 -10   90.90    5.51
   8   4  10   80.59    5.31
   8  -4  10   77.57    4.73
  -8  -4 -10   92.46    4.71
   8   4  10   90.88    4.23
 -10  -4 -10  288.80    8.99
 -10   4 -10  309.88   10.71
  10   4  10  300.48   10.41
  10  -4  10  288.85    9.49
  10   4  10  315.25    8.39
  12  -4  10    8.16    2.88
  12   4  10    9.15    2.56
  12   4  10    5.37    2.44
 -12   4 -10    6.23    2.20
 -12  -4 -10   10.46    2.47
 -14   4 -10  225.75    9.78
  14  -4  10  227.02    9.95
  16  -4  10   39.68    5.70
 -16   4 -10   28.11    3.66
 -17  -5  10   10.82    3.13
  17   5 -10    0.91    3.59
 -17   5  10   11.62    3.46
 -15   5  10   32.74    4.45
  15   5 -10   43.70    5.64
 -15  -5  10   36.21    4.50
  15  -5 -10   48.79    5.22
 -13  -5  10   12.61    2.89
  13   5 -10   13.17    3.61
  13  -5 -10   11.07    3.36
 -13   5  10   11.26    2.99
  11  -5 -10  198.65    8.19
 -11  -5  10  192.52    7.38
  11   5 -10  191.39    8.55
 -11   5  10  181.86    7.30
  -9   5  10   49.16    3.69
   9   5 -10   47.54    4.38
   9  -5 -10   47.16    4.23
  -9  -5  10   55.13    3.82
   7   5 -10  135.83    3.96
   7  -5 -10  129.15    5.89
  -7  -5  10  123.95    5.12
  -7   5  10  131.18    4.43
  -7   5  10  130.64    5.00
   7   5 -10  125.78    5.99
   5   5 -10  186.41    6.43
  -5  -5  10  189.70    5.98
  -5   5  10  187.44    5.40
   5  -5 -10  196.69    6.99
   5   5 -10  187.68    4.91
  -5   5  10  197.06    5.64
   3  -5 -10   92.41    4.71
  -3   5  10   91.97    3.21
   3   5 -10   88.19    3.99
  -3  -5  10   97.85    4.01
   3   5 -10   87.24    3.47
  -3   5  10   94.44    3.96
   1   5 -10   98.94    4.03
  -1   5  10   99.61    2.91
  -1   5  10  101.17    4.33
  -1  -5  10  106.73    4.32
   1  -5 -10  107.10    4.77
   1   5 -10   97.53    3.76
  -1   5 -10  155.01    3.76
  -1  -5 -10  161.53    5.73
   1  -5  10  156.37    5.15
   1   5  10  159.79    3.40
   1   5  10  152.42    5.66
  -1   5 -10  148.71    5.42
  -3   5 -10   77.71    4.25
  -3  -5 -10   76.13    4.21
   3  -5  10   72.43    3.83
   3   5  10   75.23    4.34
   3   5  10   80.91    2.65
   5   5  10  455.38   11.64
  -5   5 -10  475.64   11.92
   5  -5  10  459.05   10.46
  -5  -5 -10  444.73   10.61
   5   5  10  466.37    7.93
   7  -5  10   23.64    3.02
  -7   5 -10   30.19    3.60
   7   5  10   32.02    2.30
   7   5  10   31.74    3.70
  -7  -5 -10   35.23    3.34
  -9   5 -10   91.41    5.76
   9   5  10   93.84    5.71
  -9  -5 -10   96.94    5.38
   9   5  10   92.72    4.48
   9  -5  10   93.91    5.44
 -11   5 -10   11.00    2.97
  11   5  10   10.33    2.71
  11  -5  10    8.91    2.92
 -11  -5 -10    9.33    2.40
  13   5  10   92.56    6.09
  13  -5  10   93.11    6.47
 -13   5 -10   96.31    6.13
  15  -5  10    2.67    3.40
 -15   5 -10    3.93    1.25
 -16   6  10   24.79    4.45
  16  -6 -10   24.01    5.64
 -16  -6  10   23.26    3.82
  16   6 -10   30.62    5.62
 -14  -6  10   66.98    5.05
  14   6 -10   54.19    6.10
  14  -6 -10   59.87    5.59
 -14   6  10   51.39    5.00
  12   6 -10   48.56    5.31
 -12   6  10   46.64    4.40
  12  -6 -10   53.10    4.96
 -12  -6  10   47.88    4.17
 -10  -6  10    9.29    2.46
 -10   6  10    9.71    2.44
  10   6 -10   12.60    3.34
  10  -6 -10   13.16    3.11
  -8  -6  10  158.57    5.98
  -8   6  10  147.97    5.64
   8  -6 -10  145.93    6.76
  -8   6  10  153.92    5.18
   8   6 -10  151.00    6.83
  -6   6  10    1.38    1.28
   6   6 -10    2.72    1.83
  -6  -6  10    0.45    1.46
   6  -6 -10    3.20    1.91
   6   6 -10    3.11    1.15
  -6   6  10    3.03    1.37
  -4  -6  10  152.93    5.36
   4   6 -10  155.12    5.80
  -4   6  10  158.41    4.55
  -4   6  10  155.27    5.45
   4   6 -10  156.86    4.97
   4  -6 -10  151.88    6.24
   2   6 -10  114.06    4.48
   2  -6 -10  104.93    5.17
  -2   6  10  115.93    3.30
  -2  -6  10  111.39    4.43
   2   6 -10  114.38    4.48
  -2   6  10  105.45    4.62
   0  -6 -10   69.23    4.11
   0   6  10   63.56    2.03
   0  -6  10   71.64    3.80
   0   6 -10   63.96    2.92
   0   6 -10   63.31    3.56
   0   6  10   59.54    3.66
   2   6  10  221.27    7.31
  -2   6 -10  209.14    7.06
   2  -6  10  221.43    4.38
   2   6  10  215.47    3.72
  -2  -6 -10  215.33    7.08
   2  -6  10  215.39    6.45
   4   6  10   98.93    5.10
   4  -6  10  102.93    4.70
   4   6  10   98.79    2.77
  -4  -6 -10  105.73    5.15
  -4   6 -10  108.96    5.32
   6   6  10    8.85    1.62
   6   6  10   11.37    2.59
   6  -6  10    8.31    2.28
  -6  -6 -10    9.67    2.27
  -6   6 -10    4.49    1.90
   8   6  10   18.28    3.17
  -8   6 -10   29.47    3.77
   8  -6  10   18.09    3.10
  -8  -6 -10   23.59    3.34
  10   6  10   76.76    5.59
 -10   6 -10   75.51    5.44
  10  -6  10   68.96    5.13
 -10  -6 -10   73.70    5.11
 -12   6 -10   67.14    5.45
 -12  -6 -10   65.74    5.09
  12  -6  10   74.58    5.89
  12   6  10   71.62    5.51
 -14   6 -10  111.15    6.68
  14   6  10   97.61    6.33
  14  -6  10  108.21    7.23
 -15   7  10  236.34    9.86
 -15  -7  10  228.05    9.06
  15  -7 -10  213.97   10.10
  15   7 -10  222.95   10.92
  13  -7 -10   88.12    6.30
 -13  -7  10   79.80    5.34
 -13   7  10   92.28    5.78
  13   7 -10   94.75    7.19
  11  -7 -10  165.45    7.77
 -11   7  10  171.83    7.11
  11   7 -10  178.62    8.50
 -11  -7  10  165.20    6.95
  -9   7  10  143.16    5.91
  -9   7  10  143.28    5.23
   9   7 -10  143.55    7.26
   9  -7 -10  137.71    6.86
  -9  -7  10  139.88    6.03
  -7  -7  10   25.88    2.80
   7   7 -10   30.64    2.53
  -7   7  10   25.88    2.63
  -7   7  10   22.91    2.54
   7   7 -10   21.24    3.25
   7  -7 -10   24.96    3.32
   5   7 -10  276.15    7.18
  -5  -7  10  286.41    7.70
   5   7 -10  280.07    8.46
  -5   7  10  267.16    7.72
  -5   7  10  271.52    6.67
   5  -7 -10  275.62    8.84
   3   7 -10   25.27    2.41
  -3   7  10   31.39    1.99
   3   7 -10   26.67    2.67
  -3   7  10   31.34    2.88
  -3  -7  10   25.69    2.56
   3  -7 -10   23.44    3.07
  -1   7  10  296.44    5.24
   1   7 -10  301.75    7.23
   1   7 -10  299.69    8.29
   1  -7 -10  313.42    9.09
  -1  -7  10  306.36    7.75
  -1   7  10  307.73    8.60
   1  -7  10  317.93    8.02
  -1  -7 -10  336.76    9.36
   1   7  10  314.78    9.00
  -1   7 -10  316.40    8.94
  -3   7 -10  325.12    9.55
   3   7  10  328.90    9.54
  -3  -7 -10  324.49    9.36
   3  -7  10  326.12    8.43
  -5   7 -10  278.34    9.24
  -5  -7 -10  262.67    8.57
   5  -7  10  272.71    8.23
   5   7  10  252.13    8.77
   7   7  10   40.22    4.05
  -7   7 -10   37.01    4.07
   7  -7  10   38.46    3.84
  -7  -7 -10   41.21    4.02
  -9  -7 -10  274.24    9.58
   9  -7  10  286.90    9.65
  -9   7 -10  299.77   10.84
   9   7  10  277.28   10.27
 -11   7 -10   61.49    5.24
 -11  -7 -10   54.75    5.08
  11  -7  10   70.24    5.64
  11   7  10   60.94    5.06
  13   7  10   45.52    4.96
  13  -7  10   39.43    5.07
 -13  -7 -10   47.76    4.62
 -13   7 -10   46.21    4.97
  15  -7  10  251.44   11.39
  15   7  10  269.69   11.06
 -15   7 -10  263.30   11.07
  16   8 -10  139.86    9.72
 -16   8  10  129.77    7.57
  14   8 -10  254.27   11.46
  14  -8 -10  254.80   10.37
 -14   8  10  264.34   10.09
 -14  -8  10  243.84    9.12
  12  -8 -10   24.20    4.20
  12   8 -10   25.24    4.58
 -12   8  10   22.37    3.38
 -12  -8  10   29.05    3.70
 -10   8  10  276.18    8.73
 -10  -8  10  272.81    8.72
  10   8 -10  293.30   10.81
  10  -8 -10  281.40    9.89
  -8   8  10    1.50    1.47
  -8   8  10    1.19    1.37
  -8  -8  10   -0.77    1.69
   8  -8 -10   -0.48    1.88
   8   8 -10   -0.31    2.00
   6  -8 -10   74.56    5.03
   6   8 -10   77.53    3.80
  -6   8  10   74.41    3.74
  -6   8  10   69.29    4.18
   6   8 -10   73.34    4.78
  -6  -8  10   76.88    4.33
  -4   8  10  105.11    3.75
   4   8 -10  100.80    4.57
   4   8 -10  107.07    5.13
   4  -8 -10  103.55    5.69
  -4  -8  10  110.52    4.67
  -4   8  10  102.59    5.02
  -2   8  10  269.75    8.30
  -2  -8  10  264.99    7.29
   2   8 -10  261.80    7.30
  -2   8  10  270.79    5.26
   2  -8 -10  262.62    8.67
   2   8 -10  267.75    7.97
   0   8 -10  622.42   11.41
   0   8  10  614.81   13.91
   0   8 -10  624.99   13.87
   0  -8  10  639.29   12.40
   0  -8 -10  612.04   13.95
  -2   8 -10   16.07    2.62
   2  -8  10   18.16    1.48
  -2  -8 -10   18.20    2.93
   2  -8  10   13.43    2.42
   2   8  10    9.02    2.35
  -4  -8 -10  796.57   16.76
   4   8  10  763.13   17.03
  -4   8 -10  773.01   17.25
   4  -8  10  780.85   15.26
  -6  -8 -10  634.96   14.98
   6  -8  10  625.43   13.84
   6   8  10  627.57   15.62
  -6   8 -10  633.91   15.81
   8  -8  10  133.21    6.63
   8   8  10  140.52    7.27
  -8  -8 -10  150.34    7.47
  -8   8 -10  130.07    7.07
 -10  -8 -10  271.70   10.20
  10  -8  10  276.26    9.86
  10   8  10  269.16   10.61
 -10   8 -10  255.81   10.36
 -12   8 -10   -0.97    1.49
 -12  -8 -10   -3.95    1.61
  12   8  10    2.74    1.67
  12  -8  10    0.72    2.52
 -14   8 -10  142.46    7.65
  14   8  10  160.36    8.33
  14  -8  10  145.03    8.44
 -14  -8 -10  154.28    8.16
  15   9 -10   63.00    7.02
 -15   9  10   60.42    5.82
  13  -9 -10   15.82    3.70
 -13   9  10   14.80    3.44
  13   9 -10   17.11    4.36
 -13  -9  10   11.63    2.75
 -11   9  10  130.96    6.52
 -11  -9  10  144.01    6.64
  11   9 -10  149.78    8.32
  11  -9 -10  137.92    7.37
  -9   9  10   12.97    2.57
   9  -9 -10    3.81    2.57
  -9  -9  10   10.04    2.58
   9   9 -10   12.87    3.39
  -9   9  10   13.61    2.35
   7   9 -10    1.63    1.52
  -7   9  10   -0.76    1.28
   7  -9 -10   -0.22    1.83
   7   9 -10    0.31    2.08
  -7   9  10    0.47    1.32
  -7  -9  10    1.19    1.62
  -5   9  10  117.99    5.72
   5  -9 -10  119.74    6.47
   5   9 -10  111.86    5.02
   5   9 -10  119.43    5.84
  -5   9  10  122.25    4.40
  -5  -9  10  115.38    5.18
  -3  -9  10    1.78    1.63
   3   9 -10    2.88    1.88
  -3   9  10    1.01    1.67
   3  -9 -10    1.00    1.83
  -3   9  10    1.82    0.77
   3   9 -10    0.42    1.26
   1   9 -10    2.43    1.66
  -1   9  10    6.22    2.10
   1   9 -10    2.15    1.58
  -1  -9  10    4.23    1.76
   1  -9 -10    3.58    1.99
   1   9  10   44.23    3.99
   1  -9  10   47.92    2.77
   1  -9  10   45.28    3.52
  -1   9 -10   48.28    3.90
  -1  -9 -10   51.80    4.23
   3   9  10   95.02    5.57
   3  -9  10   91.71    5.04
  -3   9 -10  102.20    5.67
  -3  -9 -10  106.07    5.81
   5  -9  10  406.58   10.64
  -5  -9 -10  394.43   11.69
  -5   9 -10  384.57   11.91
   5   9  10  389.28   11.84
  -7  -9 -10    3.26    2.33
   7   9  10    1.91    2.01
  -7   9 -10    1.39    1.83
   7  -9  10    1.16    2.13
  -9   9 -10   68.30    5.44
   9   9  10   70.85    5.57
  -9  -9 -10   74.98    5.88
   9  -9  10   74.94    5.70
 -11   9 -10    2.95    1.95
 -11  -9 -10   -0.93    2.15
  11  -9  10    3.13    2.69
  11   9  10    0.41    1.95
  13  -9  10    5.25    3.32
 -13  -9 -10   10.95    3.06
 -13   9 -10    7.13    1.91
  13   9  10    6.01    2.16
  14  10 -10   80.42    7.65
 -14  10  10   78.37    5.87
  12  10 -10   -0.92    2.50
 -12  10  10    0.83    1.88
  12 -10 -10    1.79    2.38
  10 -10 -10   62.74    5.45
  10  10 -10   58.11    5.84
 -10 -10  10   64.83    4.63
 -10  10  10   50.84    4.19
   8  10 -10    3.38    2.68
   8 -10 -10    5.79    2.60
  -8 -10  10    3.16    2.06
  -8  10  10    5.32    2.14
  -8  10  10    3.04    1.98
  -6  10  10  240.65    8.60
   6  10 -10  249.00    9.12
  -6  10  10  238.91    6.72
   6 -10 -10  252.09    9.37
  -6 -10  10  257.11    7.87
   6  10 -10  257.96    8.21
  -4  10  10   16.98    3.00
   4 -10 -10   11.40    2.82
   4  10 -10   13.53    2.80
   4  10 -10   18.22    2.70
  -4 -10  10   18.78    2.65
   2 -10 -10   55.87    4.56
   2  10 -10   53.08    4.15
  -2  10  10   57.53    4.60
   2  10 -10   60.75    4.02
  -2 -10  10   61.49    4.03
   0 -10  10  204.78    6.81
   0  10  10  206.06    8.03
   0 -10  10  211.53    6.34
   0 -10 -10  214.85    8.30
   0  10 -10  218.11    8.16
   2  10  10   -1.26    1.64
  -2  10 -10   -0.84    1.35
   2 -10  10    0.36    1.84
  -2 -10 -10    2.56    1.97
   4  10  10  151.06    7.28
  -4  10 -10  156.25    7.50
  -4 -10 -10  159.08    7.51
   4 -10  10  169.74    6.81
   6  10  10   35.15    4.21
  -6  10 -10   35.24    4.27
  -6 -10 -10   41.82    4.68
   6 -10  10   38.20    3.91
  -8 -10 -10   60.90    5.61
   8 -10  10   52.12    4.71
   8  10  10   53.67    5.13
  -8  10 -10   53.80    5.25
 -10  10 -10  123.55    7.48
 -10 -10 -10  116.23    7.19
  10  10  10  123.54    7.37
  10 -10  10  111.80    7.11
  12 -10  10    0.89    2.41
 -12  10 -10    1.93    1.72
  12  10  10   -0.84    1.56
 -12 -10 -10    3.98    2.49
  13  11 -10   90.33    7.80
 -13  11  10  100.99    6.12
  11 -11 -10  117.25    7.11
 -11  11  10  111.68    5.95
  11  11 -10  131.89    8.20
  -9  11  10   63.89    4.19
   9 -11 -10   61.97    5.55
   9  11 -10   66.90    5.95
  -9  11  10   62.41    4.59
  -7  11  10   84.23    5.52
   7  11 -10   85.92    4.95
  -7 -11  10   78.81    4.72
   7  11 -10   86.80    6.02
   7 -11 -10   88.96    5.88
   5 -11 -10  141.21    7.33
   5  11 -10  146.23    6.97
   5  11 -10  132.15    6.30
  -5  11  10  134.26    6.62
  -5 -11  10  133.52    5.74
  -3 -11  10    5.24    2.02
  -3  11  10    5.11    2.14
   3 -11 -10    9.85    2.78
   3  11 -10    6.44    2.21
   1  11 -10   99.89    5.74
  -1 -11  10   90.57    4.74
  -1 -11  10   92.17    4.64
   1 -11 -10   95.30    5.84
  -1  11  10   98.74    5.82
  -1  11 -10  134.84    6.79
  -1 -11 -10  130.85    6.80
   1 -11  10  127.28    5.75
   1  11  10  126.45    6.69
   3 -11  10  106.60    5.61
  -3 -11 -10  107.56    6.34
  -3  11 -10  108.07    6.34
   3  11  10  108.65    6.33
  -5  11 -10  208.54    9.17
   5  11  10  214.53    9.22
   5 -11  10  236.80    8.42
  -5 -11 -10  224.05    9.33
   7  11  10   19.02    3.79
   7 -11  10   21.30    3.74
  -7  11 -10   19.95    3.85
  -7 -11 -10   21.56    4.10
  -9  11 -10  616.65   17.75
   9 -11  10  574.56   15.46
  -9 -11 -10  604.60   17.10
   9  11  10  602.87   17.22
 -11 -11 -10   74.29    6.57
  11  11  10   85.64    6.25
 -11  11 -10   81.23    6.29
  11 -11  10   82.72    6.59
  12  12 -10    7.85    3.73
 -12  12  10   12.57    2.68
  10  12 -10  129.92    8.26
  10 -12 -10  120.53    7.28
   8 -12 -10    1.29    2.11
  -8  12  10   -2.02    1.69
   8  12 -10    3.25    2.78
   6  12 -10   21.01    3.87
  -6 -12  10   22.67    2.87
   6  12 -10   19.39    2.95
   6 -12 -10   23.15    3.94
  -6  12  10   20.74    3.50
   4 -12 -10    2.76    2.56
  -4 -12  10    2.24    1.99
  -4  12  10    4.39    2.54
   4  12 -10    2.13    1.84
   2 -12 -10   24.29    3.91
  -2  12  10   25.85    3.86
  -2 -12  10   28.07    3.32
  -2 -12  10   28.85    3.22
   2  12 -10   27.49    3.71
   0 -12  10   94.62    4.50
   0  12 -10   94.35    5.95
   0 -12  10   94.41    5.16
   0 -12 -10   82.81    5.77
   0  12  10   94.44    6.04
  -2  12 -10    6.91    2.64
   2 -12  10    9.10    2.61
  -2 -12 -10    6.33    2.78
   2  12  10   10.17    3.10
   4  12  10  330.86   11.64
  -4 -12 -10  310.03   11.25
  -4  12 -10  301.59   11.33
   4 -12  10  311.42    9.64
   6  12  10  137.94    7.88
   6 -12  10  130.35    6.85
  -6  12 -10  141.20    7.94
  -6 -12 -10  138.20    7.95
   8  12  10  153.76    8.42
  -8 -12 -10  158.50    8.79
  -8  12 -10  140.15    8.24
   8 -12  10  158.51    7.84
 -10  12 -10  269.57   11.77
 -10 -12 -10  281.30   11.96
  10  12  10  276.02   11.60
  10 -12  10  282.34   11.06
  11  13 -10   17.45    4.62
   9 -13 -10    3.16    2.16
   9  13 -10    1.89    2.69
  -9  13  10    3.36    2.04
   7 -13 -10    5.99    2.26
  -7  13  10    6.38    2.42
   7  13 -10    2.82    2.47
   7  13 -10    2.04    2.86
  -5 -13  10   32.55    4.20
   5 -13 -10   32.68    4.55
   5  13 -10   31.72    3.83
  -5  13  10   36.22    4.36
  -3  13  10   48.04    4.87
  -3 -13  10   49.82    4.30
  -3 -13  10   46.93    3.86
   3  13 -10   41.96    4.32
   3 -13 -10   43.47    4.95
  -1 -13  10   13.11    2.67
   1 -13 -10    7.63    2.86
  -1  13  10    8.96    3.05
  -1 -13  10   12.16    2.37
   1  13 -10   11.27    2.80
  -1 -13 -10   22.10    3.78
  -1  13 -10   19.89    3.71
   1 -13  10   25.71    3.51
   1  13  10   24.45    4.15
   3 -13  10    8.96    2.83
  -3  13 -10   13.37    3.32
  -3 -13 -10   11.76    3.41
   3  13  10    9.36    3.04
   5  13  10   61.28    5.85
  -5 -13 -10   70.47    6.23
  -5  13 -10   52.67    5.58
   5 -13  10   59.44    5.07
   7 -13  10    5.78    2.91
   7  13  10    4.28    2.90
  -7  13 -10    4.33    2.47
  -7 -13 -10    5.70    3.04
   9 -13  10   21.34    4.48
   9  13  10   31.45    4.85
  -9  13 -10   37.10    5.01
  -9 -13 -10   28.18    4.66
 -11  13 -10   17.09    3.67
 -11 -13 -10   23.16    4.21
  11 -13  10   18.33    4.25
  11  13  10   18.19    3.70
  -8  14  10    9.45    2.76
  -8 -14  10   15.29    3.86
   8 -14 -10   13.41    2.93
  -6 -14  10  182.06    8.71
   6 -14 -10  201.80    9.42
  -6  14  10  172.70    8.70
   6  14 -10  177.33    8.18
   4  14 -10   68.76    5.31
  -4  14  10   71.91    6.07
  -4 -14  10   79.64    5.50
   4 -14 -10   66.00    5.93
  -2  14  10   -1.20    2.09
   2 -14 -10    0.15    2.41
  -2 -14  10   -1.74    1.51
   2  14 -10    4.65    2.24
   0 -14 -10  141.19    7.84
   0 -14  10  153.80    6.85
   0  14 -10  151.93    8.18
   0  14  10  153.09    8.43
  -2 -14 -10   63.79    5.89
   2  14  10   61.46    5.86
  -2  14 -10   66.15    6.01
   2 -14  10   67.66    5.13
   4  14  10   78.50    6.55
  -4  14 -10   87.04    6.65
  -4 -14 -10   76.28    6.19
   4 -14  10   91.25    5.90
   6  14  10   67.77    6.39
  -6  14 -10   65.04    6.36
   6 -14  10   62.07    5.44
  -6 -14 -10   61.82    6.26
  -8  14 -10   65.29    6.40
   8 -14  10   51.89    5.49
  -8 -14 -10   80.67    7.25
   8  14  10   69.68    5.84
   9 -15 -10   51.32    5.29
  -9 -15  10   53.11    6.15
  -9  15  10   57.59    5.71
   7 -15 -10  140.77    7.79
  -7 -15  10  136.93    7.82
  -7  15  10  130.89    7.73
   5  15 -10  177.04    8.50
  -5  15  10  172.18    9.09
  -5 -15  10  160.61    7.89
   5 -15 -10  164.12    8.71
  -3 -15  10   -0.11    1.66
   3 -15 -10    3.91    2.19
   3  15 -10    2.77    1.96
  -3  15  10   -1.24    2.26
  -1  15  10  172.44    9.25
   1 -15 -10  195.64    9.38
   1  15 -10  174.13    8.83
  -1  15 -10  173.34    9.20
   1  15  10  172.72    9.14
  -1 -15 -10  155.33    8.73
  -3 -15 -10   -0.76    2.48
   3  15  10    3.51    2.84
  -3  15 -10    0.29    1.99
   5  15  10  174.62    9.51
   5 -15  10  189.87    8.65
  -5 -15 -10  189.82    9.73
  -5  15 -10  184.79    9.77
   7 -15  10    0.92    3.41
  -7  15 -10    4.98    2.41
   7  15  10    1.28    2.15
  -7 -15 -10   -1.00    2.69
  -8  16  10    6.68    3.26
  -8 -16  10   16.62    3.74
   8 -16 -10   11.61    2.50
  -6 -16  10   72.38    6.22
   6  16 -10   65.95    6.08
   6 -16 -10   87.37    6.48
  -6  16  10   80.94    6.51
   4 -16 -10   29.42    4.72
  -4 -16  10   24.82    3.92
  -4  16  10   23.31    4.56
   4  16 -10   34.48    4.63
   2 -16 -10   11.90    3.17
  -2  16  10    9.86    3.83
   2  16 -10   10.26    2.52
   0 -16 -10   56.20    6.00
   0  16  10   59.71    6.26
   0  16 -10   57.75    6.02
  -2  16 -10   -1.41    2.53
  -2 -16 -10    0.13    2.64
   2  16  10    3.49    2.66
  -4  16 -10   47.93    5.98
   4  16  10   46.52    5.87
  -4 -16 -10   45.39    6.06
  -6 -16 -10   24.71    4.59
  -6  16 -10    6.66    2.50
   6  16  10   12.04    3.65
  -5  17  10    7.80    3.33
   5 -17 -10   11.62    2.90
  -5 -17  10    2.42    2.55
   5  17 -10   11.99    3.68
   3  17 -10    5.48    2.46
   3 -17 -10    1.00    1.59
  -3  17  10    1.01    2.87
   1  17 -10    9.17    2.54
  -1  17  10   11.21    3.64
   1 -17 -10    6.99    2.51
  -1 -17 -10   19.59    4.27
  -1  17 -10   15.95    3.93
   1  17  10   21.13    4.84
  -3  17 -10   22.57    4.33
  -3 -17 -10   27.37    4.81
   3  17  10   20.33    4.60
  16   0 -11    3.57    3.45
 -16   0  11    5.25    2.78
 -14   0  11    2.84    2.24
  14   0 -11   -3.38    2.51
 -12   0  11   -2.39    1.68
  12   0 -11   -3.88    2.10
  10   0 -11    0.62    2.00
 -10   0  11    3.97    1.82
   8   0 -11    1.53    1.65
  -8   0  11   -0.34    1.19
   6   0 -11    1.27    1.60
  -6   0  11    2.57    1.46
   4   0 -11    2.27    1.46
  -4   0  11    2.50    1.16
   4   0 -11    1.69    0.50
  -2   0  11    0.52    1.06
   2   0 -11    2.33    1.38
  -2   0  11    1.42    0.82
   2   0  11   -1.68    0.89
   2   0  11    0.33    1.13
  -2   0 -11    1.21    0.90
   4   0  11    1.26    1.43
   4   0  11    0.73    1.28
  -4   0 -11    1.03    0.72
   6   0  11    2.21    1.45
  -6   0 -11    0.45    0.77
   8   0  11   -1.63    1.61
  -8   0 -11    0.76    0.70
  -8   0 -11    0.72    1.93
 -10   0 -11    2.07    1.96
  10   0  11    0.96    2.16
  12   0  11   -3.27    1.95
 -12   0 -11    2.39    1.70
  14   0  11   -2.03    2.51
 -14   0 -11    0.14    1.26
  16   0  11   -2.31    3.36
 -16   0 -11    1.30    0.77
  17  -1 -11  121.79    8.87
 -17  -1  11  114.18    7.37
  17   1 -11  104.08    8.27
 -17   1  11  108.93    7.30
  15  -1 -11   49.03    5.53
 -15   1  11   50.42    5.06
  15   1 -11   47.52    5.79
 -15  -1  11   40.34    4.62
 -13  -1  11   34.00    4.07
  13   1 -11   32.62    4.51
 -13   1  11   35.89    4.10
  13  -1 -11   38.67    4.76
 -11   1  11   18.09    2.92
 -11  -1  11   22.42    3.14
  11  -1 -11   23.37    3.58
  11   1 -11   19.53    3.52
   9  -1 -11   28.65    3.39
  -9  -1  11   27.55    2.95
  -9   1  11   26.53    2.90
   9   1 -11   26.08    3.33
  -7  -1  11  116.74    4.86
   7  -1 -11  119.21    5.44
   7   1 -11  114.19    5.46
  -7   1  11  122.02    4.85
   5   1 -11 1531.64   24.27
   5  -1 -11 1550.38   24.71
  -5   1  11 1585.41   22.61
  -5   1  11 1565.09   21.72
  -5  -1  11 1563.78   22.77
   3   1 -11   78.58    2.52
  -3   1  11   76.51    2.66
  -3  -1  11   72.31    3.29
   3  -1 -11   76.17    3.86
   3   1 -11   79.37    3.73
  -1   1  11 2247.27   32.58
   1   1 -11 2259.34   31.06
  -1   1  11 2257.33   29.44
   1  -1 -11 2307.42   31.79
   1   1 -11 2272.78   32.59
  -1  -1  11 2284.68   30.01
   1   1  11   64.41    3.37
   1  -1  11   59.75    3.00
   1   1  11   64.27    2.87
  -1  -1 -11   60.94    3.05
  -1   1 -11   67.20    3.49
  -1   1 -11   65.15    2.72
   3  -1  11  270.92    6.65
  -3   1 -11  262.59    7.55
   3   1  11  259.97    7.54
  -3  -1 -11  268.02    6.17
   3   1  11  270.08    6.23
  -3   1 -11  267.92    5.30
  -5  -1 -11  333.70    7.23
  -5   1 -11  334.30    9.41
   5   1  11  334.76    7.63
  -5   1 -11  318.59    6.00
   5  -1  11  342.56    8.08
   5   1  11  336.47    9.40
   7   1  11   10.85    2.40
  -7  -1 -11   14.16    1.79
  -7   1 -11   12.38    2.77
   7   1  11   11.84    2.05
   7  -1  11   13.42    2.37
  -7   1 -11   13.43    1.26
   9  -1  11   95.27    5.27
   9   1  11  100.57    5.10
  -9   1 -11   93.86    5.80
  -9  -1 -11   99.97    4.20
 -11  -1 -11   77.09    5.79
 -11   1 -11   74.69    5.36
  11  -1  11   78.68    5.18
  11   1  11   79.35    5.16
 -13   1 -11   33.91    4.45
  13  -1  11   37.58    4.57
  13   1  11   30.71    3.98
 -13  -1 -11   29.40    4.39
  15   1  11  155.61    7.88
 -15  -1 -11  147.54    7.59
 -15   1 -11  140.66    7.46
  15  -1  11  152.79    8.39
  16  -2 -11  133.16    8.55
 -16   2  11  126.53    7.34
 -16  -2  11  135.44    7.70
  16   2 -11  127.25    8.74
  14   2 -11   11.42    3.84
 -14  -2  11    7.82    2.68
 -14   2  11    6.58    2.60
  14  -2 -11   10.93    3.55
  12   2 -11  247.47    9.76
 -12   2  11  267.48    9.14
 -12  -2  11  248.92    8.81
  12  -2 -11  254.75    9.73
 -10   2  11   73.71    4.50
  10   2 -11   76.01    5.45
 -10  -2  11   68.78    4.55
  10  -2 -11   72.93    5.32
   8   2 -11  111.06    5.60
   8  -2 -11   97.87    5.39
  -8  -2  11  103.22    4.82
  -8   2  11  100.42    4.63
  -6   2  11 1413.81   19.81
   6  -2 -11 1391.26   23.37
  -6  -2  11 1413.10   21.42
   6   2 -11 1363.81   22.84
  -6   2  11 1397.47   21.06
  -4   2  11  635.55   11.20
   4   2 -11  622.98   12.28
   4  -2 -11  647.85   13.00
  -4  -2  11  643.52   11.67
  -4   2  11  663.02   10.66
   4   2 -11  644.27   10.08
   2  -2 -11 2025.66   29.16
  -2  -2  11 1980.55   27.16
   2   2 -11 1990.84   28.01
   2   2 -11 1968.65   28.58
  -2   2  11 1969.80   26.19
  -2   2  11 2015.13   28.82
   0  -2  11 1048.15   16.05
   0   2 -11 1018.46   17.15
   0   2 -11 1029.22   15.41
   0  -2 -11 1010.59   16.77
   0   2  11 1042.62   17.28
   0   2  11 1038.13   14.85
  -2   2 -11    1.03    0.73
   2   2  11    0.85    1.20
  -2  -2 -11    0.44    1.13
   2  -2  11   -0.38    1.04
  -2   2 -11    0.17    0.92
   2   2  11    0.87    1.00
   4  -2  11  928.57   15.68
   4   2  11  964.59   14.73
  -4  -2 -11  944.23   15.60
  -4   2 -11  936.56   17.98
  -4   2 -11  963.77   13.04
   4   2  11  959.61   18.05
  -6  -2 -11    4.81    1.43
   6   2  11    3.63    1.51
   6  -2  11    2.50    1.58
   6   2  11    3.78    1.76
  -6   2 -11    3.76    1.80
  -8  -2 -11   97.05    4.26
   8   2  11   90.17    5.39
   8   2  11  101.37    4.72
   8  -2  11   92.05    5.03
  -8   2 -11   98.14    5.63
  10   2  11   51.85    4.41
 -10  -2 -11   56.21    3.54
  10   2  11   58.25    4.34
  10  -2  11   49.92    4.36
 -10   2 -11   54.19    4.58
 -12   2 -11   12.91    3.07
  12   2  11   14.69    3.03
 -12  -2 -11   10.47    3.11
  12  -2  11   15.36    3.31
 -14   2 -11  167.90    8.31
  14  -2  11  145.92    7.91
  14   2  11  156.16    7.63
 -14  -2 -11  143.29    7.77
 -16   2 -11   20.03    2.69
 -16  -2 -11   28.37    3.77
  16   2  11   23.75    5.34
  16  -2  11   26.60    5.01
  17   3 -11    6.23    4.33
 -17   3  11   10.83    3.46
  17  -3 -11    7.88    4.72
 -17  -3  11    5.82    2.83
  15   3 -11   35.68    5.41
  15  -3 -11   32.92    4.77
 -15   3  11   35.50    4.56
 -15  -3  11   25.80    3.99
 -13  -3  11    4.32    2.27
  13  -3 -11    4.70    2.93
 -13   3  11    2.50    1.94
  13   3 -11    1.67    2.66
 -11   3  11   83.86    5.17
  11   3 -11   86.90    5.84
  11  -3 -11   81.24    5.74
 -11  -3  11   82.67    4.92
  -9   3  11   11.04    2.31
   9   3 -11   11.17    2.90
   9  -3 -11   10.87    2.67
  -9  -3  11    9.25    2.26
  -7   3  11  411.18    7.47
  -7   3  11  409.78    9.32
   7   3 -11  394.45   10.44
   7  -3 -11  395.03   10.62
  -7  -3  11  399.01    9.47
   5  -3 -11  476.95   11.19
  -5   3  11  467.72    9.36
   5   3 -11  469.88    7.81
  -5   3  11  480.25    8.64
   5   3 -11  466.92   10.59
  -5  -3  11  460.20    9.79
  -3   3  11   31.07    2.25
  -3  -3  11   24.90    2.26
   3   3 -11   25.89    2.42
  -3   3  11   26.63    2.04
   3  -3 -11   24.58    2.63
   3   3 -11   28.54    1.63
   1   3 -11  841.37   14.36
   1   3 -11  814.28   13.29
  -1   3  11  811.10   14.37
   1  -3 -11  822.91   14.88
  -1   3  11  833.72   12.42
  -1   3 -11  462.87    7.71
   1   3  11  460.43    7.83
   1   3  11  449.00    9.97
  -1   3 -11  461.51   10.15
   1  -3  11  451.04    9.21
  -1  -3 -11  457.04    9.81
  -3  -3 -11   17.74    2.14
  -3   3 -11   20.49    2.46
   3   3  11   22.64    2.59
   3   3  11   18.42    1.77
   3  -3  11   17.23    2.10
  -5  -3 -11  342.08    8.35
  -5   3 -11  351.61    9.89
   5   3  11  372.61    7.63
   5   3  11  353.73    9.83
   5  -3  11  344.53    8.60
   7   3  11   13.10    2.08
   7  -3  11   10.57    2.33
   7   3  11   11.75    2.54
  -7   3 -11   11.25    2.61
  -7  -3 -11   13.03    2.13
  -9   3 -11   95.06    5.80
   9   3  11   90.18    4.87
  -9  -3 -11   90.63    4.61
   9  -3  11   84.52    5.09
   9   3  11   83.88    5.42
  11   3  11   50.34    4.10
  11   3  11   44.17    4.44
 -11   3 -11   42.22    4.59
  11  -3  11   41.91    4.38
  13   3  11    4.08    2.66
 -13  -3 -11   -1.96    2.45
  13  -3  11    3.64    2.81
 -13   3 -11    9.70    2.60
 -15   3 -11   23.33    3.26
  15  -3  11   15.29    3.77
 -15  -3 -11   10.29    2.66
  16  -4 -11   83.61    7.11
  16   4 -11   86.32    7.76
 -16   4  11   83.80    6.39
 -16  -4  11   87.14    6.12
  14  -4 -11    2.54    2.67
  14   4 -11    5.44    3.17
 -14  -4  11    2.68    2.15
 -14   4  11   -2.26    1.67
  12  -4 -11   -4.47    2.05
 -12   4  11   -0.66    1.83
  12   4 -11   -0.64    2.39
 -12  -4  11   -0.65    1.83
  10   4 -11   13.00    3.15
 -10  -4  11   18.38    2.89
 -10   4  11   21.13    2.93
  10  -4 -11   17.17    3.31
  -8   4  11   95.59    3.40
   8   4 -11  102.57    5.51
  -8   4  11   95.23    4.66
   8  -4 -11   81.37    5.03
  -8  -4  11   93.39    4.66
   6  -4 -11  111.30    5.45
   6   4 -11  114.73    5.44
  -6  -4  11  104.57    4.56
   6   4 -11  115.26    3.27
  -6   4  11  110.67    3.85
  -6   4  11  116.82    4.59
  -4   4  11  134.79    4.36
   4   4 -11  132.28    5.11
  -4   4  11  130.50    4.29
   4   4 -11  130.29    3.76
   4  -4 -11  127.86    5.43
   2   4 -11   11.79    1.48
  -2   4  11    9.83    1.66
  -2   4  11   11.99    1.38
   2   4 -11   10.18    1.80
  -2  -4  11   10.85    1.76
   2  -4 -11   13.39    2.28
   0  -4 -11   88.28    4.26
   0   4 -11   86.55    3.20
   0   4  11   86.56    4.06
   0   4 -11   87.94    3.95
   0  -4  11   85.61    3.83
   0   4  11   85.42    2.80
  -2   4 -11  233.73    4.24
   2   4  11  230.39    7.07
  -2  -4 -11  231.41    6.86
   2   4  11  245.79    5.02
  -2   4 -11  237.57    7.21
   2  -4  11  236.23    6.50
   4   4  11   20.70    1.90
   4   4  11   20.86    2.69
  -4  -4 -11   22.18    2.59
  -4   4 -11   21.78    2.72
   4  -4  11   19.82    2.42
   6   4  11  116.70    5.88
  -6  -4 -11  121.83    5.14
   6   4  11  127.97    4.24
   6  -4  11  118.15    5.23
  -6   4 -11  124.54    6.02
   8   4  11  129.20    6.62
   8  -4  11  114.72    5.70
  -8   4 -11  122.76    6.38
  -8  -4 -11  113.54    5.28
   8   4  11  120.41    4.90
  10   4  11   57.58    5.14
  10   4  11   57.08    4.16
 -10  -4 -11   54.98    4.19
 -10   4 -11   65.48    5.09
  10  -4  11   49.12    4.59
  12  -4  11   30.49    4.33
 -12   4 -11   30.67    4.13
  12   4  11   37.87    4.35
  12   4  11   26.02    3.79
 -14   4 -11   43.89    4.85
  14  -4  11   37.27    5.25
 -17   5  11   78.89    6.80
  17   5 -11   78.29    7.69
 -17  -5  11   72.51    5.48
  17  -5 -11   75.67    7.83
  15   5 -11  137.13    8.59
  15  -5 -11  132.37    7.60
 -15   5  11  121.70    7.13
 -15  -5  11  125.16    6.91
  13   5 -11   18.00    4.15
  13  -5 -11   11.28    3.45
 -13  -5  11   14.21    2.94
 -13   5  11   13.64    3.05
  11  -5 -11   56.47    5.00
 -11  -5  11   59.73    4.61
 -11   5  11   52.30    4.37
  11   5 -11   53.41    5.07
   9   5 -11  145.53    6.90
  -9   5  11  140.48    5.92
   9  -5 -11  143.19    6.78
  -9  -5  11  145.74    5.98
  -7  -5  11   57.94    3.81
   7   5 -11   58.76    4.54
  -7   5  11   52.47    3.52
   7  -5 -11   60.70    4.38
   7   5 -11   58.62    2.82
  -7   5  11   59.90    3.06
   5   5 -11  438.27    8.52
  -5   5  11  450.47    9.41
   5   5 -11  426.71   10.44
  -5  -5  11  430.02    9.73
   5  -5 -11  449.96   11.18
  -5   5  11  435.81    8.91
  -3   5  11   37.95    2.39
   3  -5 -11   40.67    3.46
  -3  -5  11   40.45    3.07
   3   5 -11   36.38    2.39
   3   5 -11   34.83    2.89
  -3   5  11   37.43    2.77
   1   5 -11  822.28   15.10
   1   5 -11  841.57   13.65
  -1   5  11  811.98   12.00
  -1  -5  11  834.21   14.37
  -1   5  11  817.71   15.26
   1  -5 -11  855.37   16.00
   1   5  11   11.02    1.15
  -1   5 -11   16.53    2.21
   1   5  11   15.82    2.26
  -1  -5 -11   12.54    2.19
   1  -5  11   11.11    1.92
  -1   5 -11   12.57    1.30
   3  -5  11  888.60   15.57
   3   5  11  904.96   12.59
   3   5  11  900.43   17.47
  -3   5 -11  876.16   17.45
  -3  -5 -11  889.13   16.50
  -5   5 -11  118.69    5.68
  -5  -5 -11  115.39    5.22
   5   5  11  112.49    3.62
   5  -5  11  106.95    5.07
   5   5  11  102.53    5.32
  -7   5 -11  235.05    8.82
   7   5  11  237.76    8.76
  -7  -5 -11  238.56    7.84
   7   5  11  257.04    6.21
   7  -5  11  244.62    8.08
   9   5  11  549.00   11.06
   9  -5  11  553.29   13.48
  -9  -5 -11  541.84   13.07
   9   5  11  522.83   14.52
  -9   5 -11  543.64   14.90
 -11   5 -11  206.99    9.24
  11   5  11  205.23    9.01
 -11  -5 -11  195.52    7.79
  11  -5  11  205.85    8.63
  13  -5  11   45.40    5.20
 -13   5 -11   54.47    4.73
  13   5  11   54.38    4.74
  15  -5  11  150.86    8.84
 -15   5 -11  155.74    7.93
 -16  -6  11  202.47    8.87
  16  -6 -11  196.63   10.19
  16   6 -11  211.00   11.03
 -16   6  11  205.81    9.57
  14  -6 -11   30.26    4.69
 -14  -6  11   30.73    3.95
  14   6 -11   31.86    5.12
 -14   6  11   30.89    4.27
 -12   6  11  154.05    7.05
 -12  -6  11  137.28    6.68
  12   6 -11  159.66    8.23
  12  -6 -11  145.20    7.59
  10   6 -11  261.71    9.72
  10  -6 -11  243.76    9.26
 -10   6  11  262.52    8.33
 -10  -6  11  249.97    8.30
   8   6 -11   61.60    4.75
  -8   6  11   62.14    3.29
  -8   6  11   60.95    3.97
  -8  -6  11   64.71    4.22
   8  -6 -11   60.17    4.70
  -6   6  11  564.88   11.63
  -6  -6  11  573.34   12.00
   6  -6 -11  563.53   13.47
  -6   6  11  581.46   11.24
   6   6 -11  582.20   13.16
   6   6 -11  586.38   10.92
   4  -6 -11   14.13    2.67
   4   6 -11   15.95    2.44
   4   6 -11   16.32    1.80
  -4   6  11   17.92    2.26
  -4   6  11   16.79    1.74
  -4  -6  11   14.75    2.09
   2   6 -11  314.22    7.63
   2  -6 -11  315.56    9.10
  -2   6  11  323.66    6.19
   2   6 -11  313.72    8.00
  -2   6  11  312.43    8.29
  -2  -6  11  318.72    7.88
   0   6 -11  676.65   13.94
   0  -6 -11  698.37   14.39
   0   6 -11  690.11   11.61
   0   6  11  710.70   14.27
   0  -6  11  699.34   12.96
   0   6  11  696.66    9.88
   2   6  11    9.82    1.20
   2  -6  11   11.56    2.13
  -2  -6 -11    5.77    1.95
   2   6  11    6.60    1.97
  -2   6 -11    6.50    1.81
   2  -6  11    9.68    1.03
   4   6  11  345.02    9.97
  -4   6 -11  340.94   10.01
   4  -6  11  342.75    8.94
   4   6  11  337.57    5.93
  -4  -6 -11  358.76    9.65
  -6   6 -11   62.19    4.56
  -6  -6 -11   61.06    4.27
   6  -6  11   62.26    4.21
   6   6  11   63.59    4.61
  -8   6 -11  315.15   10.84
   8   6  11  341.67   11.12
   8  -6  11  312.75    9.70
  -8  -6 -11  339.08   10.14
  10   6  11  268.70   10.34
 -10  -6 -11  254.01    9.07
  10  -6  11  248.07    9.33
 -10   6 -11  250.92   10.04
 -12  -6 -11   51.47    4.60
  12   6  11   64.30    5.25
  12  -6  11   51.38    5.22
 -12   6 -11   49.93    5.13
  14  -6  11  143.29    8.29
 -14   6 -11  130.32    7.46
  14   6  11  150.34    7.94
  15  -7 -11   27.58    4.73
 -15  -7  11   26.42    3.79
  15   7 -11   36.37    5.57
 -15   7  11   16.47    3.72
 -13   7  11    1.64    2.21
 -13  -7  11   -2.13    1.72
  13   7 -11    1.01    2.82
  13  -7 -11   -0.05    2.45
 -11   7  11  101.02    5.63
  11   7 -11  100.79    6.88
 -11  -7  11  102.24    5.52
  11  -7 -11   98.56    6.36
   9  -7 -11    2.68    2.24
   9   7 -11    1.45    2.19
  -9  -7  11   -1.68    1.32
  -9   7  11    2.37    1.64
   7  -7 -11  232.21    8.63
  -7  -7  11  224.19    7.29
  -7   7  11  227.04    7.04
   7   7 -11  213.78    8.10
  -7   7  11  239.93    7.02
   7   7 -11  238.80    6.49
   5   7 -11   58.52    3.19
  -5  -7  11   61.61    3.83
   5   7 -11   52.52    3.89
  -5   7  11   61.21    3.14
  -5   7  11   53.02    3.62
   5  -7 -11   60.74    4.34
  -3  -7  11   11.08    2.06
  -3   7  11   12.93    2.13
   3   7 -11   11.42    1.79
   3  -7 -11    8.68    2.28
  -3   7  11   13.96    1.45
   3   7 -11   12.75    2.18
   1  -7 -11   34.65    3.40
  -1   7  11   34.39    3.18
   1   7 -11   31.82    2.78
  -1   7  11   34.28    1.76
   1   7 -11   31.39    2.56
  -1  -7  11   37.34    3.02
  -1   7 -11  142.21    5.83
   1   7  11  147.57    6.05
   1  -7  11  147.79    5.52
  -1  -7 -11  139.22    6.02
  -1   7 -11  147.05    4.08
   3  -7  11    3.60    1.74
   3   7  11    4.71    1.91
  -3  -7 -11    1.70    1.89
  -3   7 -11    4.27    1.77
  -5  -7 -11   49.17    4.21
   5  -7  11   54.71    4.04
  -5   7 -11   48.89    4.31
   5   7  11   47.53    4.24
   7  -7  11   22.36    3.23
  -7   7 -11   28.77    3.82
   7   7  11   32.10    3.83
  -7  -7 -11   34.89    3.80
   9   7  11   69.33    5.46
  -9  -7 -11   61.12    4.93
   9  -7  11   67.80    5.01
  -9   7 -11   67.16    5.30
  11  -7  11    1.92    2.39
  11   7  11    0.77    2.11
 -11  -7 -11    2.87    2.16
 -11   7 -11   -0.05    1.57
 -13   7 -11   82.79    5.88
  13   7  11   80.09    5.83
  13  -7  11   78.07    6.50
 -13  -7 -11   80.67    5.45
 -14  -8  11   15.45    3.28
  14   8 -11   15.01    4.43
  14  -8 -11   18.92    3.75
 -14   8  11   13.23    3.23
  12  -8 -11    3.46    2.96
  12   8 -11    9.60    3.46
 -12   8  11    5.71    2.30
 -12  -8  11   14.71    3.11
 -10  -8  11   16.25    3.03
  10   8 -11   18.96    3.89
  10  -8 -11   18.49    3.65
 -10   8  11   17.40    2.91
  -8   8  11    6.72    1.80
  -8  -8  11    9.62    2.47
  -8   8  11    6.72    1.95
   8  -8 -11    6.22    2.64
   8   8 -11    5.65    2.68
   6  -8 -11   66.98    5.07
   6   8 -11   73.76    3.76
  -6   8  11   81.27    4.48
   6   8 -11   72.54    4.84
  -6   8  11   74.89    3.76
  -6  -8  11   78.17    4.49
  -4   8  11   72.82    4.38
   4  -8 -11   73.34    4.91
   4   8 -11   73.88    4.37
  -4  -8  11   70.77    4.07
  -4   8  11   73.33    3.19
   4   8 -11   69.35    3.96
   2   8 -11   93.40    4.65
  -2   8  11   82.90    4.76
   2   8 -11   86.54    4.24
  -2  -8  11   85.84    4.25
   2  -8 -11   78.96    4.94
  -2   8  11   87.65    2.80
   0   8 -11   24.74    2.22
   0  -8 -11   27.88    3.41
   0   8 -11   31.18    3.17
   0  -8  11   31.08    2.98
   0   8  11   26.06    3.09
  -2   8 -11  330.78    9.90
   2  -8  11  334.36    8.85
  -2  -8 -11  335.49    9.97
   2   8  11  331.15    9.93
   4   8  11  105.93    5.79
  -4   8 -11  111.62    5.89
   4  -8  11   97.63    5.09
  -4  -8 -11  104.70    5.95
   6   8  11   37.19    4.07
   6  -8  11   31.88    3.69
  -6   8 -11   35.32    4.14
  -6  -8 -11   40.15    4.20
   8   8  11  101.14    6.38
  -8  -8 -11   98.08    6.02
  -8   8 -11  101.02    6.38
   8  -8  11   96.15    5.79
  10   8  11   28.64    4.21
 -10   8 -11   31.62    4.35
  10  -8  11   26.49    4.20
 -10  -8 -11   23.68    3.87
  12   8  11    1.58    1.84
  12  -8  11    4.16    3.07
 -12  -8 -11    4.01    2.05
 -12   8 -11    8.50    2.29
  14   8  11   70.82    5.75
 -14   8 -11   78.88    5.74
  14  -8  11   71.67    6.44
  15   9 -11  238.12   11.87
 -15   9  11  257.06   10.43
  13   9 -11    7.06    3.54
 -13   9  11    1.82    2.26
 -13  -9  11    2.87    2.04
  13  -9 -11    5.17    2.87
  11  -9 -11  361.97   12.25
 -11  -9  11  371.94   10.98
 -11   9  11  373.11   10.90
  11   9 -11  374.24   12.97
   9  -9 -11  189.37    8.40
  -9   9  11  187.59    6.94
  -9  -9  11  185.70    7.21
  -9   9  11  187.94    6.85
   9   9 -11  186.08    8.64
  -7  -9  11   98.53    5.19
   7   9 -11  100.46    4.72
   7   9 -11   91.89    5.60
  -7   9  11   99.49    4.52
   7  -9 -11   96.14    6.02
  -7   9  11   97.21    5.15
   5   9 -11  255.13    7.76
  -5   9  11  263.08    8.48
  -5  -9  11  258.53    7.83
   5  -9 -11  261.25    9.39
  -5   9  11  264.07    6.65
   5   9 -11  257.54    8.70
  -3   9  11    4.22    1.81
   3   9 -11   -1.54    1.13
   3  -9 -11    1.38    2.21
  -3  -9  11    2.10    1.62
   3   9 -11    2.26    1.79
   1  -9 -11  188.58    7.72
   1   9 -11  202.96    6.31
  -1  -9  11  205.79    6.68
   1   9 -11  191.41    7.17
  -1   9  11  200.87    7.51
  -1   9 -11    6.27    2.00
   1  -9  11    5.85    1.38
   1   9  11    6.14    2.25
   1  -9  11    8.73    2.22
  -1  -9 -11   12.12    2.91
  -3   9 -11  388.54   11.51
  -3  -9 -11  392.59   11.45
   3   9  11  390.05   11.41
   3  -9  11  367.17    9.92
   5   9  11  459.42   13.17
  -5   9 -11  466.36   13.41
   5  -9  11  461.60   11.68
  -5  -9 -11  468.54   12.93
   7   9  11   21.72    3.67
   7  -9  11   21.38    3.49
  -7   9 -11   17.04    3.50
  -7  -9 -11   15.98    3.60
  -9  -9 -11  384.97   12.63
   9  -9  11  362.95   11.58
   9   9  11  422.80   13.47
  -9   9 -11  426.66   13.85
 -11   9 -11   19.22    3.64
  11  -9  11   18.96    4.06
 -11  -9 -11   20.00    3.85
  11   9  11   14.70    3.50
  13   9  11  230.40   10.47
  13  -9  11  228.21   10.37
 -13  -9 -11  209.71    9.73
 -13   9 -11  223.61   10.14
  14  10 -11  216.49   11.10
 -14  10  11  214.16    9.14
  12 -10 -11  101.14    6.89
 -12  10  11   91.98    5.64
  12  10 -11   94.66    7.13
 -12 -10  11   95.97    5.84
 -10 -10  11  262.40    8.90
 -10  10  11  233.42    8.20
  10 -10 -11  244.05    9.92
  10  10 -11  251.46   10.48
  -8 -10  11  119.86    5.79
  -8  10  11  120.63    5.34
   8  10 -11  102.15    6.40
   8 -10 -11  113.27    6.68
  -8  10  11   97.14    5.50
   6 -10 -11   82.34    5.69
  -6  10  11   91.37    5.34
   6  10 -11  101.18    5.16
  -6 -10  11   91.77    5.04
  -6  10  11   95.65    4.11
   6  10 -11  100.56    5.97
   4 -10 -11   14.00    3.08
   4  10 -11    9.59    2.64
   4  10 -11   13.74    2.46
  -4  10  11    6.56    2.39
  -4 -10  11    8.10    2.31
   2  10 -11   80.16    4.82
  -2 -10  11   79.74    4.51
   2  10 -11   86.65    4.62
   2 -10 -11   79.03    5.33
  -2  10  11   72.67    4.92
   0  10 -11   64.65    4.72
   0  10  11   57.18    4.50
   0 -10  11   56.10    3.23
   0 -10  11   57.48    4.09
   0 -10 -11   59.81    4.71
  -2  10 -11   57.29    4.53
  -2 -10 -11   53.69    4.77
   2 -10  11   55.02    4.22
   2  10  11   61.21    4.76
  -4  10 -11  289.13   10.34
   4  10  11  279.74   10.12
  -4 -10 -11  273.74    9.96
   4 -10  11  300.37    9.06
  -6  10 -11    0.56    1.74
   6 -10  11    0.48    2.19
  -6 -10 -11   -3.21    1.85
   6  10  11   -1.09    1.99
  -8  10 -11  458.59   14.49
   8  10  11  432.08   13.82
   8 -10  11  432.20   12.55
  -8 -10 -11  448.78   13.75
 -10  10 -11  197.06    9.54
  10 -10  11  203.85    9.00
 -10 -10 -11  194.90    9.39
  10  10  11  207.38    9.72
  12 -10  11   20.85    4.49
 -12 -10 -11   29.82    4.62
 -12  10 -11   19.76    3.28
  12  10  11   31.84    4.60
  13  11 -11    2.15    3.13
 -13  11  11    0.68    2.00
 -11  11  11   33.54    3.75
  11 -11 -11   40.93    5.02
  11  11 -11   40.33    5.54
  -9  11  11   14.56    2.51
   9  11 -11   12.51    3.44
   9 -11 -11   11.30    3.05
  -9 -11  11   13.53    2.40
  -9  11  11   14.40    2.56
  -7 -11  11    3.52    1.87
   7  11 -11    5.60    2.96
   7 -11 -11    2.57    2.08
   7  11 -11    4.85    2.00
  -7  11  11    2.65    2.42
   5 -11 -11   22.35    3.73
   5  11 -11   21.77    3.09
  -5  11  11   22.25    3.28
   5  11 -11   23.57    3.66
  -5 -11  11   18.32    2.97
   3 -11 -11    0.46    2.06
   3  11 -11    1.56    1.84
   3  11 -11   -1.73    1.78
  -3 -11  11    1.89    1.98
  -3  11  11    1.09    1.72
  -1 -11  11   27.51    2.87
   1  11 -11   24.50    3.41
  -1  11  11   30.11    3.76
  -1 -11  11   22.59    3.04
   1 -11 -11   24.44    3.78
  -1  11 -11    5.14    2.31
   1  11  11    1.74    2.29
  -1 -11 -11    6.34    2.58
   1 -11  11    4.06    2.01
  -3  11 -11    2.29    2.10
   3 -11  11    0.96    2.09
  -3 -11 -11   -0.34    2.06
   3  11  11   -0.72    1.79
  -5 -11 -11   19.31    3.73
  -5  11 -11   16.31    3.35
   5  11  11   12.41    3.17
   5 -11  11   13.98    3.15
   7 -11  11   14.17    3.41
  -7 -11 -11   18.61    3.95
  -7  11 -11    6.01    2.69
   7  11  11   12.56    3.19
  -9 -11 -11   65.33    6.16
  -9  11 -11   69.12    5.91
   9  11  11   72.40    6.11
   9 -11  11   70.84    5.83
  11  11  11   19.42    3.61
 -11 -11 -11   15.08    3.75
  11 -11  11   14.41    3.87
 -11  11 -11   13.09    3.07
  12  12 -11   16.90    4.53
  12 -12 -11   30.09    4.91
  10  12 -11   86.65    6.95
  10 -12 -11   90.76    6.45
  -8  12  11   24.14    3.74
   8 -12 -11   19.47    3.82
   8  12 -11   17.47    4.13
   6  12 -11  249.38    9.84
   6  12 -11  256.06    8.94
  -6 -12  11  243.35    8.10
  -6  12  11  232.69    9.15
   6 -12 -11  256.94   10.27
   4 -12 -11   19.05    3.63
  -4 -12  11   16.67    3.00
   4  12 -11   16.90    3.04
  -4  12  11   17.29    3.31
  -2  12  11   86.26    5.78
  -2 -12  11   91.87    5.09
   2 -12 -11   85.92    5.98
  -2 -12  11   89.45    5.21
   2  12 -11   83.75    5.59
   0 -12  11    5.61    2.25
   0  12 -11    2.78    2.23
   0 -12 -11    3.25    2.19
   0  12  11    9.10    2.79
   2  12  11    1.73    2.24
  -2  12 -11    5.08    2.32
  -2 -12 -11    3.60    2.30
   2 -12  11    3.46    2.52
  -4 -12 -11  120.09    7.28
   4 -12  11  117.87    6.17
  -4  12 -11  126.27    7.38
   4  12  11  134.51    7.51
  -6  12 -11    9.35    3.08
  -6 -12 -11    5.46    2.97
   6  12  11    1.24    2.42
   6 -12  11    6.90    3.06
   8  12  11  166.41    8.93
  -8 -12 -11  161.78    8.76
  -8  12 -11  147.46    8.45
   8 -12  11  161.32    8.21
  10 -12  11   31.94    4.82
 -10 -12 -11   31.69    5.16
  10  12  11   38.22    5.12
 -10  12 -11   44.81    5.35
  11  13 -11  325.61   13.46
  11 -13 -11  318.18   12.13
   9  13 -11   67.32    6.39
  -9  13  11   58.74    4.87
   9 -13 -11   62.72    5.60
   7 -13 -11  208.63    9.54
  -7  13  11  197.48    8.86
   7  13 -11  201.26    9.50
  -5  13  11   54.77    5.03
   5  13 -11   47.17    4.41
  -5 -13  11   60.08    5.32
   5 -13 -11   50.09    5.10
   3  13 -11    3.05    2.03
   3 -13 -11    2.94    2.59
  -3 -13  11    3.03    2.10
  -3  13  11    1.31    2.24
  -3 -13  11    4.29    2.06
   1  13 -11  100.48    6.42
  -1  13  11  107.25    6.79
  -1 -13  11  101.44    5.40
   1 -13 -11   99.19    6.55
  -1  13 -11   73.64    5.84
   1  13  11   68.40    5.63
   1 -13  11   69.88    5.16
  -1 -13 -11   66.16    5.72
   3 -13  11   60.12    4.98
   3  13  11   70.13    5.68
  -3 -13 -11   64.50    5.92
  -3  13 -11   69.98    5.75
   5  13  11  335.72   12.49
   5 -13  11  319.30   10.46
  -5 -13 -11  327.34   12.33
  -5  13 -11  332.61   12.55
   7  13  11   33.81    4.81
  -7 -13 -11   36.67    5.26
   7 -13  11   37.88    4.79
  -7  13 -11   27.66    4.39
   9  13  11  329.19   12.89
   9 -13  11  351.56   12.19
  -9  13 -11  335.85   13.44
  -9 -13 -11  343.08   13.37
  10 -14 -11  113.51    7.19
  10  14 -11   97.31    7.68
   8 -14 -11    0.75    2.16
  -8  14  11    2.64    2.52
  -6 -14  11   39.36    4.72
   6  14 -11   37.93    4.35
  -6  14  11   45.46    4.88
   6 -14 -11   34.76    4.72
   4  14 -11   -1.22    1.58
   4 -14 -11    3.72    2.46
  -4  14  11   -0.29    2.18
  -4 -14  11   -2.32    1.90
   2 -14 -11   75.63    6.38
   2  14 -11   77.42    5.78
  -2  14  11   77.44    6.09
   0 -14  11   37.05    4.04
   0  14  11   36.58    4.89
   0  14 -11   36.60    4.64
   0 -14 -11   35.23    5.00
   2  14  11    0.72    2.35
  -2  14 -11   -1.32    1.81
  -2 -14 -11    0.84    1.81
   2 -14  11   -0.88    2.58
  -4  14 -11   59.95    6.02
   4 -14  11   62.19    5.16
  -4 -14 -11   69.33    6.30
   4  14  11   65.20    6.09
  -6  14 -11   25.84    4.60
   6 -14  11   27.00    4.49
  -6 -14 -11   21.59    4.42
   6  14  11   31.05    4.87
  -8 -14 -11   89.65    7.66
   8  14  11   83.14    6.72
   8 -14  11   88.17    6.78
  -8  14 -11   81.46    6.59
   9 -15 -11    4.90    2.39
  -9 -15  11    5.45    3.21
   7 -15 -11   34.31    4.28
  -7 -15  11   28.60    4.55
  -7  15  11   36.83    4.87
  -5  15  11    0.88    2.33
  -5 -15  11    4.98    1.84
   5 -15 -11    7.95    2.71
   5  15 -11   10.83    2.57
   3  15 -11    5.02    2.15
  -3  15  11    0.63    2.63
   3 -15 -11    3.36    2.61
   1  15 -11   18.27    3.79
   1 -15 -11   11.14    3.47
  -1  15  11   16.76    4.09
  -1  15 -11   36.01    5.03
   1  15  11   39.55    5.18
  -1 -15 -11   32.80    4.78
   3  15  11   -0.23    2.30
  -3  15 -11    4.53    2.75
   3 -15  11    2.62    3.19
  -3 -15 -11    3.61    2.46
  -5  15 -11    5.54    2.51
  -5 -15 -11    2.71    2.28
   5 -15  11    8.89    3.65
   5  15  11    3.63    2.52
   7 -15  11   -0.58    2.96
  -7 -15 -11   -0.30    2.67
  -7  15 -11    3.19    2.19
   7  15  11    1.87    2.60
  -6 -16  11  183.24    9.19
   6 -16 -11  189.89    9.62
   6  16 -11  193.47    9.44
  -6  16  11  186.57    9.64
   4  16 -11    5.81    2.39
  -4  16  11   -1.82    2.22
   4 -16 -11   -2.42    1.58
   2  16 -11   99.77    6.66
  -2  16  11   96.24    7.52
   2 -16 -11  105.86    7.44
   0 -16 -11  172.48    9.41
   0  16  11  181.98    9.73
   0  16 -11  187.34    9.77
   2  16  11   25.25    4.46
  -2  16 -11   21.58    4.33
  -2 -16 -11   25.60    4.46
   4  16  11   80.52    7.26
  -4  16 -11   75.80    7.07
  -4 -16 -11   78.00    7.18
  -6  16 -11   53.84    6.53
  -6 -16 -11   45.46    6.15
   6  16  11   46.91    6.05
   5  17 -11   45.96    5.86
  -5  17  11   46.05    5.76
   5 -17 -11   65.04    6.56
   3 -17 -11   20.79    4.13
  -3  17  11   14.57    4.18
   3  17 -11   21.61    4.24
   1 -17 -11  213.68   10.73
   1  17 -11  227.48   10.79
  -1  17  11  209.35   10.68
  -1 -17 -11   62.68    6.58
  -1  17 -11   60.41    6.40
   1  17  11   57.71    6.50
  -3  17 -11   63.69    6.62
   3  17  11   65.64    6.91
  -3 -17 -11   51.36    6.23
  16   0 -12  150.41    8.87
 -16   0  12  144.13    7.84
  14   0 -12   22.49    4.56
 -14   0  12   21.57    3.68
  12   0 -12  133.28    7.34
 -12   0  12  140.22    6.59
 -10   0  12    6.74    2.24
  10   0 -12    7.16    2.58
  -8   0  12  151.77    5.82
   8   0 -12  157.06    6.55
   6   0 -12 1003.75   18.20
  -6   0  12  974.69   16.46
   4   0 -12  300.36    7.96
   4   0 -12  297.24    5.61
  -4   0  12  294.49    7.11
  -2   0  12 1494.38   22.44
   2   0 -12 1521.39   22.84
  -2   0  12 1495.16   21.40
   0   0  12  442.57    9.44
   0   0 -12  451.89    8.94
   0   0  12  445.39    8.58
  -2   0 -12 2000.96   27.73
   2   0  12 1976.88   27.20
   2   0  12 2076.68   31.45
   4   0  12 1175.67   21.12
  -4   0 -12 1144.44   17.26
   4   0  12 1199.33   18.21
   6   0  12   97.03    4.46
  -6   0 -12   90.80    3.28
  -8   0 -12   43.78    4.36
   8   0  12   42.97    3.53
 -10   0 -12  160.27    7.85
  10   0  12  153.98    6.68
 -12   0 -12    0.75    1.95
  12   0  12    0.09    2.38
  14   0  12   97.46    6.73
 -14   0 -12   97.59    6.41
  17   1 -12   23.74    5.58
 -17  -1  12   22.98    4.43
  17  -1 -12   28.28    5.63
 -17   1  12   22.12    4.38
 -15  -1  12    7.62    3.06
  15  -1 -12    8.02    3.77
  15   1 -12    8.94    4.21
 -15   1  12    9.18    2.89
 -13  -1  12  150.04    7.16
  13   1 -12  154.16    8.08
 -13   1  12  156.32    7.34
  13  -1 -12  153.53    8.00
 -11   1  12  221.88    7.96
  11   1 -12  237.27    9.12
  11  -1 -12  233.99    9.14
 -11  -1  12  218.94    8.03
   9   1 -12    0.30    1.93
   9  -1 -12   -1.53    1.68
  -9   1  12    1.89    1.70
  -9  -1  12    1.42    1.56
  -7  -1  12  361.55    8.94
   7   1 -12  381.33   10.03
   7  -1 -12  361.75    9.95
  -7   1  12  365.57    8.85
   5  -1 -12   55.19    3.89
   5   1 -12   54.64    3.67
  -5   1  12   58.84    1.85
   5   1 -12   54.76    1.38
  -5   1  12   55.39    3.09
   3   1 -12  206.45    4.71
  -3   1  12  199.53    4.78
  -3   1  12  195.29    5.42
  -3  -1  12  194.14    5.56
   3  -1 -12  209.56    6.47
   3   1 -12  189.52    6.03
  -1   1  12  940.44   15.86
   1  -1 -12  960.86   16.01
  -1  -1  12  958.70   15.08
   1   1 -12  954.57   15.34
   1   1 -12  948.37   15.83
  -1   1  12  952.01   14.56
  -1   1 -12   57.05    3.25
   1   1  12   54.79    3.23
  -1  -1 -12   53.98    3.05
  -1   1 -12   57.65    2.66
   1   1  12   57.40    2.89
   1  -1  12   61.24    3.10
  -3   1 -12 1117.05   20.03
   3  -1  12 1140.05   17.56
  -3   1 -12 1104.67   16.10
   3   1  12 1111.91   16.80
  -3  -1 -12 1125.63   17.36
   3   1  12 1120.95   20.09
   5  -1  12   28.80    2.69
   5   1  12   30.28    3.16
  -5   1 -12   28.41    3.11
  -5   1 -12   28.26    1.55
   5   1  12   29.57    2.62
  -5  -1 -12   27.24    2.16
   7   1  12   15.66    2.40
  -7  -1 -12   17.48    1.90
   7  -1  12   19.79    2.66
  -7   1 -12   14.22    2.76
   7   1  12   15.17    2.74
   9   1  12   93.25    5.08
  -9   1 -12   94.12    5.85
   9  -1  12   86.93    5.26
  11   1  12   -0.15    2.14
 -11  -1 -12    2.38    2.19
  11  -1  12    0.99    2.19
 -11   1 -12    0.03    1.57
  13   1  12    2.22    2.80
  13  -1  12    5.18    2.98
 -13   1 -12    4.17    2.04
 -13  -1 -12    5.58    2.03
 -15  -1 -12   48.03    4.18
  15   1  12   50.09    5.31
 -15   1 -12   48.58    4.23
  15  -1  12   49.09    5.68
  16   2 -12   17.20    4.74
 -16  -2  12   12.21    3.33
  16  -2 -12   21.88    4.71
 -16   2  12   23.46    3.93
 -14  -2  12   -0.01    1.97
 -14   2  12    1.52    2.07
  14   2 -12   -1.55    2.66
  14  -2 -12    1.47    2.84
 -12   2  12   26.74    3.62
  12  -2 -12   30.39    4.34
 -12  -2  12   31.50    3.75
  12   2 -12   30.85    4.32
 -10  -2  12    0.23    1.68
 -10   2  12    0.16    1.55
  10   2 -12   -0.94    2.06
  10  -2 -12    0.70    2.06
   8  -2 -12   35.78    3.64
  -8  -2  12   36.44    3.23
   8   2 -12   33.83    3.57
  -8   2  12   36.40    3.21
  -6   2  12    3.98    1.39
  -6  -2  12    5.10    1.61
   6   2 -12    3.40    1.75
   6  -2 -12    6.06    2.00
  -6   2  12    2.17    0.72
   4   2 -12  167.68    5.75
   4   2 -12  177.35    3.95
  -4   2  12  176.86    4.40
   4  -2 -12  182.93    6.31
  -4   2  12  170.95    5.07
  -2  -2  12   62.81    3.34
   2  -2 -12   69.13    3.76
  -2   2  12   62.42    3.02
   2   2 -12   66.78    2.95
   2   2 -12   62.44    3.45
  -2   2  12   63.11    2.98
   0   2 -12   71.97    3.12
   0  -2  12   71.98    3.54
   0   2  12   67.05    2.92
   0   2 -12   67.49    3.40
   0   2  12   66.84    3.37
   0  -2 -12   66.93    3.68
  -2   2 -12   68.62    2.49
   2  -2  12   63.56    3.34
   2   2  12   63.57    2.97
  -2  -2 -12   64.60    3.46
   2   2  12   59.95    3.60
  -2   2 -12   67.38    3.72
   4   2  12   29.45    2.43
   4  -2  12   30.36    2.80
  -4   2 -12   32.22    3.09
  -4   2 -12   36.92    1.42
   4   2  12   34.13    3.25
  -4  -2 -12   28.95    2.40
   6   2  12    2.85    1.60
   6  -2  12   -0.27    1.58
   6   2  12    0.91    1.36
  -6   2 -12    0.93    1.37
  -6  -2 -12   -0.95    1.00
   8   2  12   19.81    3.15
  -8   2 -12   20.17    3.30
   8  -2  12   23.67    3.19
   8   2  12   22.54    2.84
  -8  -2 -12   17.28    2.24
 -10   2 -12   37.34    4.34
  10   2  12   33.00    4.02
  10  -2  12   31.43    3.70
  10   2  12   35.01    3.66
  12  -2  12   10.09    3.07
 -12  -2 -12    6.25    2.93
  12   2  12    3.82    2.60
 -12   2 -12    9.78    2.51
 -14   2 -12   28.28    4.08
  14  -2  12   25.74    4.31
  14   2  12   29.89    4.20
 -14  -2 -12   25.70    4.10
 -17  -3  12  178.57    8.92
 -17   3  12  196.17    9.47
  17  -3 -12  187.67   10.58
  17   3 -12  187.11   10.59
 -15  -3  12   48.40    4.94
  15  -3 -12   61.56    6.05
  15   3 -12   48.89    6.03
 -15   3  12   52.09    5.22
  13   3 -12   67.10    6.10
  13  -3 -12   61.10    5.48
 -13  -3  12   61.00    4.85
 -13   3  12   66.16    5.20
  11  -3 -12   73.11    5.41
 -11  -3  12   74.08    4.89
 -11   3  12   81.49    5.06
  11   3 -12   65.48    5.32
   9   3 -12   -1.60    1.75
  -9  -3  12   -0.99    1.48
   9  -3 -12    1.59    2.10
  -9   3  12   -1.89    1.31
  -7  -3  12  289.02    8.03
   7  -3 -12  283.10    8.93
  -7   3  12  295.41    5.87
  -7   3  12  282.30    7.65
   7   3 -12  289.13    8.80
  -5   3  12 1081.35   17.11
  -5   3  12 1099.71   16.98
  -5  -3  12 1123.19   18.09
   5   3 -12 1114.46   16.17
   5  -3 -12 1079.03   19.71
   5   3 -12 1101.18   19.03
  -3   3  12   13.32    1.66
   3   3 -12   12.88    1.98
  -3   3  12   12.82    1.57
   3  -3 -12    9.85    2.15
   3   3 -12   12.38    1.32
  -3  -3  12   10.12    1.80
   1  -3 -12  341.59    8.65
  -1   3  12  346.59    8.04
  -1   3  12  344.77    6.87
  -1  -3  12  356.62    8.04
   1   3 -12  346.64    7.40
   1   3 -12  351.80    8.04
   1   3  12  410.81    7.47
   1   3  12  391.96    9.39
  -1  -3 -12  406.28    9.29
   1  -3  12  408.33    8.87
  -1   3 -12  413.59    7.29
  -1   3 -12  392.80    9.41
  -3  -3 -12  753.59   13.88
   3  -3  12  737.45   13.53
  -3   3 -12  753.69   15.40
   3   3  12  757.30   11.97
  -3   3 -12  773.23   10.55
   3   3  12  734.53   15.13
  -5   3 -12   57.17    4.03
  -5  -3 -12   59.59    3.43
   5   3  12   60.38    4.16
   5  -3  12   55.85    3.64
   5   3  12   59.54    3.29
   7   3  12  293.28    7.49
  -7   3 -12  287.67    9.71
   7  -3  12  287.98    8.59
   7   3  12  296.06    9.68
  -7  -3 -12  273.47    7.80
  -9  -3 -12  107.88    5.09
   9   3  12  111.20    5.16
   9   3  12  103.72    6.31
  -9   3 -12  109.44    6.32
   9  -3  12  109.94    5.99
  11   3  12   31.52    3.48
  11  -3  12   31.93    3.97
 -11   3 -12   29.65    4.26
  11   3  12   31.89    4.05
 -13   3 -12  123.82    7.08
 -13  -3 -12  112.48    7.25
  13  -3  12  124.42    7.27
  13   3  12  112.09    6.40
 -15  -3 -12   40.04    4.74
 -15   3 -12   26.39    3.68
  15  -3  12   34.06    5.44
 -16   4  12  106.32    7.02
 -16  -4  12   99.47    6.60
  16  -4 -12  108.81    7.60
  16   4 -12  102.09    8.06
  14  -4 -12    3.89    3.11
  14   4 -12    2.12    3.24
 -14   4  12    6.81    2.63
 -14  -4  12    2.69    2.36
  12  -4 -12  127.28    7.13
  12   4 -12  117.92    7.05
 -12   4  12  125.61    6.35
 -12  -4  12  130.56    6.51
 -10   4  12  169.82    6.76
 -10  -4  12  161.59    6.57
  10  -4 -12  166.92    7.66
  10   4 -12  171.20    7.80
  -8  -4  12   50.42    3.77
   8  -4 -12   61.43    4.76
   8   4 -12   53.55    4.50
  -8   4  12   51.75    3.53
   6   4 -12  851.96   12.91
  -6  -4  12  813.10   15.02
  -6   4  12  820.27   14.36
   6  -4 -12  818.63   16.80
   6   4 -12  808.04   16.14
  -6   4  12  846.27   13.99
  -4   4  12    7.99    1.43
   4  -4 -12    3.72    1.89
  -4  -4  12    5.67    1.77
   4   4 -12    5.75    1.05
   4   4 -12    2.36    1.74
  -4   4  12    6.23    1.47
  -2   4  12  622.89   12.05
  -2   4  12  626.71   10.36
   2   4 -12  625.56   11.84
   2   4 -12  638.61   11.76
   0   4  12   65.42    3.56
   0   4 -12   65.69    3.43
   0   4 -12   68.41    3.05
   0  -4 -12   65.36    3.84
   0   4  12   62.04    2.56
   2   4  12  403.61   10.16
  -2   4 -12  427.25   10.44
   2  -4  12  422.26    9.36
  -2  -4 -12  423.46    9.83
   2   4  12  430.50    7.54
  -2   4 -12  427.92    6.78
   4   4  12  538.98   12.68
   4  -4  12  519.73   11.17
  -4  -4 -12  536.03   11.53
   4   4  12  537.07    9.32
  -4   4 -12  526.85   12.62
   6  -4  12    0.40    1.69
   6   4  12    1.58    1.63
  -6   4 -12   -1.26    1.46
  -6  -4 -12    0.12    1.21
   6   4  12    0.15    1.32
   8   4  12  621.42   11.85
  -8  -4 -12  600.51   13.24
   8   4  12  595.64   15.31
   8  -4  12  591.65   13.65
  -8   4 -12  592.75   15.33
 -10   4 -12  302.10   10.87
  10   4  12  299.29    8.45
  10  -4  12  269.49    9.46
  10   4  12  273.07   10.38
 -10  -4 -12  286.68    8.86
 -12   4 -12    1.24    1.93
  12  -4  12    1.02    2.67
  12   4  12    4.14    2.16
  14  -4  12   77.78    6.65
 -14   4 -12   70.86    5.23
 -14  -4 -12   62.37    6.00
  15  -5 -12   -1.73    2.81
 -15   5  12    0.52    2.01
  15   5 -12   -0.76    3.03
 -15  -5  12   -0.20    1.86
  13   5 -12   41.33    5.36
  13  -5 -12   44.78    5.01
 -13  -5  12   47.91    4.53
 -13   5  12   38.55    4.32
 -11  -5  12  154.37    6.73
 -11   5  12  169.22    7.07
  11   5 -12  169.73    8.27
  11  -5 -12  158.35    7.65
  -9  -5  12    0.84    1.58
   9  -5 -12    0.85    1.86
   9   5 -12    2.06    2.19
  -9   5  12   -0.04    1.48
  -7   5  12  571.44   10.98
  -7  -5  12  552.65   12.07
   7  -5 -12  559.65   13.60
  -7   5  12  565.08   11.56
   7   5 -12  559.52   13.26
   5   5 -12    6.16    1.10
[truncated: 893,099 more chars]
