# Supplementary material for: Synthesis and structures of dinuclear palladium complexes with 1,3-benzimidazolidine-2-thione and 1,3-imidazoline-2-thione
Source: Acta Crystallogr E Crystallogr Commun. 2023 Jan 10;79(Pt 2):79–84. doi: 10.1107/S2056989023000166 (PMC9912462; doi:10.1107/S2056989023000166)
Supplement: Supplementary file 2 [file e-79-00079-1sup2.hkl]

data_1                                                                          
_shelx_title ' 08mz051_0m in C2/c'                                              
_shelx_refln_list_code          4                                               
_shelx_F_calc_maximum      695.86                                               
_exptl_crystal_F_000      2192.00                                               
_reflns_d_resolution_high  0.7500                                               
                                                                                
loop_                                                                           
 _space_group_symop_operation_xyz                                               
 'x, y, z'                                                                      
 '-x, y, -z+1/2'                                                                
 'x+1/2, y+1/2, z'                                                              
 '-x+1/2, y+1/2, -z+1/2'                                                        
 '-x, -y, -z'                                                                   
 'x, -y, z-1/2'                                                                 
 '-x+1/2, -y+1/2, -z'                                                           
 'x+1/2, -y+1/2, z-1/2'                                                         
                                                                                
_cell_length_a    13.6026                                                       
_cell_length_b    13.9719                                                       
_cell_length_c    25.0967                                                       
_cell_angle_alpha  90.000                                                       
_cell_angle_beta   97.417                                                       
_cell_angle_gamma  90.000                                                       
                                                                                
_shelx_F_squared_multiplier     1.000                                           
                                                                                
loop_                                                                           
 _refln_index_h                                                                 
 _refln_index_k                                                                 
 _refln_index_l                                                                 
 _refln_F_squared_calc                                                          
 _refln_F_squared_meas                                                          
 _refln_F_squared_sigma                                                         
 _refln_observed_status                                                         
   2   0   0     128259.80     131776.12      1478.40 o                         
   4   0   0      70546.08      71897.09       575.41 o                         
   6   0   0       7931.98       6812.25       125.19 o                         
   8   0   0         45.54        104.97        39.84 o                         
  10   0   0       8181.59       8108.13       173.55 o                         
  12   0   0      18717.34      17699.57       297.78 o                         
  14   0   0       5116.76       5434.30       328.23 o                         
  16   0   0      10840.48      11335.47       494.99 o                         
   1   1   0      95455.73      94161.32      4011.72 o                         
   3   1   0       3614.34       3832.41        56.22 o                         
   5   1   0      20569.11      19482.61       155.10 o                         
   7   1   0       7308.57       7515.84        99.96 o                         
   9   1   0       2514.68       2436.35        67.83 o                         
  11   1   0       3277.84       3070.58        84.58 o                         
  13   1   0       2517.31       2408.70       112.85 o                         
  15   1   0       2878.26       3035.68       160.85 o                         
  17   1   0         48.07         23.41        82.31 o                         
   0   2   0       3342.06       4366.09        63.55 o                         
   2   2   0      26703.14      29033.88       180.66 o                         
   4   2   0       1329.00       1749.64        43.38 o                         
   6   2   0        511.73        775.70        36.23 o                         
   8   2   0        688.97        664.89        46.36 o                         
  10   2   0       1123.38       1306.92        57.41 o                         
  12   2   0          5.27         45.41        22.87 o                         
  14   2   0         10.37        116.95        70.83 o                         
  16   2   0         87.78         61.34       107.79 o                         
   1   3   0     107049.16     116786.09       621.44 o                         
   3   3   0      19941.49      20702.71       150.70 o                         
   5   3   0      23714.83      22376.34       176.47 o                         
   7   3   0       4066.09       4734.33        81.83 o                         
   9   3   0      15760.69      15904.81       215.94 o                         
  11   3   0       7439.80       7647.73       128.79 o                         
  13   3   0         67.21         68.95        59.39 o                         
  15   3   0       8940.67       9237.43       253.34 o                         
  17   3   0       1344.14       1670.65       152.59 o                         
   0   4   0     142954.02     144491.27      1078.02 o                         
   2   4   0        514.53        558.25        36.54 o                         
   4   4   0     114579.77     119156.30       862.77 o                         
   6   4   0      66088.61      67521.27       422.57 o                         
   8   4   0       4946.79       4892.91        90.61 o                         
  10   4   0      14552.82      14728.83       174.80 o                         
  12   4   0         19.40         46.53        48.11 o                         
  14   4   0      10839.83      10401.54       345.13 o                         
  16   4   0       6543.89       6431.89       225.71 o                         
   1   5   0      29471.92      30169.47       219.77 o                         
   3   5   0        225.02        266.15        23.67 o                         
   5   5   0      30179.38      30768.66       231.36 o                         
   7   5   0      18832.67      18998.25       181.83 o                         
   9   5   0       3038.13       3097.65        81.23 o                         
  11   5   0       3506.13       3332.94        90.89 o                         
  13   5   0       1492.16       1894.17        93.92 o                         
  15   5   0        917.58        960.77       108.24 o                         
  17   5   0        483.24        706.84       205.14 o                         
   0   6   0       4760.88       5713.08       132.60 o                         
   2   6   0       2167.64       2669.84        55.63 o                         
   4   6   0      24349.98      24181.25       194.91 o                         
   6   6   0         45.25         72.77        25.77 o                         
   8   6   0       5762.77       5493.96        99.85 o                         
  10   6   0       5399.51       5613.88       112.78 o                         
  12   6   0         20.37        152.88        38.33 o                         
  14   6   0       1579.80       1667.95       145.82 o                         
  16   6   0       2601.87       2634.45       216.68 o                         
   1   7   0      14251.33      13904.38       144.78 o                         
   3   7   0      16742.05      16610.42       153.26 o                         
   5   7   0      37054.46      36298.79       273.46 o                         
   7   7   0        394.34        415.04        38.49 o                         
   9   7   0      22212.29      21715.52       222.82 o                         
  11   7   0       7856.66       7627.77       150.91 o                         
  13   7   0       2325.56       2194.87       124.51 o                         
  15   7   0      16913.58      17533.54       460.12 o                         
   0   8   0      11698.75      11972.45       257.02 o                         
   2   8   0      13612.47      14082.46       142.04 o                         
   4   8   0      17042.41      15863.20       159.03 o                         
   6   8   0      12329.33      12414.80       146.32 o                         
   8   8   0       8472.01       8313.47       128.93 o                         
  10   8   0      29688.91      29392.29       368.90 o                         
  12   8   0         68.24        101.23        45.34 o                         
  14   8   0      17331.72      17576.20       456.81 o                         
  16   8   0       2368.33       2381.42       219.36 o                         
   1   9   0        239.31        442.08        36.68 o                         
   3   9   0        305.04        335.17        33.89 o                         
   5   9   0       9426.73       9495.42       153.94 o                         
   7   9   0       2202.23       2364.37        93.97 o                         
   9   9   0       4729.68       4890.36       175.59 o                         
  11   9   0        523.03        615.95        74.41 o                         
  13   9   0       1317.07       1275.88       117.72 o                         
  15   9   0        975.62        947.59       231.35 o                         
   0  10   0      20927.27      21042.69       327.29 o                         
   2  10   0       2454.24       2421.39        69.91 o                         
   4  10   0       4053.06       4088.11       107.77 o                         
   6  10   0       7192.45       7074.30       144.11 o                         
   8  10   0       1582.75       1654.24        99.84 o                         
  10  10   0       7846.54       8065.40       198.95 o                         
  12  10   0        250.41        175.00       177.88 o                         
  14  10   0       2289.52       2961.98       305.99 o                         
   1  11   0       3465.00       3430.50        99.45 o                         
   3  11   0       1091.74       1142.18        68.39 o                         
   5  11   0      10439.31      10183.29       267.48 o                         
   7  11   0         49.23         41.65        51.39 o                         
   9  11   0      32101.52      30920.75       404.40 o                         
  11  11   0       5921.80       6058.91       182.43 o                         
  13  11   0       7723.75       7719.25       247.34 o                         
   0  12   0         37.06          6.96        66.97 o                         
   2  12   0        802.97       1022.32        82.35 o                         
   4  12   0       6694.68       6497.52       142.82 o                         
   6  12   0      14482.76      14424.17       346.47 o                         
   8  12   0       5278.53       5283.11       163.64 o                         
  10  12   0      18215.13      17668.05       311.32 o                         
  12  12   0        362.92        512.85        89.59 o                         
   1  13   0         44.49         -6.60        46.80 o                         
   3  13   0         44.07         18.64        48.88 o                         
   5  13   0        774.27       1311.92        96.23 o                         
   7  13   0       1807.24       2030.69       119.27 o                         
   9  13   0       1890.22       2180.39       126.67 o                         
  11  13   0         11.90         54.90        55.40 o                         
   0  14   0      12604.10      12419.75       633.42 o                         
   2  14   0       2360.08       2261.32       118.90 o                         
   4  14   0       3284.12       3404.92       135.88 o                         
   6  14   0      12627.98      12348.54       307.85 o                         
   8  14   0         17.73        -45.45        59.38 o                         
  10  14   0       5008.17       5708.72       215.72 o                         
   1  15   0       5596.19       5452.85       173.20 o                         
   3  15   0          3.23        -49.38        49.38 o                         
   5  15   0       9728.48       9339.06       274.93 o                         
   7  15   0       2115.35       2220.11       161.85 o                         
   9  15   0       6789.90       6592.41       243.73 o                         
   0  16   0       5450.70       5636.56       258.84 o                         
   2  16   0          7.04         68.96        74.35 o                         
   4  16   0       2311.77       2008.06       157.17 o                         
   6  16   0        549.06        718.86       115.28 o                         
   8  16   0        654.81        707.37       111.83 o                         
   1  17   0        263.43        426.59       114.01 o                         
   3  17   0        105.37        145.19        74.98 o                         
   5  17   0        158.24        390.45        82.41 o                         
   7  17   0        161.12        330.37        77.05 o                         
   0  18   0       5818.38       6108.37       284.65 o                         
   2  18   0       3071.60       3055.02       192.06 o                         
   4  18   0       1183.91       1189.22       133.35 o                         
 -17   1   1       2997.78       3183.77       216.18 o                         
 -15   1   1       9713.92       9657.15       315.05 o                         
 -13   1   1        119.41         51.02        70.16 o                         
 -11   1   1       3635.88       3756.36        88.84 o                         
  -9   1   1       1565.34       1468.17        53.81 o                         
  -7   1   1       1593.11       1445.44        47.27 o                         
  -5   1   1      30383.52      30373.02       210.82 o                         
  -3   1   1      16150.74      17508.40       138.16 o                         
  -1   1   1     218304.50     229868.81      2156.08 o                         
   1   1   1     124033.73     130892.12      1282.35 o                         
   3   1   1      57562.00      60787.68       343.19 o                         
   5   1   1      46314.45      45743.25       290.99 o                         
   7   1   1       8047.27       8226.45       105.94 o                         
   9   1   1       8266.35       8224.00       130.69 o                         
  11   1   1      12435.94      12363.57       163.48 o                         
  13   1   1        251.58        139.55        50.10 o                         
  15   1   1       6230.14       6578.28       364.76 o                         
  17   1   1         48.25          2.12       114.35 o                         
 -16   2   1       9009.59      10032.12       335.18 o                         
 -14   2   1       2948.11       2826.76       127.55 o                         
 -12   2   1       6712.25       6732.36       122.84 o                         
 -10   2   1       3654.42       3608.33        90.62 o                         
  -8   2   1       1220.15       1284.97        54.17 o                         
  -6   2   1      36742.69      35565.42       276.82 o                         
  -4   2   1      30674.58      32603.58       215.62 o                         
  -2   2   1       7443.46       7503.34        82.37 o                         
   0   2   1      62401.19      65616.66       512.52 o                         
   2   2   1      12967.99      13749.13       102.86 o                         
   4   2   1     208383.33     214958.84      2075.15 o                         
   6   2   1      10876.85      10946.75       116.70 o                         
   8   2   1      39718.70      41217.83       302.80 o                         
  10   2   1      35442.18      34076.19       285.37 o                         
  12   2   1        617.86        632.91        53.70 o                         
  14   2   1       8460.99       8170.45       277.93 o                         
  16   2   1       1771.33       1743.97       146.33 o                         
 -17   3   1         11.39        -84.41       129.17 o                         
 -15   3   1       1677.77       1688.54       133.98 o                         
 -13   3   1         37.46          2.61        55.46 o                         
 -11   3   1        134.20        213.66        38.39 o                         
  -9   3   1          5.04         74.95        25.14 o                         
  -7   3   1        720.46        470.46        34.60 o                         
  -5   3   1      66699.63      70831.55       422.83 o                         
  -3   3   1       7249.27       8055.20        82.20 o                         
  -1   3   1     157161.86     164539.97       965.19 o                         
   1   3   1      23207.62      26829.33       171.69 o                         
   3   3   1      14581.46      14477.83       117.09 o                         
   5   3   1      27206.78      26570.39       217.30 o                         
   7   3   1        243.20        293.47        31.37 o                         
   9   3   1       9029.95       9246.63       161.39 o                         
  11   3   1      29272.22      29149.80       298.53 o                         
  13   3   1       2420.65       2569.84       137.51 o                         
  15   3   1       2328.87       2523.56       177.21 o                         
  17   3   1       1401.60       1662.60       176.28 o                         
 -16   4   1       7028.96       7490.22       241.21 o                         
 -14   4   1        302.04        525.78        94.40 o                         
 -12   4   1        200.79        257.83        32.75 o                         
 -10   4   1       1655.49       1660.80        65.01 o                         
  -8   4   1       2055.73       2198.00        64.33 o                         
  -6   4   1       4321.71       5094.60        83.36 o                         
  -4   4   1       1528.44       1377.41        41.56 o                         
  -2   4   1       2563.22       2909.52        50.05 o                         
   0   4   1       2218.17       2435.80        44.18 o                         
   2   4   1      12438.19      13791.09       112.33 o                         
   4   4   1         43.18        232.00        27.10 o                         
   6   4   1      31258.89      34963.77       256.70 o                         
   8   4   1      10654.30      11193.84       137.72 o                         
  10   4   1       1036.80       1113.32        57.89 o                         
  12   4   1       1278.38       1142.11        70.81 o                         
  14   4   1       3185.72       3095.69       155.65 o                         
  16   4   1       2957.32       3068.09       169.72 o                         
 -17   5   1       3145.90       3072.96       175.04 o                         
 -15   5   1      12570.86      13083.19       299.74 o                         
 -13   5   1         61.11         65.71        66.06 o                         
 -11   5   1      12459.54      12766.75       169.57 o                         
  -9   5   1      10209.19      10236.26       139.43 o                         
  -7   5   1      10995.87      11618.86       136.81 o                         
  -5   5   1      41313.57      41307.33       287.31 o                         
  -3   5   1      12129.68      12411.27       118.34 o                         
  -1   5   1      33571.43      34097.32       226.02 o                         
   1   5   1     113461.45     119855.23       652.74 o                         
   3   5   1      40699.27      40342.00       285.49 o                         
   5   5   1      30297.76      31414.44       233.48 o                         
   7   5   1       5771.10       5554.15        93.24 o                         
   9   5   1      40215.64      39355.96       312.92 o                         
  11   5   1         13.86         24.53        54.51 o                         
  13   5   1       6806.16       6938.69       171.36 o                         
  15   5   1      12076.79      11652.89       281.10 o                         
  17   5   1        193.13         55.63       239.55 o                         
 -16   6   1       5543.10       6093.03       294.12 o                         
 -14   6   1       3164.67       3394.30       159.87 o                         
 -12   6   1       1685.41       1810.27        99.79 o                         
 -10   6   1      35120.89      34523.89       300.44 o                         
  -8   6   1        199.23        312.72        36.36 o                         
  -6   6   1      37833.31      36016.98       274.14 o                         
  -4   6   1      18915.02      18998.49       167.41 o                         
  -2   6   1      22279.38      21931.99       173.70 o                         
   0   6   1      45497.63      45177.84       289.61 o                         
   2   6   1       1656.84       2150.27        49.15 o                         
   4   6   1       6661.40       5421.00        85.24 o                         
   6   6   1       6855.70       6366.59        97.21 o                         
   8   6   1      13410.52      13383.87       157.05 o                         
  10   6   1      17580.58      17189.93       197.64 o                         
  12   6   1       2964.66       2995.59       101.02 o                         
  14   6   1      18552.34      17679.79       703.04 o                         
  16   6   1       1608.80       1600.47       185.29 o                         
 -15   7   1         53.72        387.17       254.64 o                         
 -13   7   1          4.11         78.24        93.53 o                         
 -11   7   1       3684.35       4126.42       132.38 o                         
  -9   7   1       6531.87       6363.31       116.89 o                         
  -7   7   1       5002.59       4780.00        93.29 o                         
  -5   7   1       3104.10       3274.86        73.25 o                         
  -3   7   1       9726.92      10237.90       116.87 o                         
  -1   7   1      40361.92      42966.54       289.59 o                         
   1   7   1       8749.77      10488.36       111.91 o                         
   3   7   1       3064.43       3478.84        64.88 o                         
   5   7   1       6976.98       7097.71       106.69 o                         
   7   7   1       3173.82       3168.03        75.48 o                         
   9   7   1      13504.12      13452.36       187.47 o                         
  11   7   1       5347.26       5371.61       129.13 o                         
  13   7   1       1378.71       1643.71       150.97 o                         
  15   7   1       1632.99       2392.85       202.59 o                         
 -16   8   1       6022.99       6834.35       312.78 o                         
 -14   8   1       2648.20       2854.76       524.90 o                         
 -12   8   1       2371.63       2332.56       138.14 o                         
 -10   8   1       3947.48       3824.53       109.16 o                         
  -8   8   1        144.56        182.33        37.01 o                         
  -6   8   1       2165.02       2255.58        68.54 o                         
  -4   8   1       2585.85       2345.37        63.47 o                         
  -2   8   1         69.44        187.96        29.12 o                         
   0   8   1      22578.12      22920.89       222.13 o                         
   2   8   1       4209.72       4915.49        80.51 o                         
   4   8   1       4756.86       4430.51        78.21 o                         
   6   8   1      10062.83       9980.65       128.68 o                         
   8   8   1      12604.47      12177.31       208.40 o                         
  10   8   1         37.03        119.95        52.79 o                         
  12   8   1        564.61        670.16        77.13 o                         
  14   8   1       1470.46       1460.47       253.05 o                         
  16   8   1        989.63       1251.18       185.68 o                         
 -15   9   1      12735.87      13173.33       415.00 o                         
 -13   9   1       3171.24       3038.33       149.71 o                         
 -11   9   1      20749.30      20937.96       316.63 o                         
  -9   9   1      13310.14      12961.95       200.77 o                         
  -7   9   1       8056.10       7916.52       149.32 o                         
  -5   9   1      29466.52      27708.75       241.90 o                         
  -3   9   1        390.12        490.80        36.71 o                         
  -1   9   1      14680.87      14211.43       172.87 o                         
   1   9   1      28899.44      29992.59       237.63 o                         
   3   9   1       9538.48       9214.61       116.24 o                         
   5   9   1      17274.85      16976.90       210.08 o                         
   7   9   1       1203.44       1366.04        85.25 o                         
   9   9   1      25852.71      25965.42       391.96 o                         
  11   9   1        884.02        908.72        95.77 o                         
  13   9   1      10860.87      11110.56       336.68 o                         
  15   9   1      10505.47       9946.33       497.63 o                         
 -14  10   1       6313.40       6685.35       293.78 o                         
 -12  10   1        461.53        489.86        89.63 o                         
 -10  10   1      29918.22      30368.49       564.53 o                         
  -8  10   1       1465.99       1625.59        88.80 o                         
  -6  10   1      26938.73      25967.71       452.83 o                         
  -4  10   1       9096.32       8956.84       151.27 o                         
  -2  10   1       6287.36       6475.64       104.64 o                         
   0  10   1       1811.18       2101.96        66.45 o                         
   2  10   1        133.73        121.75        38.98 o                         
   4  10   1        311.20        334.30        49.22 o                         
   6  10   1       2908.04       3378.24       101.85 o                         
   8  10   1      15218.65      14539.46       251.68 o                         
  10  10   1      24067.51      23335.79       345.09 o                         
  12  10   1       1738.13       1725.41       113.28 o                         
  14  10   1      14502.32      14161.83       421.16 o                         
 -13  11   1         57.27         77.77        57.99 o                         
 -11  11   1       2559.48       2784.38       131.99 o                         
  -9  11   1        260.27        559.34        80.60 o                         
  -7  11   1       1112.75       1296.59        86.83 o                         
  -5  11   1       4038.07       3928.94       159.11 o                         
  -3  11   1       7510.12       7203.95       140.06 o                         
  -1  11   1       4707.80       4551.56       109.63 o                         
   1  11   1         57.21         11.54        36.63 o                         
   3  11   1        101.19         54.15        39.87 o                         
   5  11   1        115.10        121.43        45.02 o                         
   7  11   1        595.18        696.80        77.26 o                         
   9  11   1        485.85        734.52        85.12 o                         
  11  11   1         76.61         53.59        61.21 o                         
  13  11   1       1334.39       1838.60       156.97 o                         
 -12  12   1       1036.71       1377.99       191.28 o                         
 -10  12   1       2859.10       3318.62       147.22 o                         
  -8  12   1        503.31        367.26        71.16 o                         
  -6  12   1       7000.24       7385.43       157.83 o                         
  -4  12   1        574.46        695.18        64.67 o                         
  -2  12   1       3627.63       3415.54       124.03 o                         
   0  12   1       1078.13        981.88        81.61 o                         
   2  12   1       1159.24       1193.99        73.05 o                         
   4  12   1       9419.25       9534.05       171.89 o                         
   6  12   1       2000.97       2286.11       116.73 o                         
   8  12   1       4251.32       3864.47       147.13 o                         
  10  12   1       6249.41       6283.96       188.06 o                         
  12  12   1        378.90        314.49        82.94 o                         
 -11  13   1      10303.48      10678.73       389.37 o                         
  -9  13   1      12775.72      12810.88       261.33 o                         
  -7  13   1       7628.49       7473.56       195.33 o                         
  -5  13   1      29412.07      28543.94       569.23 o                         
  -3  13   1       1433.61       1453.56        99.09 o                         
  -1  13   1       7956.31       7721.36       231.60 o                         
   1  13   1        701.62        814.31        81.66 o                         
   3  13   1        818.98        950.35        87.64 o                         
   5  13   1      20535.69      20742.38       371.97 o                         
   7  13   1        745.67        714.89       124.08 o                         
   9  13   1      15744.58      15968.06       298.51 o                         
  11  13   1       2960.63       3070.79       146.91 o                         
 -10  14   1       6295.64       6773.95       237.88 o                         
  -8  14   1        193.36        177.41        82.34 o                         
  -6  14   1      13581.73      13554.12       329.66 o                         
  -4  14   1       2268.86       2435.90       125.58 o                         
  -2  14   1       1148.99       1232.67        99.12 o                         
   0  14   1       4967.23       4568.81       202.90 o                         
   2  14   1       1901.72       1879.01       111.46 o                         
   4  14   1       6627.02       6526.58       242.04 o                         
   6  14   1       4330.61       4634.41       199.44 o                         
   8  14   1       1979.97       2118.93       150.68 o                         
  10  14   1       2691.34       3124.29       150.93 o                         
  -9  15   1        182.00        408.46        95.76 o                         
  -7  15   1        707.05       1093.11       124.93 o                         
  -5  15   1          0.48        120.12        73.34 o                         
  -3  15   1       1625.63       1638.13       111.85 o                         
  -1  15   1       4637.39       4824.23       168.36 o                         
   1  15   1         71.74         -5.90        80.08 o                         
   3  15   1        658.08        776.21        84.51 o                         
   5  15   1       1198.93       1459.89       137.63 o                         
   7  15   1       2512.02       2332.58       163.82 o                         
   9  15   1        535.32        834.92       169.69 o                         
  -8  16   1        132.08        191.13        84.28 o                         
  -6  16   1       6208.02       6202.74       233.26 o                         
  -4  16   1          3.70        123.22        72.17 o                         
  -2  16   1      10994.52      10927.93       282.90 o                         
   0  16   1       6723.17       6675.74       197.67 o                         
   2  16   1        196.38        137.57        69.84 o                         
   4  16   1       3703.57       3445.29       189.49 o                         
   6  16   1       4408.24       4193.11       263.85 o                         
   8  16   1        314.99        210.79       163.07 o                         
  -7  17   1       3251.94       3187.83       195.46 o                         
  -5  17   1       7757.06       7976.26       315.11 o                         
  -3  17   1        426.89        473.09        92.65 o                         
  -1  17   1      19015.79      19711.47       351.10 o                         
   1  17   1       3280.86       3273.53       156.49 o                         
   3  17   1       4066.30       4042.92       192.71 o                         
   5  17   1       9728.74       9884.07       299.26 o                         
   7  17   1       1692.82       1820.90       156.38 o                         
  -4  18   1        101.85         84.84        78.71 o                         
  -2  18   1        512.37        812.41       115.22 o                         
   0  18   1       4459.93       4868.35       182.31 o                         
   2  18   1          1.42        146.05       148.72 o                         
   4  18   1       4568.02       5035.94       361.56 o                         
 -18   0   2          0.15         76.23        99.53 o                         
 -16   0   2      24409.92      25674.67       771.86 o                         
 -14   0   2       1614.88       1864.75       163.35 o                         
 -12   0   2       8255.64       8252.13       254.48 o                         
 -10   0   2       4760.48       4806.72       130.30 o                         
  -8   0   2       3373.15       2841.34       115.44 o                         
  -6   0   2      41185.63      42341.98       398.53 o                         
  -4   0   2      26894.51      28370.70       331.48 o                         
  -2   0   2     133903.88     138720.64      2769.54 o                         
   0   0   2      93701.64     109791.69      2600.93 o                         
   2   0   2        194.71        178.80        46.76 o                         
   4   0   2     137100.66     140803.39      1536.31 o                         
   6   0   2      10217.25      10718.43       193.88 o                         
   8   0   2      26153.42      24573.09       300.91 o                         
  10   0   2      35865.83      35444.53       414.78 o                         
  12   0   2       2586.99       2740.43       117.62 o                         
  14   0   2       7345.78       7583.33       263.91 o                         
  16   0   2       2539.84       2182.71       261.52 o                         
 -17   1   2       2150.02       2184.26       189.04 o                         
 -15   1   2       3769.90       4070.84       182.35 o                         
 -13   1   2       1451.32       1462.88        98.93 o                         
 -11   1   2       5288.59       5543.80       113.60 o                         
  -9   1   2          4.00         33.61        20.23 o                         
  -7   1   2       9419.70       9256.85       109.15 o                         
  -5   1   2       1773.89       1770.40        86.78 o                         
  -3   1   2        674.39       1266.55        31.59 o                         
  -1   1   2      22764.90      24789.17       164.49 o                         
   1   1   2       1576.41       2002.91        31.41 o                         
   3   1   2      93226.09      97331.27       525.64 o                         
   5   1   2      45968.19      47737.21       301.71 o                         
   7   1   2       1784.84       1481.32        54.88 o                         
   9   1   2      17769.89      17026.48       194.55 o                         
  11   1   2         23.95         51.02        32.98 o                         
  13   1   2       2990.18       2850.14        88.18 o                         
  15   1   2       4531.43       4333.32       221.59 o                         
  17   1   2         68.47        283.46       122.29 o                         
 -16   2   2       1938.77       1961.26       184.59 o                         
 -14   2   2          0.47         19.76        56.04 o                         
 -12   2   2       1950.69       2243.46        96.63 o                         
 -10   2   2       1964.41       2086.30       101.12 o                         
  -8   2   2        245.51        238.28        29.44 o                         
  -6   2   2       8245.38       8860.48       103.57 o                         
  -4   2   2      15219.78      15972.69       128.98 o                         
  -2   2   2      55715.32      62882.39       365.67 o                         
   0   2   2       1528.59       1359.97        29.51 o                         
   2   2   2      27476.25      30537.36       205.70 o                         
   4   2   2      14640.94      16134.31       141.75 o                         
   6   2   2         20.21         23.95        33.22 o                         
   8   2   2        878.03       1175.92        59.54 o                         
  10   2   2      23465.94      23089.87       224.33 o                         
  12   2   2        708.64        794.99        57.83 o                         
  14   2   2         40.66        129.11       138.17 o                         
  16   2   2        111.68       -113.28       133.94 o                         
 -17   3   2       9335.02       9685.22       283.03 o                         
 -15   3   2      10970.29      11124.71       277.47 o                         
 -13   3   2       6948.49       6806.02       174.38 o                         
 -11   3   2      16787.10      16504.86       272.70 o                         
  -9   3   2        127.93        161.92        34.84 o                         
  -7   3   2      24003.75      24050.88       201.89 o                         
  -5   3   2      53860.82      57162.54       374.11 o                         
  -3   3   2       1551.49       1546.31        39.69 o                         
  -1   3   2      20851.57      20240.88       149.96 o                         
   1   3   2      19122.13      20260.24       158.31 o                         
   3   3   2      53204.05      54646.24       331.48 o                         
   5   3   2      31962.62      31231.09       222.73 o                         
   7   3   2      34315.22      36101.70       268.57 o                         
   9   3   2      23129.78      23157.99       217.14 o                         
  11   3   2          6.93        -11.73        33.06 o                         
  13   3   2       3266.72       3470.29       118.49 o                         
  15   3   2       1425.44       1330.12       122.42 o                         
  17   3   2       1202.04       1240.33       157.78 o                         
 -16   4   2      11579.70      11744.24       299.27 o                         
 -14   4   2       2804.66       2867.69       150.97 o                         
 -12   4   2       3648.65       4068.11       110.97 o                         
 -10   4   2       7749.63       7886.58       124.81 o                         
  -8   4   2       2106.14       2083.19        63.92 o                         
  -6   4   2      37746.95      37709.00       271.12 o                         
  -4   4   2       6653.23       7494.93        89.61 o                         
  -2   4   2      61294.81      63164.27       367.82 o                         
   0   4   2      27853.16      28006.51       198.19 o                         
   2   4   2       7868.30       7623.29        75.33 o                         
   4   4   2     129606.70     132495.36       723.52 o                         
   6   4   2       6518.16       6901.31       108.03 o                         
   8   4   2      39635.77      38769.91       330.05 o                         
  10   4   2      33467.61      32637.10       316.02 o                         
  12   4   2         43.11         84.91        38.55 o                         
  14   4   2       5548.61       5874.44       199.76 o                         
  16   4   2        407.01        484.62       128.82 o                         
 -17   5   2        408.59        700.73       100.52 o                         
 -15   5   2        226.35        372.81        91.82 o                         
 -13   5   2       1283.52       1564.92       119.53 o                         
 -11   5   2       2165.46       2476.74        79.26 o                         
  -9   5   2       3369.17       3305.07        81.48 o                         
  -7   5   2       3859.14       3745.99        79.27 o                         
  -5   5   2        100.43        112.66        26.34 o                         
  -3   5   2      41399.25      43656.99       285.33 o                         
  -1   5   2      10097.17       9805.07       114.62 o                         
   1   5   2       9143.32      10231.71        95.18 o                         
   3   5   2       2414.06       2061.68        44.97 o                         
   5   5   2      11272.46      11513.12       121.89 o                         
   7   5   2        951.13       1114.90        48.46 o                         
   9   5   2      27540.72      26862.87       244.68 o                         
  11   5   2       4272.36       4231.17       113.60 o                         
  13   5   2       4292.02       4229.00       118.74 o                         
  15   5   2        515.37        482.85        94.38 o                         
  17   5   2        188.95         80.80       345.96 o                         
 -16   6   2       6690.66       7180.78       390.70 o                         
 -14   6   2         83.81         84.57        78.21 o                         
 -12   6   2      14560.20      14266.72       261.46 o                         
 -10   6   2        646.03        916.22        57.46 o                         
  -8   6   2          0.81         -9.64        28.07 o                         
  -6   6   2        331.57        412.99        36.59 o                         
  -4   6   2      37227.36      37361.49       267.79 o                         
  -2   6   2      10844.70      12040.56       119.57 o                         
   0   6   2      71552.18      73706.23       466.23 o                         
   2   6   2       1317.91       1448.03        52.74 o                         
   4   6   2      16257.75      16655.28       149.66 o                         
   6   6   2       6643.54       6527.60        97.24 o                         
   8   6   2       4497.80       4288.50        88.84 o                         
  10   6   2       5940.44       5955.63       128.69 o                         
  12   6   2        484.91        553.34        55.57 o                         
  14   6   2        485.29        595.91       100.40 o                         
  16   6   2        372.18        398.17       132.39 o                         
 -15   7   2       9971.65      10158.90       353.98 o                         
 -13   7   2       3569.59       3729.44       156.32 o                         
 -11   7   2      40355.97      39670.68       344.25 o                         
  -9   7   2       4992.72       4983.24       103.52 o                         
  -7   7   2      23317.47      22128.78       211.45 o                         
  -5   7   2      41922.24      39977.88       296.02 o                         
  -3   7   2       3204.17       3095.23        66.10 o                         
  -1   7   2      12954.93      11255.86       119.38 o                         
   1   7   2      16849.31      16911.58       146.89 o                         
   3   7   2      11842.21      10336.55       128.86 o                         
   5   7   2      11266.95      10849.34       124.68 o                         
   7   7   2      13961.13      13590.69       154.58 o                         
   9   7   2      10388.93      10277.95       163.57 o                         
  11   7   2        706.34        697.99        75.86 o                         
  13   7   2      12275.17      12125.00       319.96 o                         
  15   7   2       1198.50       1440.87       172.13 o                         
 -16   8   2       7379.51       8032.69       339.11 o                         
 -14   8   2        952.52       1176.37       158.36 o                         
 -12   8   2      11033.82      11136.97       264.95 o                         
 -10   8   2      18733.04      19073.29       217.39 o                         
  -8   8   2        163.02        147.32        37.85 o                         
  -6   8   2      32970.80      31341.56       262.81 o                         
  -4   8   2      11778.66      11045.07       132.17 o                         
  -2   8   2      25236.51      24941.10       207.24 o                         
   0   8   2      38018.95      38093.34       271.67 o                         
   2   8   2       4639.82       4638.32        81.09 o                         
   4   8   2      15293.42      15326.28       199.27 o                         
   6   8   2       2257.73       2434.36        66.96 o                         
   8   8   2       4098.49       4207.20       212.14 o                         
  10   8   2       6308.69       6189.00       163.91 o                         
  12   8   2        255.92        410.46        66.86 o                         
  14   8   2      16368.22      16661.12       417.17 o                         
  16   8   2        226.68        232.45       107.57 o                         
 -15   9   2          8.70        163.96       237.70 o                         
 -13   9   2        642.50        527.63       196.14 o                         
 -11   9   2       3701.31       3970.51       243.83 o                         
  -9   9   2        144.06        162.70        46.92 o                         
  -7   9   2       4830.80       4896.79       102.06 o                         
  -5   9   2       3698.87       3868.87        91.79 o                         
  -3   9   2       9943.19       9782.04       125.27 o                         
  -1   9   2       1230.64       1524.32        55.76 o                         
   1   9   2       3680.25       3824.61        74.88 o                         
   3   9   2        211.04        377.24        43.02 o                         
   5   9   2       3380.60       3714.29        98.91 o                         
   7   9   2       3127.84       3244.68       123.08 o                         
   9   9   2       5002.41       5289.57       157.19 o                         
  11   9   2       3330.85       3501.30       136.33 o                         
  13   9   2       6083.91       6660.02       227.22 o                         
  15   9   2        505.21        487.26       135.08 o                         
 -14  10   2        823.19       1136.66       167.33 o                         
 -12  10   2       2257.47       2404.54       147.53 o                         
 -10  10   2       8455.03       8485.09       198.59 o                         
  -8  10   2       2182.82       2076.18       103.09 o                         
  -6  10   2      20819.49      20653.55       250.89 o                         
  -4  10   2        944.80       1037.44        52.84 o                         
  -2  10   2       4693.44       4767.24        90.81 o                         
   0  10   2      16659.35      16805.09       170.59 o                         
   2  10   2        122.14        198.40        42.10 o                         
   4  10   2      13499.18      13545.10       189.98 o                         
   6  10   2       5613.99       5084.33       120.87 o                         
   8  10   2       4767.34       4736.23       150.89 o                         
  10  10   2        564.14        579.87       107.36 o                         
  12  10   2       3761.38       3633.02       145.32 o                         
  14  10   2       1427.69       1390.29       145.27 o                         
 -13  11   2        296.29        100.06       152.47 o                         
 -11  11   2      16298.96      16332.79       400.78 o                         
  -9  11   2       6036.48       5860.77       168.22 o                         
  -7  11   2      20509.58      20395.63       265.07 o                         
  -5  11   2      23712.11      23208.48       270.87 o                         
  -3  11   2         12.52         40.69        38.53 o                         
  -1  11   2      21946.07      20615.73       236.59 o                         
   1  11   2          9.45         36.57        38.79 o                         
   3  11   2       5697.06       5318.20       124.82 o                         
   5  11   2        116.03        160.70        44.91 o                         
   7  11   2       4345.86       4333.72       145.40 o                         
   9  11   2      14667.47      14359.52       267.48 o                         
  11  11   2         55.07         49.00        49.51 o                         
  13  11   2      13120.09      14010.14       337.61 o                         
 -12  12   2       7985.97       8121.84       354.46 o                         
 -10  12   2      19641.86      20058.63       328.31 o                         
  -8  12   2        571.86        575.54        78.62 o                         
  -6  12   2      17531.14      17609.06       246.26 o                         
  -4  12   2       1599.67       1658.60       100.56 o                         
  -2  12   2       2706.17       2785.11       118.13 o                         
   0  12   2       3830.76       3896.22       132.85 o                         
   2  12   2       3173.32       3034.55       102.01 o                         
   4  12   2       4326.57       4273.50       120.73 o                         
   6  12   2       2536.37       2476.63       120.43 o                         
   8  12   2       1927.59       1977.10       118.00 o                         
  10  12   2       2468.72       2587.15       136.60 o                         
  12  12   2       3363.02       3618.34       152.39 o                         
 -11  13   2       2018.56       2258.68       175.63 o                         
  -9  13   2       1091.96       1136.64       100.56 o                         
  -7  13   2          0.28        256.66       107.83 o                         
  -5  13   2        466.02        670.66        90.85 o                         
  -3  13   2        173.02        227.32        73.66 o                         
  -1  13   2         10.19        135.69        67.40 o                         
   1  13   2       2328.52       2107.23       112.87 o                         
   3  13   2       1512.79       1582.30       173.20 o                         
   5  13   2        867.07        909.24        90.01 o                         
   7  13   2       1667.88       1742.12       114.30 o                         
   9  13   2        832.74       1024.71       104.04 o                         
  11  13   2        243.94        150.46        55.03 o                         
 -10  14   2       2503.43       2606.79       168.14 o                         
  -8  14   2       1034.76       1192.57       124.33 o                         
  -6  14   2      15331.89      15304.16       341.18 o                         
  -4  14   2        318.96        253.96        80.95 o                         
  -2  14   2      14185.61      13883.96       340.64 o                         
   0  14   2       2212.84       2239.71       120.67 o                         
   2  14   2        983.28       1098.08        93.35 o                         
   4  14   2       2247.71       2339.77       152.41 o                         
   6  14   2       1005.98        962.73       120.21 o                         
   8  14   2       6052.21       5973.48       189.77 o                         
  10  14   2      15727.67      16346.50       317.54 o                         
  -9  15   2       1011.84       1122.74       125.40 o                         
  -7  15   2      12242.37      12708.48       322.67 o                         
  -5  15   2       6111.03       6034.12       222.16 o                         
  -3  15   2       4366.77       4599.59       161.70 o                         
  -1  15   2      23509.38      21735.57       387.03 o                         
   1  15   2         42.76         83.35        59.90 o                         
   3  15   2       8825.11       8628.95       261.85 o                         
   5  15   2       4983.43       4395.32       196.31 o                         
   7  15   2        715.23        680.97       105.58 o                         
   9  15   2      11197.35      11554.42       319.57 o                         
  -8  16   2        427.75        388.99        93.01 o                         
  -6  16   2       2339.88       2701.98       172.96 o                         
  -4  16   2        109.74         70.37        70.12 o                         
  -2  16   2       1883.86       2300.01       132.59 o                         
   0  16   2       2473.19       2735.89       184.37 o                         
   2  16   2        881.56       1095.80       243.43 o                         
   4  16   2       3334.76       3266.94       185.18 o                         
   6  16   2         88.74         75.96        94.77 o                         
   8  16   2       1400.75       1509.30       150.12 o                         
  -7  17   2        551.53        503.30       100.47 o                         
  -5  17   2       1252.71       1428.08       142.64 o                         
  -3  17   2       4639.34       4691.63       205.14 o                         
  -1  17   2        222.71        517.05        97.37 o                         
   1  17   2       1090.86       1024.20       178.27 o                         
   3  17   2        170.06        452.33        94.83 o                         
   5  17   2        309.22        611.08       102.65 o                         
   7  17   2        194.45        277.66       101.89 o                         
  -4  18   2          3.24          2.59        75.38 o                         
  -2  18   2       8740.03       8544.05       344.29 o                         
   0  18   2       1155.12       1483.52       150.79 o                         
   2  18   2       1904.05       1939.54       167.25 o                         
   4  18   2       5638.86       5955.13       355.36 o                         
 -17   1   3       6550.92       7090.31       246.89 o                         
 -15   1   3      12167.44      13270.68       266.98 o                         
 -13   1   3       4860.45       4558.14       170.28 o                         
 -11   1   3       6124.76       6104.57       120.82 o                         
  -9   1   3       1129.13       1018.39        43.36 o                         
  -7   1   3       3169.19       3075.23        71.30 o                         
  -5   1   3         36.89         18.60        16.18 o                         
  -3   1   3      62208.80      67503.68       380.27 o                         
  -1   1   3      50714.87      52005.60       298.90 o                         
   1   1   3        781.30        769.30        25.38 o                         
   3   1   3      78821.73      83067.18       457.84 o                         
   5   1   3      53417.69      55092.25       340.10 o                         
   7   1   3      16969.77      15403.39       152.80 o                         
   9   1   3      20764.81      19626.56       210.91 o                         
  11   1   3       4982.56       5084.75       108.22 o                         
  13   1   3       3140.30       3213.28       103.69 o                         
  15   1   3       1698.71       1548.15       350.46 o                         
  17   1   3        143.27         22.23       154.58 o                         
 -18   2   3        939.42       1079.17       292.23 o                         
 -16   2   3      19769.10      19272.37       394.27 o                         
 -14   2   3        718.44        885.69       107.60 o                         
 -12   2   3      35924.57      34604.31       389.99 o                         
 -10   2   3       3559.02       3363.54        90.06 o                         
  -8   2   3      19473.96      19436.98       180.09 o                         
  -6   2   3      27621.00      28307.81       211.44 o                         
  -4   2   3      32845.27      35448.72       230.75 o                         
  -2   2   3     133754.88     140585.66       740.02 o                         
   0   2   3       2589.87       2826.77        36.83 o                         
   2   2   3      49970.12      51455.66       361.03 o                         
   4   2   3     166639.98     173112.88       913.53 o                         
   6   2   3       6960.61       6788.37        99.10 o                         
   8   2   3      90217.50      89624.91       550.54 o                         
  10   2   3       2196.98       2189.93        73.13 o                         
  12   2   3      14122.17      14054.64       186.62 o                         
  14   2   3       8732.41       8739.25       194.04 o                         
  16   2   3        245.86        333.60       119.15 o                         
 -17   3   3       2810.39       3120.44       182.51 o                         
 -15   3   3       9447.20       9514.71       315.47 o                         
 -13   3   3        254.25        318.30        70.62 o                         
 -11   3   3       1881.92       2124.47        83.38 o                         
  -9   3   3         63.23        118.10        24.18 o                         
  -7   3   3       7739.74       8380.53       107.28 o                         
  -5   3   3         43.58        142.20        22.50 o                         
  -3   3   3      26657.68      28323.37       193.45 o                         
  -1   3   3       1049.11       1431.13        35.12 o                         
   1   3   3       2449.53       2921.11        51.47 o                         
   3   3   3      37726.61      37370.67       236.50 o                         
   5   3   3       3181.59       3040.83        59.75 o                         
   7   3   3      20830.66      21127.19       188.13 o                         
   9   3   3      35626.18      35061.12       284.68 o                         
  11   3   3        757.69        923.63        59.18 o                         
  13   3   3        928.99       1199.50        87.74 o                         
  15   3   3       2238.70       2573.89       210.62 o                         
  17   3   3        550.48        707.85       200.38 o                         
 -16   4   3       1794.55       2054.02       187.98 o                         
 -14   4   3       1943.81       2207.35       122.80 o                         
 -12   4   3      12555.57      12446.85       226.89 o                         
 -10   4   3        279.07        388.87        38.52 o                         
  -8   4   3      13296.93      13395.15       150.52 o                         
  -6   4   3       2338.43       2781.42        68.23 o                         
  -4   4   3      17858.21      19669.71       160.89 o                         
  -2   4   3       3953.35       4684.79        64.40 o                         
   0   4   3      60517.13      64351.36       480.26 o                         
   2   4   3        145.42        131.19        14.13 o                         
   4   4   3       3619.46       3496.76        83.93 o                         
   6   4   3        593.27        696.83        37.05 o                         
   8   4   3       5320.60       5497.83        98.40 o                         
  10   4   3       4795.17       4555.89       101.92 o                         
  12   4   3        942.42       1001.17        81.49 o                         
  14   4   3       2665.70       2778.12       118.02 o                         
  16   4   3        114.71        142.77        80.86 o                         
 -17   5   3       2833.73       3025.43       210.76 o                         
 -15   5   3       1455.09       1410.40       193.43 o                         
 -13   5   3       8586.09       8335.66       191.44 o                         
 -11   5   3      17705.76      17460.55       199.62 o                         
  -9   5   3       5401.20       5281.29        99.76 o                         
  -7   5   3      35790.23      34921.63       271.65 o                         
  -5   5   3      16671.21      16759.64       157.01 o                         
  -3   5   3       1071.49        903.13        42.10 o                         
  -1   5   3      89165.73      90039.83       507.57 o                         
   1   5   3       1414.74       1904.53        55.49 o                         
   3   5   3      78262.48      79903.17       464.08 o                         
   5   5   3      17398.77      17624.54       168.13 o                         
   7   5   3      26501.16      25872.51       219.79 o                         
   9   5   3      16355.73      15793.79       177.93 o                         
  11   5   3         20.96         16.87        36.48 o                         
  13   5   3       4659.04       4720.43       127.47 o                         
  15   5   3        954.75        910.16       143.65 o                         
  17   5   3       3235.82       3124.51       342.52 o                         
 -16   6   3       6668.03       6935.08       229.19 o                         
 -14   6   3        127.08         94.45        72.12 o                         
 -12   6   3      20540.28      20495.27       258.95 o                         
 -10   6   3      14091.49      13546.74       172.93 o                         
  -8   6   3      19842.44      19782.75       199.12 o                         
  -6   6   3      53726.90      53387.69       366.37 o                         
  -4   6   3        294.34        307.29        30.88 o                         
  -2   6   3      17228.64      15417.65       140.39 o                         
   0   6   3       4944.96       3892.59        60.75 o                         
   2   6   3      33064.23      32737.48       267.74 o                         
   4   6   3      22445.01      21300.78       175.04 o                         
   6   6   3        150.46        131.88        25.90 o                         
   8   6   3      26036.22      25645.01       230.73 o                         
  10   6   3        696.69        780.61        59.90 o                         
  12   6   3      21226.17      20572.84       265.00 o                         
  14   6   3       8428.17       8302.77       235.65 o                         
  16   6   3        363.29        383.27       141.49 o                         
 -15   7   3         53.15         60.28       206.47 o                         
 -13   7   3        687.14        744.31        94.30 o                         
 -11   7   3       1754.21       2019.19        98.47 o                         
  -9   7   3       2840.78       2696.76        82.43 o                         
  -7   7   3      17410.14      17280.57       183.90 o                         
  -5   7   3       5598.20       5648.20        94.89 o                         
  -3   7   3      19091.01      19133.62       177.96 o                         
  -1   7   3       3375.26       3450.89        66.46 o                         
   1   7   3       5192.37       5272.54        96.40 o                         
   3   7   3       1962.22       2293.54        47.51 o                         
   5   7   3        388.09        448.27        30.71 o                         
   7   7   3       3652.31       3782.94        82.92 o                         
   9   7   3       1439.36       1500.65        77.42 o                         
  11   7   3          0.44         54.36        45.60 o                         
  13   7   3       6676.78       7187.23       186.44 o                         
  15   7   3       2005.42       1886.25       255.17 o                         
 -16   8   3       3620.99       4072.30       262.08 o                         
 -14   8   3       1284.44       1444.63       167.83 o                         
 -12   8   3      11257.58      11445.11       365.47 o                         
 -10   8   3        183.53        316.33        45.64 o                         
  -8   8   3       6206.26       6135.64       114.84 o                         
  -6   8   3      11235.45      11379.43       145.73 o                         
  -4   8   3       9716.14       9560.41       123.39 o                         
  -2   8   3       8929.28       9078.15       114.41 o                         
   0   8   3       5868.54       5488.59        82.73 o                         
   2   8   3       2659.81       2923.12        81.05 o                         
   4   8   3       6551.42       6136.00        85.21 o                         
   6   8   3       6959.41       7079.87       127.51 o                         
   8   8   3       8415.68       8308.08       180.00 o                         
  10   8   3          9.23         77.64        51.73 o                         
  12   8   3       2477.84       2785.32       127.26 o                         
  14   8   3        390.40        387.83       117.12 o                         
 -15   9   3       1737.66       1870.21       200.04 o                         
 -13   9   3       7177.20       7357.41       295.16 o                         
 -11   9   3      16726.96      17053.60       328.86 o                         
  -9   9   3          2.52         -5.91        40.72 o                         
  -7   9   3      29226.21      28730.05       263.52 o                         
  -5   9   3      41323.53      40988.57       319.20 o                         
  -3   9   3       2493.56       2193.04        99.16 o                         
  -1   9   3      62756.17      60528.28       402.80 o                         
   1   9   3        414.66        515.43        34.80 o                         
   3   9   3      21236.64      20811.91       228.67 o                         
   5   9   3       8157.20       7984.65       139.72 o                         
   7   9   3        490.49        536.21        66.84 o                         
   9   9   3       1016.29       1271.57        95.10 o                         
  11   9   3         42.51        206.28        56.48 o                         
  13   9   3      18304.11      18366.23       319.18 o                         
  15   9   3        423.14        446.08       127.07 o                         
 -14  10   3         68.13        -25.20        94.70 o                         
 -12  10   3       5877.40       5562.83       213.64 o                         
 -10  10   3       5439.57       5513.45       160.41 o                         
  -8  10   3      24528.53      22988.79       277.35 o                         
  -6  10   3      41206.09      39379.31       409.15 o                         
  -4  10   3         38.65         64.90        33.67 o                         
  -2  10   3      23195.66      22112.54       206.67 o                         
   0  10   3      14273.81      14047.01       185.59 o                         
   2  10   3       4457.26       4475.27       106.95 o                         
   4  10   3       2502.80       2826.40        92.96 o                         
   6  10   3        485.18        359.66        64.11 o                         
   8  10   3       4921.63       4904.98       165.81 o                         
  10  10   3       4266.80       4484.46       154.72 o                         
  12  10   3       3150.05       3342.20       141.78 o                         
  14  10   3       5597.47       5347.30       206.35 o                         
 -13  11   3        606.90        665.20       140.08 o                         
 -11  11   3        931.07       1393.34       131.65 o                         
  -9  11   3        162.88         66.87        59.51 o                         
  -7  11   3       1708.95       1965.13        93.86 o                         
  -5  11   3       1933.81       2091.51        88.60 o                         
  -3  11   3       1170.64       1140.32        67.22 o                         
  -1  11   3      10158.78       9987.40       161.40 o                         
   1  11   3         36.50         61.71        45.03 o                         
   3  11   3       1900.89       2000.15        85.21 o                         
   5  11   3      10127.24       9616.68       198.68 o                         
   7  11   3        443.72        615.52        75.01 o                         
   9  11   3        148.91        253.61        70.95 o                         
  11  11   3       2327.71       2060.61       124.26 o                         
  13  11   3       1793.88       2036.84       152.75 o                         
 -12  12   3        552.58        870.06       260.98 o                         
 -10  12   3       1966.60       2118.71       123.38 o                         
  -8  12   3        567.30        585.68        81.20 o                         
  -6  12   3      10722.26      10558.99       189.96 o                         
  -4  12   3         93.86         56.54        50.87 o                         
  -2  12   3      17145.60      16830.75       270.07 o                         
   0  12   3       1401.93       1291.96        82.03 o                         
   2  12   3      20121.19      18494.37       263.78 o                         
   4  12   3      12985.68      12426.17       197.63 o                         
   6  12   3        766.09        733.38        86.62 o                         
   8  12   3       4716.11       4509.38       159.38 o                         
  10  12   3       3682.73       3950.59       154.88 o                         
  12  12   3       1873.70       1809.10       126.16 o                         
 -11  13   3      10146.95      10677.61       313.91 o                         
  -9  13   3       3260.76       3523.41       144.61 o                         
  -7  13   3      17792.62      16777.35       291.61 o                         
  -5  13   3       5932.60       5542.01       166.31 o                         
  -3  13   3      12261.80      12177.09       238.97 o                         
  -1  13   3      13040.94      12581.03       265.53 o                         
   1  13   3         14.87         41.84        63.65 o                         
   3  13   3       8484.08       8065.62       163.90 o                         
   5  13   3       3242.42       3150.37       137.49 o                         
   7  13   3       3980.51       4168.50       250.40 o                         
   9  13   3      10131.13      10354.53       244.36 o                         
  11  13   3        328.74        331.43        71.42 o                         
 -10  14   3       4623.99       5069.45       470.37 o                         
  -8  14   3       1368.19       1443.23       134.91 o                         
  -6  14   3      12455.81      12405.41       254.57 o                         
  -4  14   3         52.34        104.03        57.12 o                         
  -2  14   3      20223.33      19150.61       400.30 o                         
   0  14   3       4306.86       4286.84       148.37 o                         
   2  14   3         25.07        139.40        55.23 o                         
   4  14   3        310.38        337.42        95.75 o                         
   6  14   3        176.40         89.67        63.27 o                         
   8  14   3        669.33        878.95       100.81 o                         
  10  14   3       1623.88       1800.18       126.62 o                         
  -9  15   3        734.86        456.39       158.09 o                         
  -7  15   3         20.46        363.81        85.74 o                         
  -5  15   3         28.10        110.99        56.26 o                         
  -3  15   3       1008.40       1385.48       174.60 o                         
  -1  15   3         25.95        498.81       107.13 o                         
   1  15   3       3372.29       3256.92       139.67 o                         
   3  15   3       1936.20       2062.14       152.47 o                         
   5  15   3        284.66        122.29        84.60 o                         
   7  15   3          0.82         61.25       112.89 o                         
   9  15   3       3556.46       4282.48       207.47 o                         
  -8  16   3        291.77        496.10       140.74 o                         
  -6  16   3       5986.55       6059.20       230.96 o                         
  -4  16   3         58.32         93.21        92.38 o                         
  -2  16   3       8229.52       8560.15       224.97 o                         
   0  16   3          1.87         11.29        52.39 o                         
   2  16   3       8041.13       7552.85       252.31 o                         
   4  16   3       1833.61       1685.62       148.94 o                         
   6  16   3        108.38        120.52        81.56 o                         
   8  16   3       4313.06       4590.78       216.71 o                         
  -7  17   3       3058.04       2819.26       186.02 o                         
  -5  17   3       1042.20       1218.03       135.10 o                         
  -3  17   3       3858.71       3725.79       204.36 o                         
  -1  17   3       4141.71       4539.02       202.18 o                         
   1  17   3       2453.98       2312.20       167.32 o                         
   3  17   3      12927.40      12921.22       341.65 o                         
   5  17   3       2771.45       2740.56       187.21 o                         
  -4  18   3          0.50         85.55        79.98 o                         
  -2  18   3        832.82        854.38       100.96 o                         
   0  18   3        236.00        211.76       128.52 o                         
   2  18   3       2077.97       2291.04       176.19 o                         
   4  18   3       5409.07       5997.34       241.35 o                         
 -18   0   4       2520.56       2859.28       295.40 o                         
 -16   0   4      27082.49      27439.12       710.98 o                         
 -14   0   4        219.53        214.80        96.95 o                         
 -12   0   4      40731.07      39938.89      1502.17 o                         
 -10   0   4       2903.57       3181.54       105.85 o                         
  -8   0   4      29536.02      28806.37       323.11 o                         
  -6   0   4       1263.92       1071.78        47.24 o                         
  -4   0   4      46216.36      50741.21       466.55 o                         
  -2   0   4       2537.43       2238.24        77.37 o                         
   0   0   4       1517.30        913.53       190.32 o                         
   2   0   4     405726.25     443213.75      3995.40 o                         
   4   0   4      34753.38      36409.06       393.10 o                         
   6   0   4      31862.78      30961.34       324.12 o                         
   8   0   4      88197.66      84348.20       742.55 o                         
  10   0   4       1020.79        960.42        79.71 o                         
  12   0   4      16750.69      15830.29       277.93 o                         
  14   0   4       7634.45       7198.85       277.67 o                         
  16   0   4        340.68        696.69       198.52 o                         
 -17   1   4       3996.60       4661.97       204.27 o                         
 -15   1   4       6239.15       6169.11       274.09 o                         
 -13   1   4      10790.99      10272.28       212.91 o                         
 -11   1   4      37670.89      37009.09       457.54 o                         
  -9   1   4        191.19        212.95        23.52 o                         
  -7   1   4      27549.65      28506.65       232.63 o                         
  -5   1   4          6.49          7.49        10.99 o                         
  -3   1   4       6979.15       9043.46        84.57 o                         
  -1   1   4       1301.03       1223.19        27.83 o                         
   1   1   4      15444.58      16935.35       117.09 o                         
   3   1   4      52488.37      52816.21       311.06 o                         
   5   1   4        505.44        555.83        30.58 o                         
   7   1   4      48471.90      47824.82       327.94 o                         
   9   1   4      14051.97      14042.55       160.36 o                         
  11   1   4      19148.07      18144.50       204.58 o                         
  13   1   4       9939.56       9855.20       177.43 o                         
  15   1   4        546.99        680.56       127.16 o                         
  17   1   4       1019.29       1148.26       254.64 o                         
 -18   2   4         46.39        227.80        91.70 o                         
 -16   2   4         72.79        218.40        96.13 o                         
 -14   2   4         40.64         22.29        63.55 o                         
 -12   2   4       8256.87       8609.65       188.49 o                         
 -10   2   4        253.11        406.31        34.33 o                         
  -8   2   4        519.71        956.42        50.94 o                         
  -6   2   4       2117.79       2458.51        52.65 o                         
  -4   2   4       7090.93       8051.85        93.35 o                         
  -2   2   4        445.12        776.42        42.11 o                         
   0   2   4       4939.69       5210.46        59.29 o                         
   2   2   4       8932.85      10004.15        99.60 o                         
   4   2   4      14007.40      14726.93       124.29 o                         
   6   2   4       6078.06       6886.72        93.00 o                         
   8   2   4       1299.04       1719.98        83.10 o                         
  10   2   4       2459.22       2592.87        79.73 o                         
  12   2   4       3878.58       4161.19       132.41 o                         
  14   2   4        712.98        690.15        93.03 o                         
  16   2   4          1.78       -134.47       156.17 o                         
 -17   3   4       9241.08       9148.26       276.09 o                         
 -15   3   4       6319.38       6689.95       195.46 o                         
 -13   3   4      19079.41      18439.91       285.10 o                         
 -11   3   4      23751.86      22830.34       312.13 o                         
  -9   3   4      10401.61      10652.18       132.53 o                         
  -7   3   4      32403.87      32536.80       246.81 o                         
  -5   3   4       2577.77       2758.81        61.19 o                         
  -3   3   4       7179.52       6694.53        76.88 o                         
  -1   3   4      20336.38      19735.46       169.83 o                         
   1   3   4       6667.20       6836.29        75.20 o                         
   3   3   4      64069.18      65530.93       383.98 o                         
   5   3   4       4063.32       3812.04        67.00 o                         
   7   3   4      73191.27      73388.97       460.77 o                         
   9   3   4       7348.04       7247.13       115.57 o                         
  11   3   4      23956.16      23175.88       267.74 o                         
  13   3   4       8953.99       8895.16       208.30 o                         
  15   3   4        615.85        572.97       249.88 o                         
  17   3   4       2164.52       2204.00       188.15 o                         
 -16   4   4       8014.88       8226.80       296.24 o                         
 -14   4   4         78.10         87.92        60.81 o                         
 -12   4   4      17504.17      16821.62       261.21 o                         
 -10   4   4       4891.30       4816.55        96.02 o                         
  -8   4   4      28690.65      28641.47       239.34 o                         
  -6   4   4      21564.16      21236.22       183.27 o                         
  -4   4   4      19391.03      20794.52       168.28 o                         
  -2   4   4      26878.05      25622.06       182.73 o                         
   0   4   4       6838.61       6844.27        85.62 o                         
   2   4   4      32680.81      31922.01       323.64 o                         
   4   4   4      45711.17      45300.40       290.57 o                         
   6   4   4      21561.09      22034.88       200.62 o                         
   8   4   4      68142.62      68008.66       447.63 o                         
  10   4   4          2.69          4.56        42.16 o                         
  12   4   4       7977.10       8251.83       183.76 o                         
  14   4   4       2275.38       2677.09       119.27 o                         
  16   4   4        561.08        350.78       103.23 o                         
 -17   5   4       2544.27       2534.88       198.62 o                         
 -15   5   4         99.70        130.66        79.51 o                         
 -13   5   4       1560.14       1442.44        99.81 o                         
 -11   5   4       6019.09       5798.39       128.27 o                         
  -9   5   4       2481.49       2529.07        72.08 o                         
  -7   5   4      20122.42      21239.22       211.51 o                         
  -5   5   4        292.46        212.41        29.37 o                         
  -3   5   4      22805.75      23103.59       182.07 o                         
  -1   5   4       4545.84       4377.55        64.16 o                         
   1   5   4      18693.05      19293.08       177.12 o                         
   3   5   4       8865.23       8355.02        92.32 o                         
   5   5   4       1001.66       1053.61        42.05 o                         
   7   5   4      16691.95      17148.10       190.70 o                         
   9   5   4       7122.32       6855.80       156.76 o                         
  11   5   4        800.51        914.22        73.53 o                         
  13   5   4       8450.56       7985.20       166.43 o                         
  15   5   4       1654.99       1488.76       166.99 o                         
 -16   6   4       1377.30       1415.80       172.58 o                         
 -14   6   4        115.80        164.31        91.51 o                         
 -12   6   4       4949.86       5243.53       154.62 o                         
 -10   6   4       5885.46       5636.10       110.29 o                         
  -8   6   4       6497.33       6061.98       107.11 o                         
  -6   6   4        204.93        343.61        35.86 o                         
  -4   6   4       1204.90       1168.06        45.47 o                         
  -2   6   4      22477.28      23215.50       184.99 o                         
   0   6   4       7342.65       6734.80        79.22 o                         
   2   6   4          9.01        187.73        30.68 o                         
   4   6   4      17702.59      17503.04       151.68 o                         
   6   6   4       5828.56       5977.52        91.15 o                         
   8   6   4        157.78        235.78        44.07 o                         
  10   6   4         33.36         -4.06        34.17 o                         
  12   6   4       3590.18       3611.91       131.95 o                         
  14   6   4       2718.74       2702.21       143.72 o                         
  16   6   4       2166.40       1855.01       288.52 o                         
 -15   7   4        416.40        374.75       127.88 o                         
 -13   7   4      24508.81      24132.80       395.30 o                         
 -11   7   4      15865.24      15527.11       217.90 o                         
  -9   7   4      11467.56      10985.48       153.79 o                         
  -7   7   4      31992.00      31758.03       268.45 o                         
  -5   7   4       5079.55       5271.13        93.30 o                         
  -3   7   4      49598.21      48862.52       332.07 o                         
  -1   7   4      96599.35      97492.87       610.13 o                         
   1   7   4        681.40        776.47        45.13 o                         
   3   7   4      52617.13      50223.71       385.83 o                         
   5   7   4       2136.42       1756.43        63.91 o                         
   7   7   4      15233.55      15701.29       166.37 o                         
   9   7   4        488.72        705.29        72.04 o                         
  11   7   4       7287.60       7116.15       179.11 o                         
  13   7   4      10692.67      10483.11       228.35 o                         
  15   7   4        898.35        789.15       131.20 o                         
 -16   8   4       2943.98       3337.70       697.75 o                         
 -14   8   4       2441.36       2638.90       205.90 o                         
 -12   8   4      13124.66      12808.19       270.71 o                         
 -10   8   4       2795.25       2784.54        86.35 o                         
  -8   8   4       2308.04       2504.40        80.73 o                         
  -6   8   4      43885.39      43669.09       340.00 o                         
  -4   8   4       6200.82       6216.12       100.96 o                         
  -2   8   4      92280.12      91364.45       550.88 o                         
   0   8   4        488.30        480.04        31.09 o                         
   2   8   4      22636.21      22327.12       287.33 o                         
   4   8   4       3772.32       3627.65        88.94 o                         
   6   8   4         97.49        193.68        46.46 o                         
   8   8   4         74.19        197.42        55.27 o                         
  10   8   4       2725.60       2655.11       141.97 o                         
  12   8   4      10889.02      11059.54       236.25 o                         
  14   8   4       6615.54       7045.23       264.16 o                         
 -15   9   4        118.73        -23.75       106.84 o                         
 -13   9   4        116.86        125.56       128.64 o                         
 -11   9   4          2.62         75.20        90.08 o                         
  -9   9   4         44.32          0.16        33.78 o                         
  -7   9   4       5085.71       5043.10       106.53 o                         
  -5   9   4          9.16        115.62        33.29 o                         
  -3   9   4      12896.07      12174.62       144.14 o                         
  -1   9   4       4504.09       4432.69        84.68 o                         
   1   9   4       2401.75       2226.97        78.31 o                         
   3   9   4       5153.73       5126.21       110.16 o                         
   5   9   4          5.26         30.22        37.16 o                         
   7   9   4       4108.28       4041.47       252.39 o                         
   9   9   4        206.62        312.12        74.43 o                         
  11   9   4       2615.63       2656.26       128.16 o                         
  13   9   4        768.08        808.87        84.84 o                         
  15   9   4       1160.58       1498.31       179.68 o                         
 -14  10   4        626.41        538.70       133.60 o                         
 -12  10   4       4986.85       4746.56       242.61 o                         
 -10  10   4       3391.46       3346.49       131.78 o                         
  -8  10   4       1697.00       2102.87       101.07 o                         
  -6  10   4         52.01        445.44        47.47 o                         
  -4  10   4        481.32        522.63        45.49 o                         
  -2  10   4       7197.48       7895.81       117.57 o                         
   0  10   4        696.15        839.84        58.19 o                         
   2  10   4       6712.42       6539.13       143.47 o                         
   4  10   4       9641.22       9263.44       155.45 o                         
   6  10   4        332.97        288.74        59.11 o                         
   8  10   4       1791.38       2020.21       111.41 o                         
  10  10   4       1047.50       1022.97        95.57 o                         
  12  10   4       5238.90       5312.64       172.86 o                         
  14  10   4        206.04        322.96        66.44 o                         
 -13  11   4       2589.41       2334.92       200.61 o                         
 -11  11   4       5614.77       4984.30       277.51 o                         
  -9  11   4       1145.02       1244.49        99.81 o                         
  -7  11   4      46832.58      44834.39       602.28 o                         
  -5  11   4      10551.69      10667.01       253.44 o                         
  -3  11   4      36780.34      35737.96       341.43 o                         
  -1  11   4      15471.88      15751.58       207.00 o                         
   1  11   4      12614.33      12462.23       239.00 o                         
   3  11   4      22996.93      22346.23       260.73 o                         
   5  11   4        895.89       1103.01        87.07 o                         
   7  11   4       3579.64       3333.53       134.56 o                         
   9  11   4      10284.20      10229.11       228.87 o                         
  11  11   4        483.76        389.25        71.12 o                         
  13  11   4       7566.96       7926.17       257.27 o                         
 -12  12   4       1743.12       2247.29       258.88 o                         
 -10  12   4        193.63        120.65       125.47 o                         
  -8  12   4      12975.36      12457.44       211.58 o                         
  -6  12   4      24779.93      24824.00       297.84 o                         
  -4  12   4       4930.42       5101.84       154.79 o                         
  -2  12   4      43765.29      42184.79       466.58 o                         
   0  12   4        166.22        188.22        48.61 o                         
   2  12   4      15757.32      16028.61       222.51 o                         
   4  12   4       6221.20       6418.07       198.08 o                         
   6  12   4         10.57         -1.28        48.10 o                         
   8  12   4       1695.39       1649.13       115.68 o                         
  10  12   4       2168.90       2190.84       130.04 o                         
  12  12   4       1916.74       2197.95       135.15 o                         
 -11  13   4        202.24        180.78       134.83 o                         
  -9  13   4       2773.13       2835.10       162.86 o                         
  -7  13   4       1842.66       2280.01       123.49 o                         
  -5  13   4        972.95        947.80        88.13 o                         
  -3  13   4          6.52        487.87        91.02 o                         
  -1  13   4       2541.83       2851.19       125.55 o                         
   1  13   4       1132.04       1255.49        95.25 o                         
   3  13   4         23.60        198.07        63.91 o                         
   5  13   4        788.48        857.12        88.55 o                         
   7  13   4       2378.96       2188.57       126.98 o                         
   9  13   4        707.24        695.57        90.39 o                         
  11  13   4        265.48        223.02        83.75 o                         
 -10  14   4       3184.31       3209.03       215.51 o                         
  -8  14   4        336.53        383.68       105.72 o                         
  -6  14   4       3550.61       3519.29       144.18 o                         
  -4  14   4        618.42        765.95        85.79 o                         
  -2  14   4       5003.84       5229.70       165.48 o                         
   0  14   4        425.20        435.85        81.27 o                         
   2  14   4       8137.03       8248.79       347.75 o                         
   4  14   4       1627.33       1663.54       136.84 o                         
   6  14   4       2713.67       2348.32       133.51 o                         
   8  14   4       6140.98       6152.59       194.58 o                         
  10  14   4       1150.63       1579.63       123.00 o                         
  -9  15   4         33.54         -0.96        64.69 o                         
  -7  15   4      11625.63      11683.84       304.28 o                         
  -5  15   4       3024.75       3239.18       144.19 o                         
  -3  15   4      15974.74      15111.44       349.13 o                         
  -1  15   4       6472.76       6586.28       188.20 o                         
   1  15   4       5100.20       5144.84       166.79 o                         
   3  15   4       8272.11       8221.91       257.44 o                         
   5  15   4        209.97        271.57        84.43 o                         
   7  15   4       3190.57       3376.28       192.25 o                         
   9  15   4       4582.50       4210.44       225.20 o                         
  -8  16   4       4569.34       4118.88       203.15 o                         
  -6  16   4       1638.57       1966.19       178.81 o                         
  -4  16   4        376.00        437.54        77.25 o                         
  -2  16   4       7720.86       7932.15       217.11 o                         
   0  16   4        979.82       1154.66       101.61 o                         
   2  16   4       3699.94       3844.54       195.97 o                         
   4  16   4       2425.49       2239.52       172.73 o                         
   6  16   4        446.42        573.31        96.63 o                         
   8  16   4       2456.85       2370.58       259.28 o                         
  -7  17   4         12.96         64.02       114.56 o                         
  -5  17   4        539.64        492.30        93.72 o                         
  -3  17   4        469.38        731.40        87.81 o                         
  -1  17   4        115.13        222.88        62.26 o                         
   1  17   4       1762.70       2150.54       163.37 o                         
   3  17   4        102.65        423.89        99.46 o                         
   5  17   4        296.03        196.06       207.97 o                         
  -4  18   4       2105.96       2203.48       174.29 o                         
  -2  18   4       3378.19       3448.00       166.91 o                         
   0  18   4         33.83         89.15        71.07 o                         
   2  18   4       3961.44       4302.28       218.20 o                         
 -17   1   5       5785.52       6240.42       315.20 o                         
 -15   1   5        893.86        866.27        99.40 o                         
 -13   1   5      22209.12      21569.87       313.19 o                         
 -11   1   5      28658.95      28181.24       336.63 o                         
  -9   1   5       7323.08       6971.27        99.23 o                         
  -7   1   5       9819.38       8650.83        99.14 o                         
  -5   1   5       2356.45       2574.24        93.58 o                         
  -3   1   5      12023.92      11626.92       186.73 o                         
  -1   1   5      52023.93      55145.45       313.49 o                         
   1   1   5        295.18        359.68        20.29 o                         
   3   1   5      66092.26      69851.44       458.16 o                         
   5   1   5        141.19        242.41        26.06 o                         
   7   1   5      18915.01      17339.95       165.82 o                         
   9   1   5        263.27        359.76        38.60 o                         
  11   1   5      15864.74      15428.17       187.87 o                         
  13   1   5      10546.02      10148.03       181.27 o                         
  15   1   5       1728.66       1823.10       242.20 o                         
  17   1   5       3384.94       3411.21       232.02 o                         
 -18   2   5       6604.50       6420.76       243.74 o                         
 -16   2   5      15139.14      15530.15       298.70 o                         
 -14   2   5       5358.62       5282.19       167.77 o                         
 -12   2   5      61679.96      60810.07       570.37 o                         
 -10   2   5       3361.39       3202.37        75.36 o                         
  -8   2   5      51384.33      51331.25       349.35 o                         
  -6   2   5        350.64        160.97        20.67 o                         
  -4   2   5      40866.46      42578.63       291.28 o                         
  -2   2   5      59210.70      60700.95       349.38 o                         
   0   2   5      12330.14      13646.09       106.44 o                         
   2   2   5     100311.76     101034.77      1045.00 o                         
   4   2   5      60212.27      62422.11       373.10 o                         
   6   2   5      78940.73      79182.28       477.71 o                         
   8   2   5      49714.77      48676.60       346.47 o                         
  10   2   5      21277.23      20642.51       212.14 o                         
  12   2   5      55481.40      54102.19       473.58 o                         
  14   2   5       3331.72       3402.87       111.73 o                         
  16   2   5       5546.58       5775.79       265.96 o                         
 -17   3   5       8752.89       9220.56       277.43 o                         
 -15   3   5       1198.34       1225.00       109.36 o                         
 -13   3   5       1938.87       2426.03       171.37 o                         
 -11   3   5       2243.64       2243.41       101.67 o                         
  -9   3   5         92.46        146.63        25.29 o                         
  -7   3   5       2716.99       2837.38        73.13 o                         
  -5   3   5       8605.19       9802.36       106.21 o                         
  -3   3   5      46962.68      50359.62       344.63 o                         
  -1   3   5       2552.52       2624.86        46.95 o                         
   1   3   5      48141.59      50528.44       362.00 o                         
   3   3   5      20456.04      20605.37       192.44 o                         
   5   3   5      12318.75      12452.68       119.50 o                         
   7   3   5      20092.45      19564.96       179.39 o                         
   9   3   5        408.80        526.40        44.85 o                         
  11   3   5        717.21        904.07        69.89 o                         
  13   3   5      15363.99      14611.14       250.67 o                         
  15   3   5         23.94        -14.82       120.17 o                         
  17   3   5       4806.96       4655.66       445.49 o                         
 -16   4   5         32.93         69.62        77.39 o                         
 -14   4   5         38.36        116.52        70.98 o                         
 -12   4   5       1885.96       2050.90       106.45 o                         
 -10   4   5       4471.20       4679.30        92.80 o                         
  -8   4   5      25602.25      25481.59       221.38 o                         
  -6   4   5       3080.18       3817.73        72.07 o                         
  -4   4   5       1805.09       1639.71        50.85 o                         
  -2   4   5       3605.87       3920.50        63.07 o                         
   0   4   5       1551.92       1475.68        35.34 o                         
   2   4   5       6606.90       7169.60        92.50 o                         
   4   4   5       6266.46       5889.30        84.88 o                         
   6   4   5       2127.33       2185.56        57.34 o                         
   8   4   5       6535.89       6457.51       105.12 o                         
  10   4   5        935.05       1015.97        68.05 o                         
  12   4   5        548.25        721.15        67.60 o                         
  14   4   5       4063.09       3871.34       165.56 o                         
  16   4   5        370.02        275.29       177.35 o                         
 -17   5   5       5117.55       5163.31       209.31 o                         
 -15   5   5        163.98        104.58        98.12 o                         
 -13   5   5       6619.73       6945.29       177.05 o                         
 -11   5   5       1490.25       1742.21        74.76 o                         
  -9   5   5      33368.70      33335.02       279.69 o                         
  -7   5   5      40628.73      40701.64       303.52 o                         
  -5   5   5      20323.58      21706.37       187.65 o                         
  -3   5   5      33031.92      32395.22       233.42 o                         
  -1   5   5      11798.22      11287.35       108.71 o                         
   1   5   5      40175.88      42301.63       313.02 o                         
   3   5   5      73767.73      73679.81       751.50 o                         
   5   5   5      12430.20      13098.47       181.55 o                         
   7   5   5      37715.03      37111.84       279.33 o                         
   9   5   5      18876.89      18010.01       245.67 o                         
  11   5   5      12389.82      12035.96       223.53 o                         
  13   5   5        335.86        388.42        52.27 o                         
  15   5   5       2759.61       2127.38       145.97 o                         
 -16   6   5       3253.71       3568.35       237.01 o                         
 -14   6   5       5459.12       5216.41       192.65 o                         
 -12   6   5      21361.61      20164.17       295.03 o                         
 -10   6   5       1577.26       1325.16        60.87 o                         
  -8   6   5      26831.67      26274.13       238.80 o                         
  -6   6   5      21769.90      22574.23       204.86 o                         
  -4   6   5      10445.40       9594.55       116.98 o                         
  -2   6   5      81754.49      82154.67       487.20 o                         
   0   6   5          1.88          1.28        13.74 o                         
   2   6   5      74056.61      72191.18       543.59 o                         
   4   6   5      14157.87      14606.94       133.16 o                         
   6   6   5      13543.91      13010.82       158.36 o                         
   8   6   5      16875.21      16929.20       208.26 o                         
  10   6   5        353.49        370.15        51.51 o                         
  12   6   5      13241.92      12519.84       241.59 o                         
  14   6   5        772.89        861.77        80.66 o                         
  16   6   5       6456.39       6163.25       424.58 o                         
 -15   7   5        559.77        462.60       102.70 o                         
 -13   7   5        332.32        561.56       141.53 o                         
 -11   7   5       1013.27       1036.59        72.05 o                         
  -9   7   5       2111.59       2185.92        74.39 o                         
  -7   7   5       3863.95       3830.23        95.69 o                         
  -5   7   5       3164.60       2948.75        73.87 o                         
  -3   7   5       2899.96       2644.48        64.54 o                         
  -1   7   5        800.98        713.28        38.92 o                         
   1   7   5      31243.36      31408.15       272.64 o                         
   3   7   5       2378.73       2566.61        72.86 o                         
   5   7   5       7257.01       7019.73        91.93 o                         
   7   7   5       5393.95       5587.78       113.30 o                         
   9   7   5         44.93         47.74        46.06 o                         
  11   7   5        335.79        509.60        74.04 o                         
  13   7   5       3538.57       3841.77       145.24 o                         
  15   7   5         86.05          3.34        87.51 o                         
 -16   8   5        801.36       1062.50       257.29 o                         
 -14   8   5        998.94       1229.48       162.69 o                         
 -12   8   5      10264.80      10136.64       213.17 o                         
 -10   8   5       1696.63       1573.48        81.41 o                         
  -8   8   5      15532.48      15329.41       229.44 o                         
  -6   8   5       1291.45       1724.08        64.23 o                         
  -4   8   5       9613.64       9251.07       123.42 o                         
  -2   8   5       8479.00       9177.50       116.21 o                         
   0   8   5       4851.70       4747.17        98.56 o                         
   2   8   5      12879.34      13582.48       169.91 o                         
   4   8   5      10997.20      10797.78       151.75 o                         
   6   8   5        268.45        323.57        55.25 o                         
   8   8   5       3677.14       3717.81       209.67 o                         
  10   8   5        440.26        448.32        72.16 o                         
  12   8   5       3688.72       3904.03       147.80 o                         
  14   8   5         66.69        126.91        51.49 o                         
 -15   9   5       1127.56       1009.82       201.17 o                         
 -13   9   5      12304.92      11779.74       366.55 o                         
 -11   9   5       3816.52       3616.99       132.96 o                         
  -9   9   5       1299.62       1492.31        71.18 o                         
  -7   9   5       7482.37       7728.75       130.36 o                         
  -5   9   5       4664.37       4396.24        92.84 o                         
  -3   9   5      81536.79      79430.37       552.50 o                         
  -1   9   5      21840.62      21227.52       190.23 o                         
   1   9   5      16996.34      16581.06       199.50 o                         
   3   9   5      20837.98      19645.28       222.79 o                         
   5   9   5        131.54        159.54        50.58 o                         
   7   9   5       6410.27       6692.31       167.51 o                         
   9   9   5       5220.33       5397.07       160.98 o                         
  11   9   5       5385.25       5434.41       270.12 o                         
  13   9   5       4923.84       5469.87       176.44 o                         
  15   9   5        810.14        857.84        99.39 o                         
 -14  10   5       3325.33       3098.58       231.60 o                         
 -12  10   5       1437.89       1700.70       168.54 o                         
 -10  10   5       1989.98       2013.08       110.90 o                         
  -8  10   5      13641.43      13692.11       209.21 o                         
  -6  10   5      21103.93      20541.44       218.23 o                         
  -4  10   5      12809.00      11968.16       164.66 o                         
  -2  10   5      63913.14      61816.18       422.78 o                         
   0  10   5       2024.15       2174.59        79.81 o                         
   2  10   5      43461.26      42985.17       500.51 o                         
   4  10   5       3697.28       3525.38        99.38 o                         
   6  10   5       3387.65       3201.59       125.03 o                         
   8  10   5       6334.35       6064.64       242.87 o                         
  10  10   5       1522.56       1575.49       160.01 o                         
  12  10   5       2481.01       2253.24       130.01 o                         
  14  10   5        866.24        718.63       100.50 o                         
 -13  11   5         32.03       -232.67       232.67 o                         
 -11  11   5       1494.28       1407.05       123.45 o                         
  -9  11   5          4.14        -41.06        41.06 o                         
  -7  11   5       2908.63       3365.98       117.02 o                         
  -5  11   5       1888.19       2131.36        88.18 o                         
  -3  11   5       5657.68       5805.39       129.21 o                         
  -1  11   5       3118.19       3264.73       101.44 o                         
   1  11   5       7278.40       7162.40       175.35 o                         
   3  11   5        719.06        838.36        64.11 o                         
   5  11   5        601.41        543.36        73.89 o                         
   7  11   5        234.01        341.35        72.61 o                         
   9  11   5       2236.95       2368.64       127.30 o                         
  11  11   5         99.49        160.69        55.63 o                         
  13  11   5          0.52         72.97        88.20 o                         
 -12  12   5       2772.44       3241.39       222.31 o                         
 -10  12   5        158.21        167.29        77.99 o                         
  -8  12   5       5066.83       5074.52       150.90 o                         
  -6  12   5      11034.08      10445.82       221.13 o                         
  -4  12   5      10675.50      10303.07       212.28 o                         
  -2  12   5      17098.34      17102.70       274.63 o                         
   0  12   5        102.63        110.88        45.36 o                         
   2  12   5       1865.63       2072.68       126.50 o                         
   4  12   5         36.56          8.63        53.32 o                         
   6  12   5       4008.00       3726.08       144.86 o                         
   8  12   5       6685.33       6193.94       184.12 o                         
  10  12   5        584.39        631.79        86.53 o                         
  12  12   5       6044.55       6728.59       204.22 o                         
 -11  13   5        887.41        869.18       116.64 o                         
  -9  13   5       1918.60       1896.67       139.25 o                         
  -7  13   5      16464.80      15968.13       284.65 o                         
  -5  13   5       1287.23       1137.51        94.65 o                         
  -3  13   5      33109.66      31502.32       420.50 o                         
  -1  13   5       2840.76       2547.28       119.58 o                         
   1  13   5       8554.01       8422.78       167.96 o                         
   3  13   5      10834.52      10903.72       224.22 o                         
   5  13   5        709.39        589.69        82.60 o                         
   7  13   5       5777.61       5361.38       176.04 o                         
   9  13   5        280.72        167.00        72.67 o                         
  11  13   5       1938.57       1890.03       173.86 o                         
 -10  14   5        110.39        -50.24       174.70 o                         
  -8  14   5       2193.43       2229.86       152.12 o                         
  -6  14   5       2022.80       2225.86       125.11 o                         
  -4  14   5       7676.24       7457.82       198.64 o                         
  -2  14   5       6411.37       6740.54       186.21 o                         
   0  14   5       1398.19       1262.79        98.19 o                         
   2  14   5      13267.86      12644.24       305.87 o                         
   4  14   5       3468.95       3335.31       168.11 o                         
   6  14   5       1996.10       2355.84       177.51 o                         
   8  14   5       4497.71       4293.29       168.76 o                         
  10  14   5        230.05        213.30        82.54 o                         
  -9  15   5         64.95        123.36        98.29 o                         
  -7  15   5         24.34        118.45        67.08 o                         
  -5  15   5        424.72        544.68        83.67 o                         
  -3  15   5        821.60       1192.48       150.68 o                         
  -1  15   5         27.60         94.08        99.87 o                         
   1  15   5       1175.92       1641.00       140.96 o                         
   3  15   5        898.89       1183.26       199.79 o                         
   5  15   5       2621.95       2695.58       172.38 o                         
   7  15   5        165.87        327.56        97.60 o                         
   9  15   5         77.99          5.67        65.94 o                         
  -8  16   5       1980.95       2060.46       301.73 o                         
  -6  16   5       5157.07       5802.88       226.15 o                         
  -4  16   5         51.03        131.24        58.49 o                         
  -2  16   5       3435.96       3304.46       149.50 o                         
   0  16   5       1828.83       1803.13       164.59 o                         
   2  16   5       7940.60       7971.87       298.68 o                         
   4  16   5        383.13        418.58        99.55 o                         
   6  16   5       5390.08       5638.22       246.85 o                         
   8  16   5        336.95        366.98       112.90 o                         
  -7  17   5       3704.53       3478.67       198.84 o                         
  -5  17   5          1.00         -9.93        70.69 o                         
  -3  17   5       5602.07       6075.04       196.50 o                         
  -1  17   5       1163.06       1194.45       125.09 o                         
   1  17   5       5513.28       5498.74       226.13 o                         
   3  17   5       3891.45       3576.38       200.15 o                         
   5  17   5       2593.58       2636.44       218.36 o                         
  -4  18   5        377.65        406.97       101.34 o                         
  -2  18   5         22.16        381.84       102.23 o                         
   0  18   5        114.70        247.14        73.27 o                         
   2  18   5        696.52       1010.46       181.64 o                         
 -18   0   6      10755.29      11109.84       398.61 o                         
 -16   0   6       3465.21       3778.97       536.28 o                         
 -14   0   6       8247.48       8037.19       281.61 o                         
 -12   0   6      28669.35      28010.06       941.80 o                         
 -10   0   6         45.17        -46.41       157.50 o                         
  -8   0   6      36717.60      35233.07       363.77 o                         
  -6   0   6         13.33          0.97        18.70 o                         
  -4   0   6      52133.11      50345.22       741.69 o                         
  -2   0   6         51.92         44.05        20.88 o                         
   0   0   6      38528.93      41718.09       355.47 o                         
   2   0   6      28165.58      27827.88       263.73 o                         
   4   0   6      12879.62      15495.54       189.44 o                         
   6   0   6      39304.53      39010.80       390.49 o                         
   8   0   6      29202.56      28850.65       341.91 o                         
  10   0   6      13336.45      13013.90       232.18 o                         
  12   0   6      53774.53      51724.71       750.42 o                         
  14   0   6       1843.92       1918.12       135.07 o                         
  16   0   6      28023.03      28438.73       806.80 o                         
 -17   1   6       6939.94       7766.63       226.05 o                         
 -15   1   6        472.17        599.49        88.57 o                         
 -13   1   6      18391.02      18390.55       404.53 o                         
 -11   1   6      13192.26      12471.07       216.93 o                         
  -9   1   6      22806.25      23046.99       200.16 o                         
  -7   1   6       4437.55       3461.90        59.00 o                         
  -5   1   6        764.19        790.88        33.39 o                         
  -3   1   6      14451.99      14521.79       123.82 o                         
  -1   1   6      94068.05     109133.98       722.87 o                         
   1   1   6       1171.55       1378.56        35.51 o                         
   3   1   6      12530.39      12201.25       114.70 o                         
   5   1   6      29838.44      32359.70       262.37 o                         
   7   1   6      34600.03      34936.43       264.86 o                         
   9   1   6         65.21         94.94        31.52 o                         
  11   1   6      15133.10      14891.50       209.86 o                         
  13   1   6       4672.61       4735.00       202.78 o                         
  15   1   6       3269.27       3150.33       218.14 o                         
  17   1   6       7480.75       7440.10       313.35 o                         
 -18   2   6        319.40        343.87        93.31 o                         
 -16   2   6         26.96        253.51        80.78 o                         
 -14   2   6         35.18         13.59        61.76 o                         
 -12   2   6       3628.53       3656.10       132.94 o                         
 -10   2   6       3280.49       3304.31        86.37 o                         
  -8   2   6         93.19        295.63        34.86 o                         
  -6   2   6      31415.10      33624.00       237.54 o                         
  -4   2   6      50448.99      54321.07       358.64 o                         
  -2   2   6       1022.86       1314.67        35.67 o                         
   0   2   6      27656.20      32355.36       206.96 o                         
   2   2   6       9643.66      10346.04       109.92 o                         
   4   2   6      23103.01      24859.61       202.06 o                         
   6   2   6       9297.80       9885.79       113.40 o                         
   8   2   6       1011.30        974.15        47.47 o                         
  10   2   6       2622.19       2555.86        81.29 o                         
  12   2   6        387.35        672.00        98.87 o                         
  14   2   6        311.24        400.10        59.98 o                         
  16   2   6        191.30        185.67       310.76 o                         
 -17   3   6       4082.68       4049.05       197.70 o                         
 -15   3   6         67.51         65.73        70.07 o                         
 -13   3   6      11902.21      11998.50       269.43 o                         
 -11   3   6       2685.25       2783.35       131.75 o                         
  -9   3   6      27123.80      26825.80       333.75 o                         
  -7   3   6      26234.35      26474.37       231.73 o                         
  -5   3   6      51492.09      53640.04       341.44 o                         
  -3   3   6      83252.63      87609.25       527.33 o                         
  -1   3   6         77.43         35.92        16.11 o                         
   1   3   6       2504.96       1874.93        39.31 o                         
   3   3   6      46046.08      45353.11       352.28 o                         
   5   3   6        999.29        996.41        64.37 o                         
   7   3   6      58702.77      57974.93       385.14 o                         
   9   3   6       2058.16       2018.85        68.47 o                         
  11   3   6      36029.72      34981.94       365.28 o                         
  13   3   6       7918.50       8036.36       193.60 o                         
  15   3   6       5223.71       5170.27       194.37 o                         
  17   3   6       2544.61       3249.44       336.17 o                         
 -16   4   6       1255.28       1216.88       128.04 o                         
 -14   4   6       6544.91       6701.07       185.30 o                         
 -12   4   6      10132.60      10413.71       238.93 o                         
 -10   4   6       5521.17       5582.17       117.09 o                         
  -8   4   6      41155.22      39465.00       297.23 o                         
  -6   4   6       2480.62       2209.73        73.24 o                         
  -4   4   6      47205.38      47257.48       344.11 o                         
  -2   4   6      25754.52      26282.23       192.00 o                         
   0   4   6       7303.97       7095.52        77.62 o                         
   2   4   6      35442.34      34088.96       224.56 o                         
   4   4   6          1.05         86.42        26.48 o                         
   6   4   6      42491.61      41959.54       292.31 o                         
   8   4   6      14711.83      14541.94       187.25 o                         
  10   4   6       6727.57       6352.23       198.14 o                         
  12   4   6      25908.89      26033.32       415.10 o                         
  14   4   6        133.85        257.16        91.31 o                         
  16   4   6       8113.37       8423.25       471.69 o                         
 -17   5   6       2786.28       2711.19       171.05 o                         
 -15   5   6       2434.42       2228.21       148.79 o                         
 -13   5   6       4508.07       4345.66       215.41 o                         
 -11   5   6       3117.45       3023.23       150.53 o                         
  -9   5   6       1776.44       1853.06        63.16 o                         
  -7   5   6       9919.75       9232.51       124.58 o                         
  -5   5   6      17450.23      18524.28       171.07 o                         
  -3   5   6       5272.13       5010.06        91.02 o                         
  -1   5   6        904.65        895.62        40.76 o                         
   1   5   6       6121.85       5980.68        99.15 o                         
   3   5   6       3063.26       3172.69        51.21 o                         
   5   5   6       5176.89       5086.08       131.59 o                         
   7   5   6        768.32        820.00        54.41 o                         
   9   5   6       4323.59       4127.01       160.81 o                         
  11   5   6      12662.56      12533.38       198.75 o                         
  13   5   6       4935.38       4376.25       147.34 o                         
  15   5   6        159.61        369.15        54.40 o                         
 -16   6   6       3563.95       3859.52       182.68 o                         
 -14   6   6        102.50        173.90        78.81 o                         
 -12   6   6         13.67        115.54        58.91 o                         
 -10   6   6       7225.55       6933.31       138.00 o                         
  -8   6   6       8775.31       8912.70       129.23 o                         
  -6   6   6       8002.22       8155.51       155.78 o                         
  -4   6   6      22007.67      23230.18       198.80 o                         
  -2   6   6         84.93        181.74        30.27 o                         
   0   6   6       1506.93       1602.23        37.95 o                         
   2   6   6       2717.30       2687.83        70.54 o                         
   4   6   6       8905.03       8863.78       103.43 o                         
   6   6   6       7396.50       8381.34       317.03 o                         
   8   6   6      10465.40       9917.27       191.86 o                         
  10   6   6        570.20        700.85        75.30 o                         
  12   6   6        966.34       1004.31        89.65 o                         
  14   6   6        147.78        139.02        45.55 o                         
  16   6   6        140.25        494.99       191.11 o                         
 -15   7   6        216.78        228.46        77.65 o                         
 -13   7   6      12034.81      12220.28       240.17 o                         
 -11   7   6         91.81          7.27        53.72 o                         
  -9   7   6      16180.91      16173.52       189.37 o                         
  -7   7   6      22524.18      23182.19       221.45 o                         
  -5   7   6      15672.71      14580.19       159.48 o                         
  -3   7   6      47911.77      46238.91       323.32 o                         
  -1   7   6       1149.34       1269.28        44.69 o                         
   1   7   6      23195.43      21110.67       211.95 o                         
   3   7   6      34533.55      32135.25       307.78 o                         
   5   7   6       3915.54       4043.94       194.25 o                         
   7   7   6      34099.08      32857.71       374.84 o                         
   9   7   6        858.89        974.64        83.33 o                         
  11   7   6      19670.62      18862.24       303.13 o                         
  13   7   6       8092.07       8368.89       208.52 o                         
  15   7   6       2067.80       2028.58       121.09 o                         
 -16   8   6         39.54         41.60       142.94 o                         
 -14   8   6       6148.46       6328.95       413.46 o                         
 -12   8   6        164.29        227.68        63.70 o                         
 -10   8   6       2445.12       2498.73        95.18 o                         
  -8   8   6       4863.06       5432.63       113.25 o                         
  -6   8   6       1995.02       2064.64        69.97 o                         
  -4   8   6      36956.59      35521.95       280.38 o                         
  -2   8   6      57104.95      54899.97       371.24 o                         
   0   8   6      19053.53      18996.54       207.09 o                         
   2   8   6      46692.43      45083.59       368.63 o                         
   4   8   6       2813.22       2709.72        75.70 o                         
   6   8   6      12977.26      12753.31       287.97 o                         
   8   8   6       2166.96       2375.81       109.97 o                         
  10   8   6       1396.58       1484.59        99.99 o                         
  12   8   6       7776.10       8133.90       206.18 o                         
  14   8   6       1744.71       1838.40       115.39 o                         
 -15   9   6        566.06        685.04       229.23 o                         
 -13   9   6        570.34        704.87       172.32 o                         
 -11   9   6       3850.50       3688.51       115.34 o                         
  -9   9   6          3.36        -35.92        50.73 o                         
  -7   9   6        331.30        445.87        46.84 o                         
  -5   9   6        114.22        218.82        40.59 o                         
  -3   9   6      25419.26      25028.62       225.04 o                         
  -1   9   6       6633.35       6652.31        96.73 o                         
   1   9   6       4917.15       4645.23       105.08 o                         
   3   9   6       2458.34       2355.41        79.03 o                         
   5   9   6       2289.45       2277.58       104.19 o                         
   7   9   6          7.83         92.68        52.23 o                         
   9   9   6        940.48       1019.85        90.12 o                         
  11   9   6        174.40        256.27        64.97 o                         
  13   9   6        987.40        986.15        88.70 o                         
 -14  10   6        592.29        812.48       154.84 o                         
 -12  10   6       2931.67       2816.41       399.17 o                         
 -10  10   6        221.47        214.78        66.17 o                         
  -8  10   6       4825.23       5091.71       112.92 o                         
  -6  10   6       5594.37       5328.02       110.78 o                         
  -4  10   6      18007.32      18020.08       194.54 o                         
  -2  10   6        151.22        481.14        51.48 o                         
   0  10   6       3684.41       3734.50       102.82 o                         
   2  10   6      14036.13      14500.89       197.77 o                         
   4  10   6         33.59        -10.58        44.75 o                         
   6  10   6      10546.13      10314.73       246.87 o                         
   8  10   6       9286.40       8537.34       202.18 o                         
  10  10   6       2691.75       2477.34       130.96 o                         
  12  10   6       1047.55       1244.73       106.26 o                         
  14  10   6        229.80        301.09       112.78 o                         
 -13  11   6       3350.95       3772.66       235.64 o                         
 -11  11   6        459.93        371.64        77.63 o                         
  -9  11   6      10456.43      10074.95       188.21 o                         
  -7  11   6      18582.26      17523.87       240.77 o                         
  -5  11   6        400.55        432.99        51.01 o                         
  -3  11   6      45714.45      44703.35       581.22 o                         
  -1  11   6       9857.24       9541.41       163.41 o                         
   1  11   6      44450.85      43082.59       393.02 o                         
   3  11   6      13953.20      13618.57       197.97 o                         
   5  11   6       2475.97       2325.16       114.46 o                         
   7  11   6      14545.11      13760.12       258.48 o                         
   9  11   6       1797.77       1657.03       116.22 o                         
  11  11   6       1706.30       1843.70       137.31 o                         
  13  11   6       1529.15       1473.59       212.43 o                         
 -12  12   6         15.96         62.02       179.73 o                         
 -10  12   6       2712.46       2936.95       150.98 o                         
  -8  12   6       5671.21       5527.36       143.97 o                         
  -6  12   6        142.39        180.95        60.37 o                         
  -4  12   6      18888.93      18389.01       290.99 o                         
  -2  12   6      24311.00      23311.29       276.04 o                         
   0  12   6       1977.06       2120.77        90.44 o                         
   2  12   6      17038.95      16692.54       365.40 o                         
   4  12   6         10.97         57.98        53.82 o                         
   6  12   6       7975.72       7761.58       196.74 o                         
   8  12   6       7489.07       7045.60       196.24 o                         
  10  12   6        210.53        175.66        63.67 o                         
  12  12   6       1112.55       1093.60       101.53 o                         
 -11  13   6       1669.03       1718.96       224.46 o                         
  -9  13   6        171.74        289.56       107.92 o                         
  -7  13   6         43.62        190.13        57.46 o                         
  -5  13   6       1119.65       1139.91        95.82 o                         
  -3  13   6         50.92        494.24        75.11 o                         
  -1  13   6        167.95        121.43        58.23 o                         
   1  13   6        274.37        659.77        66.01 o                         
   3  13   6       1803.15       1511.90       106.70 o                         
   5  13   6       2387.16       2415.54       128.58 o                         
   7  13   6        523.18        785.17        92.67 o                         
   9  13   6       1014.77        853.32       100.01 o                         
  11  13   6        125.27        204.80        62.63 o                         
 -10  14   6        141.97        189.86        85.47 o                         
  -8  14   6       2088.18       2427.64       155.85 o                         
  -6  14   6       2447.64       2379.55       129.81 o                         
  -4  14   6        841.56       1105.01       101.64 o                         
  -2  14   6       4729.60       4774.00       159.63 o                         
   0  14   6       4526.20       4082.53       147.53 o                         
   2  14   6      12236.73      11461.49       293.07 o                         
   4  14   6       2628.93       2564.40       133.01 o                         
   6  14   6       4181.33       4275.84       166.22 o                         
   8  14   6         21.77        116.70        59.38 o                         
  10  14   6        964.54        983.72       103.31 o                         
  -9  15   6       2994.37       3194.08       230.89 o                         
  -7  15   6       5824.75       6299.78       185.30 o                         
  -5  15   6         28.05         30.39        54.56 o                         
  -3  15   6      10216.38       9804.17       232.15 o                         
  -1  15   6       1615.60       1706.69       112.09 o                         
   1  15   6      17215.51      16360.64       361.75 o                         
   3  15   6       5125.29       4816.49       206.56 o                         
   5  15   6       5286.12       5261.61       237.97 o                         
   7  15   6       7755.82       8619.78       279.72 o                         
   9  15   6        485.36        401.22       127.55 o                         
  -8  16   6       2995.57       3173.67       186.82 o                         
  -6  16   6        194.29        283.48        67.86 o                         
  -4  16   6       2887.71       2854.94       152.11 o                         
  -2  16   6       1528.69       2179.18       128.76 o                         
   0  16   6        178.83        240.57        82.57 o                         
   2  16   6       4174.34       4062.15       194.16 o                         
   4  16   6        149.34        200.77        88.39 o                         
   6  16   6        989.54        889.99       121.44 o                         
   8  16   6       2260.29       2261.25       178.68 o                         
  -7  17   6        809.59        708.20       112.83 o                         
  -5  17   6        963.33        879.50        95.27 o                         
  -3  17   6       1831.69       2122.61       132.77 o                         
  -1  17   6         59.20         17.85        64.85 o                         
   1  17   6        314.21        420.38       131.28 o                         
   3  17   6        441.21        375.63        93.65 o                         
   5  17   6       2873.40       3199.28       196.75 o                         
  -2  18   6       3764.46       4249.81       207.80 o                         
   0  18   6        810.31        906.65       117.18 o                         
   2  18   6       3057.97       3160.15       201.25 o                         
 -17   1   7       2268.93       2477.63       147.91 o                         
 -15   1   7       1800.30       2131.25       129.23 o                         
 -13   1   7      16039.22      16169.64       403.91 o                         
 -11   1   7        739.61        710.96        75.01 o                         
  -9   1   7      22157.78      21177.78       215.78 o                         
  -7   1   7      27605.95      27271.15       259.96 o                         
  -5   1   7      11071.81      10477.58       210.90 o                         
  -3   1   7       2580.55       2014.38        37.65 o                         
  -1   1   7     113754.77     129560.77       692.35 o                         
   1   1   7      10014.10       9862.81        92.87 o                         
   3   1   7        773.34       1083.39        39.85 o                         
   5   1   7       3283.11       3245.64        61.81 o                         
   7   1   7      29990.91      29840.19       264.87 o                         
   9   1   7        663.59        713.90        46.86 o                         
  11   1   7      32244.62      31315.46       324.66 o                         
  13   1   7        502.83        543.33        98.11 o                         
  15   1   7      13210.10      13289.52       258.42 o                         
  17   1   7       2180.49       2563.02       221.80 o                         
 -16   2   7        120.79         91.05        71.99 o                         
 -14   2   7      20826.01      20494.76       319.68 o                         
 -12   2   7      23297.28      22353.32       530.07 o                         
 -10   2   7      32217.04      31507.69       351.23 o                         
  -8   2   7      81414.37      79533.95       492.40 o                         
  -6   2   7      10319.09      11180.92       117.19 o                         
  -4   2   7      60893.02      60708.23       443.24 o                         
  -2   2   7       6449.24       6018.33        71.72 o                         
   0   2   7       6595.08       7900.09        87.74 o                         
   2   2   7       4242.06       3460.15        52.16 o                         
   4   2   7       1206.50       1638.61        40.53 o                         
   6   2   7      35219.53      33749.93       287.38 o                         
   8   2   7       4774.63       4966.34       106.93 o                         
  10   2   7      21089.36      20824.19       246.99 o                         
  12   2   7      19798.19      19658.72       258.73 o                         
  14   2   7       3482.63       3399.01       131.96 o                         
  16   2   7      15798.69      16903.02       443.37 o                         
 -17   3   7        258.52        267.03        84.12 o                         
 -15   3   7       7518.63       7578.20       203.46 o                         
 -13   3   7      13764.53      13494.94       247.56 o                         
 -11   3   7       2076.43       2143.59       103.34 o                         
  -9   3   7      26810.60      25910.64       263.74 o                         
  -7   3   7      30988.12      30887.43       236.55 o                         
  -5   3   7        664.08        564.28        31.03 o                         
  -3   3   7      31754.64      32155.51       223.31 o                         
  -1   3   7       8808.61       9058.19        93.14 o                         
   1   3   7        176.22        167.68        22.75 o                         
   3   3   7        822.57       1056.91        49.79 o                         
   5   3   7       1591.76       1292.78        82.00 o                         
   7   3   7        728.07        807.16        42.53 o                         
   9   3   7        779.65        817.44        60.19 o                         
  11   3   7       6523.05       6982.91       172.84 o                         
  13   3   7        434.87        461.50        82.49 o                         
  15   3   7       7155.37       7142.47       187.37 o                         
 -16   4   7       2378.19       2510.61       143.92 o                         
 -14   4   7         59.43        135.14        65.33 o                         
 -12   4   7        892.34        900.06        84.07 o                         
 -10   4   7         99.90        116.53        51.28 o                         
  -8   4   7      19261.16      20318.88       206.56 o                         
  -6   4   7       4293.49       3912.91        74.00 o                         
  -4   4   7       6722.42       7135.81       107.64 o                         
  -2   4   7        237.29        307.93        25.61 o                         
   0   4   7       1297.35       1149.95        36.20 o                         
   2   4   7        342.99        384.01        22.58 o                         
   4   4   7      19480.33      20452.43       199.81 o                         
   6   4   7       2002.57       2015.69        69.55 o                         
   8   4   7      20054.66      19211.39       223.12 o                         
  10   4   7        846.90        874.37        75.15 o                         
  12   4   7          3.31         49.33        58.68 o                         
  14   4   7       1264.13       1191.58       112.06 o                         
  16   4   7          5.13        119.64       180.52 o                         
 -17   5   7       3521.27       3648.63       185.33 o                         
 -15   5   7         31.76         73.17        62.01 o                         
 -13   5   7       5117.34       5469.83       163.82 o                         
 -11   5   7          8.77          4.20        57.02 o                         
  -9   5   7      38351.20      37226.59       327.00 o                         
  -7   5   7       1270.88       1075.46        52.29 o                         
  -5   5   7      65065.06      65608.41       419.97 o                         
  -3   5   7      35655.91      35335.90       297.94 o                         
  -1   5   7      10770.54      10849.63       110.92 o                         
   1   5   7      32455.91      30344.82       250.18 o                         
   3   5   7       4676.95       3738.45        53.97 o                         
   5   5   7      29497.04      30015.30       263.77 o                         
   7   5   7      41893.15      40672.18       348.60 o                         
   9   5   7        346.87        431.84        51.82 o                         
  11   5   7      10953.71      10940.16       213.66 o                         
  13   5   7        202.41        201.54        57.60 o                         
  15   5   7       4215.39       3847.80       207.46 o                         
 -16   6   7          1.99        108.53       125.65 o                         
 -14   6   7      12004.38      11941.40       245.28 o                         
 -12   6   7       3760.63       3675.45       154.08 o                         
 -10   6   7       4693.70       4637.45       119.16 o                         
  -8   6   7      23978.25      23050.89       220.39 o                         
  -6   6   7       1395.68       1559.38        57.98 o                         
  -4   6   7      31143.82      30949.95       262.06 o                         
  -2   6   7      19408.17      19841.52       172.42 o                         
   0   6   7       8403.19       7302.19        92.32 o                         
   2   6   7      20295.20      17940.51       182.51 o                         
   4   6   7       2652.89       2692.78        59.88 o                         
   6   6   7      32895.06      31390.94       343.98 o                         
   8   6   7      13895.52      13995.15       190.52 o                         
  10   6   7      10931.98      10618.12       214.94 o                         
  12   6   7       5520.90       6001.22       171.06 o                         
  14   6   7        798.03        704.97        82.91 o                         
  16   6   7       6443.54       5962.61       420.34 o                         
 -15   7   7       6262.10       6323.55       255.03 o                         
 -13   7   7        298.95        559.01        93.08 o                         
 -11   7   7        479.35        423.55        68.17 o                         
  -9   7   7        613.90        640.35        49.85 o                         
  -7   7   7       2282.54       2240.43        71.67 o                         
  -5   7   7        379.18        507.84        40.18 o                         
  -3   7   7       2420.77       2385.92        63.80 o                         
  -1   7   7       1420.16       1773.18        50.77 o                         
   1   7   7      26076.33      26026.25       244.80 o                         
   3   7   7        138.03        247.77        35.42 o                         
   5   7   7       8596.56       8298.82       165.16 o                         
   7   7   7         19.30        176.41        51.91 o                         
   9   7   7          7.88          3.60        44.77 o                         
  11   7   7       1327.28       1540.67       109.53 o                         
  13   7   7        814.86        889.14        86.52 o                         
  15   7   7        182.13        116.37        67.61 o                         
 -16   8   7       1380.37       1339.69       201.44 o                         
 -14   8   7        123.41        207.47       176.43 o                         
 -12   8   7       1152.92       1320.26        97.98 o                         
 -10   8   7        258.34        282.21        52.13 o                         
  -8   8   7       6166.28       6440.83       119.95 o                         
  -6   8   7        935.44        897.63        51.67 o                         
  -4   8   7      11862.27      11495.65       149.35 o                         
  -2   8   7          5.38        128.86        27.15 o                         
   0   8   7      17131.25      17348.75       199.22 o                         
   2   8   7       7938.26       8142.94       139.52 o                         
   4   8   7       3932.42       3802.77        87.27 o                         
   6   8   7       4844.47       5071.49       143.25 o                         
   8   8   7       1408.32       1275.51        91.85 o                         
  10   8   7       2979.33       2982.12       129.23 o                         
  12   8   7       4705.08       4871.91       166.43 o                         
  14   8   7        684.62        704.85       119.89 o                         
 -15   9   7       2837.86       3091.66       278.99 o                         
 -13   9   7       7361.34       7513.75       445.22 o                         
 -11   9   7        258.17        216.62        62.02 o                         
  -9   9   7       6043.02       6580.45       138.90 o                         
  -7   9   7          8.16         -9.75        33.81 o                         
  -5   9   7      21799.56      21962.73       218.38 o                         
  -3   9   7      36415.71      35717.27       329.48 o                         
  -1   9   7       3627.70       3590.16        91.15 o                         
   1   9   7      65821.05      62697.70       586.26 o                         
   3   9   7       9444.62       8810.56       143.03 o                         
   5   9   7      24640.76      23223.55       310.02 o                         
   7   9   7      23288.50      22243.21       317.30 o                         
   9   9   7         31.51         23.54        48.06 o                         
  11   9   7       4994.67       5557.55       192.88 o                         
  13   9   7        982.33       1161.39       143.55 o                         
 -14  10   7       6228.65       5999.67       437.81 o                         
 -12  10   7         25.12         -3.52       113.82 o                         
 -10  10   7       5963.86       5452.33       186.83 o                         
  -8  10   7       4304.29       4664.18       110.16 o                         
  -6  10   7       2373.29       2634.20        84.11 o                         
  -4  10   7       4410.17       4699.31        99.38 o                         
  -2  10   7       7058.90       7181.23       137.79 o                         
   0  10   7      28948.63      27235.36       283.46 o                         
   2  10   7      60644.03      58214.98       661.03 o                         
   4  10   7        788.14        894.75        81.25 o                         
   6  10   7      24462.35      23182.22       327.19 o                         
   8  10   7       2280.90       2133.68       117.65 o                         
  10  10   7        948.89       1112.44       117.45 o                         
  12  10   7       2184.69       2314.27       133.62 o                         
  14  10   7        669.15        650.31        81.32 o                         
 -13  11   7        430.00        486.52       189.00 o                         
 -11  11   7        253.89        290.45       110.37 o                         
  -9  11   7        540.86        593.62        88.03 o                         
  -7  11   7       1556.01       1739.82        87.26 o                         
  -5  11   7        315.87        390.20        53.10 o                         
  -3  11   7       1107.13       1299.97        75.38 o                         
  -1  11   7        373.44        364.87        53.41 o                         
   1  11   7       8184.02       7785.78       149.83 o                         
   3  11   7        273.69        276.18        60.44 o                         
   5  11   7       2078.83       2296.14       115.61 o                         
   7  11   7        310.60        489.27        77.22 o                         
   9  11   7       2297.16       2181.58       127.72 o                         
  11  11   7         22.87         44.14        66.02 o                         
  13  11   7       1161.35        960.74        90.60 o                         
 -12  12   7       1098.84        667.57       197.47 o                         
 -10  12   7       2083.76       2355.44       121.37 o                         
  -8  12   7       5366.08       4933.83       157.09 o                         
  -6  12   7       2586.89       2572.01       139.46 o                         
  -4  12   7       9363.24       9062.81       202.35 o                         
  -2  12   7      12570.67      11633.42       189.00 o                         
   0  12   7        548.54        656.39        69.09 o                         
   2  12   7       2986.71       3061.55       126.53 o                         
   4  12   7       4595.07       4345.01       149.29 o                         
   6  12   7      11385.47      11614.74       308.63 o                         
   8  12   7         59.79         10.45        57.26 o                         
  10  12   7       1001.77       1009.76       122.39 o                         
  12  12   7       2263.70       2175.34       138.11 o                         
 -11  13   7       1526.36       1641.66       264.17 o                         
  -9  13   7       8994.83       9256.81       305.38 o                         
  -7  13   7       1490.28       1491.24       104.74 o                         
  -5  13   7       4826.23       5068.68       161.07 o                         
  -3  13   7      13305.11      12841.01       413.77 o                         
  -1  13   7         34.98        106.80        54.72 o                         
   1  13   7      29148.41      28471.33       363.08 o                         
   3  13   7       4884.25       4905.22       159.30 o                         
   5  13   7      19569.02      18197.92       307.78 o                         
   7  13   7       9462.21       9138.34       227.88 o                         
   9  13   7       3416.91       3311.76       157.85 o                         
  11  13   7       4096.00       3645.60       168.14 o                         
 -10  14   7       1099.44       1064.52       149.17 o                         
  -8  14   7        919.92        952.26        93.92 o                         
  -6  14   7        518.06        561.39        80.40 o                         
  -4  14   7       9737.41       9690.19       226.73 o                         
  -2  14   7        286.68        394.15        74.04 o                         
   0  14   7      14461.13      13231.61       267.47 o                         
   2  14   7      13558.22      13066.52       317.05 o                         
   4  14   7        135.80        164.43        69.12 o                         
   6  14   7       8941.46       8906.48       226.57 o                         
   8  14   7        808.54        876.26       103.54 o                         
  10  14   7       1218.11       1616.98       124.55 o                         
  -9  15   7         29.15         78.61       108.53 o                         
  -7  15   7        232.43        497.92        68.52 o                         
  -5  15   7       1077.36        833.92        94.29 o                         
  -3  15   7        932.09       1161.11       103.61 o                         
  -1  15   7       1128.72       1200.95        99.89 o                         
   1  15   7        159.52        666.86       106.32 o                         
   3  15   7       2980.72       3016.16       186.84 o                         
   5  15   7       2665.82       2693.88       174.07 o                         
   7  15   7        619.66        578.27        92.01 o                         
   9  15   7        278.25        252.46       118.67 o                         
  -8  16   7       5521.81       5804.27       317.90 o                         
  -6  16   7       2989.27       3187.87       166.27 o                         
  -4  16   7       2314.62       2180.61       133.72 o                         
  -2  16   7      13316.26      12869.22       274.23 o                         
   0  16   7        542.20        706.33       202.55 o                         
   2  16   7       6896.21       7299.03       256.73 o                         
   4  16   7       2541.37       2488.10       178.44 o                         
   6  16   7       1982.11       2055.86       169.94 o                         
  -5  17   7       2056.83       2123.23       173.99 o                         
  -3  17   7       9918.23      10574.49       256.61 o                         
  -1  17   7        248.59        286.64        88.49 o                         
   1  17   7       8094.14       7979.51       277.04 o                         
   3  17   7         56.00        132.38        86.47 o                         
   5  17   7       6180.94       6377.12       300.09 o                         
  -2  18   7        387.00        553.64       121.44 o                         
   0  18   7         83.31        126.42        69.75 o                         
   2  18   7        741.24        956.25       131.99 o                         
 -18   0   8       2104.92       1929.60       214.67 o                         
 -16   0   8       3095.27       2993.77       217.28 o                         
 -14   0   8      16735.47      16959.47       410.17 o                         
 -12   0   8       1731.80       1629.30       143.20 o                         
 -10   0   8      46357.41      43929.97       616.47 o                         
  -8   0   8      54871.50      54390.81       672.02 o                         
  -6   0   8      27597.97      27936.66       395.48 o                         
  -4   0   8     109992.79     108912.52      1547.96 o                         
  -2   0   8      13310.36      14587.45       179.03 o                         
   0   0   8     484227.84     512200.72      7404.14 o                         
   2   0   8      24303.97      22983.91       242.69 o                         
   4   0   8        406.86        571.17       101.06 o                         
   6   0   8       1965.39       1691.17        99.27 o                         
   8   0   8       1453.38       1280.84        76.25 o                         
  10   0   8      41733.29      42227.01      1240.38 o                         
  12   0   8      12494.49      12459.12       329.97 o                         
  14   0   8      21025.58      20942.35       598.22 o                         
  16   0   8      11542.52      11648.87       523.57 o                         
 -17   1   8        256.68        311.14        84.21 o                         
 -15   1   8       4094.95       4672.41       172.16 o                         
 -13   1   8      17704.49      16699.10       413.16 o                         
 -11   1   8       3802.88       3819.69       129.80 o                         
  -9   1   8      37434.97      36753.32       375.21 o                         
  -7   1   8       1802.28       1943.70        82.35 o                         
  -5   1   8      46524.05      46767.30       505.13 o                         
  -3   1   8      37218.86      39055.80       289.95 o                         
  -1   1   8      30523.40      34942.97       229.80 o                         
   1   1   8      22751.38      23793.32       208.31 o                         
   3   1   8       3550.54       4362.54        64.77 o                         
   5   1   8         18.68         63.65        20.80 o                         
   7   1   8       3106.82       2839.69        68.02 o                         
   9   1   8        559.62        609.96        54.22 o                         
  11   1   8       5306.48       5482.04       155.03 o                         
  13   1   8       2210.62       2055.65       113.59 o                         
  15   1   8      10940.30      11261.12       240.69 o                         
 -16   2   8       1295.82       1409.69       117.36 o                         
 -14   2   8        289.84        472.21        81.65 o                         
 -12   2   8        153.95        234.02        64.16 o                         
 -10   2   8       1509.03       1727.53        92.46 o                         
  -8   2   8       1987.89       1903.62       103.33 o                         
  -6   2   8          6.73         11.08        31.08 o                         
  -4   2   8        182.17        212.12        20.52 o                         
  -2   2   8      21672.86      24100.69       177.82 o                         
   0   2   8      14727.99      14818.02       126.13 o                         
   2   2   8       5220.02       6199.67        82.85 o                         
   4   2   8         20.44          1.37        12.31 o                         
   6   2   8       3344.44       3517.76        67.29 o                         
   8   2   8       3714.47       3794.58        96.64 o                         
  10   2   8        358.18        409.97        53.44 o                         
  12   2   8       2140.61       2189.46       112.54 o                         
  14   2   8         37.82        124.79        64.49 o                         
  16   2   8        222.90        188.74       120.34 o                         
 -17   3   8          7.44         79.65        65.64 o                         
 -15   3   8       1189.75       1374.23       112.64 o                         
 -13   3   8       7374.48       7179.74       184.25 o                         
 -11   3   8        885.73        891.66        78.93 o                         
  -9   3   8      55299.34      54694.73       428.37 o                         
  -7   3   8      14260.15      14957.53       143.58 o                         
  -5   3   8      40264.95      38404.91       359.83 o                         
  -3   3   8      11395.09      10572.83       108.55 o                         
  -1   3   8      55421.20      58588.55       484.55 o                         
   1   3   8       9861.47       9325.18       101.56 o                         
   3   3   8       6299.22       6833.42       101.25 o                         
   5   3   8       1907.40       1512.93        58.82 o                         
   7   3   8      16084.29      15155.62       185.43 o                         
   9   3   8       5213.66       5176.26       119.13 o                         
  11   3   8      22043.79      21734.25       267.68 o                         
  13   3   8        372.46        367.78        80.64 o                         
  15   3   8       9489.38       9742.32       223.79 o                         
 -16   4   8       2104.90       2161.44       137.02 o                         
 -14   4   8      16456.02      16167.49       285.55 o                         
 -12   4   8       5424.52       5083.73       177.20 o                         
 -10   4   8      24108.31      23513.56       301.34 o                         
  -8   4   8      39583.99      38448.85       388.55 o                         
  -6   4   8      31997.94      32726.94       335.22 o                         
  -4   4   8     111305.02     113697.60       703.36 o                         
  -2   4   8        110.29        222.23        25.49 o                         
   0   4   8      44894.61      45610.76       292.60 o                         
   2   4   8       8604.84       8581.24       108.25 o                         
   4   4   8       8053.87       7903.62       114.68 o                         
   6   4   8      43444.62      41840.79       345.19 o                         
   8   4   8       1969.83       2329.10        84.62 o                         
  10   4   8      14660.01      14765.09       210.08 o                         
  12   4   8        874.46        965.51        73.95 o                         
  14   4   8      10053.33      10207.03       262.72 o                         
  16   4   8       8557.51       8483.60       484.93 o                         
 -17   5   8        161.51         98.30        73.70 o                         
 -15   5   8       7837.78       8366.97       291.21 o                         
 -13   5   8       3427.93       3429.69       138.67 o                         
 -11   5   8       4242.47       4026.64       134.23 o                         
  -9   5   8       4452.57       4383.57       124.58 o                         
  -7   5   8        122.49         74.35        25.64 o                         
  -5   5   8      11957.34      12353.95       136.85 o                         
  -3   5   8       6738.62       6692.36        93.34 o                         
  -1   5   8        239.41        333.51        26.77 o                         
   1   5   8      30319.47      31223.96       220.18 o                         
   3   5   8       1440.46       1450.13        63.43 o                         
   5   5   8       3448.43       3322.40        81.19 o                         
   7   5   8        528.03        735.09        53.65 o                         
   9   5   8       5007.88       4786.68       117.94 o                         
  11   5   8        454.48        640.05        64.90 o                         
  13   5   8       1026.26       1156.06        93.19 o                         
  15   5   8       1881.48       1732.96       169.87 o                         
 -16   6   8       1616.01       1772.59       143.18 o                         
 -14   6   8          2.05         56.03        61.00 o                         
 -12   6   8       1359.44       1284.84        94.60 o                         
 -10   6   8       1185.33       1370.19        89.35 o                         
  -8   6   8       2056.84       2198.27        68.01 o                         
  -6   6   8       5023.83       5214.77        93.52 o                         
  -4   6   8      18705.02      18314.55       175.67 o                         
  -2   6   8       6003.59       5540.13       112.61 o                         
   0   6   8      13903.08      13232.35       125.74 o                         
   2   6   8        431.13        748.21        41.11 o                         
   4   6   8       7869.63       8278.64       113.96 o                         
   6   6   8      20803.56      20849.39       221.44 o                         
   8   6   8      14453.24      14022.29       193.47 o                         
  10   6   8       1007.83       1132.93        91.99 o                         
  12   6   8       5826.50       5503.28       217.75 o                         
  14   6   8         32.24         14.22        52.04 o                         
 -15   7   8       2375.59       2197.02       239.08 o                         
 -13   7   8       5969.03       5789.48       171.39 o                         
 -11   7   8       1302.66       1365.84        93.37 o                         
  -9   7   8      14244.78      13341.79       217.97 o                         
  -7   7   8        293.97        247.30        41.50 o                         
  -5   7   8      14455.15      13751.88       189.72 o                         
  -3   7   8       9610.32       9373.47       119.70 o                         
  -1   7   8      34821.08      34604.82       274.17 o                         
   1   7   8      51800.61      51217.11       438.71 o                         
   3   7   8       1841.27       1905.43        60.32 o                         
   5   7   8      63974.05      60299.51       549.19 o                         
   7   7   8      24703.75      23540.08       315.09 o                         
   9   7   8        984.12       1167.96        89.88 o                         
  11   7   8       9805.47       9669.97       220.02 o                         
  13   7   8       1752.06       1900.58       132.88 o                         
  15   7   8       4973.46       5309.32       168.97 o                         
 -16   8   8        196.10        274.29       110.19 o                         
 -14   8   8      13152.27      13349.85       303.22 o                         
 -12   8   8         27.76        -50.05        50.05 o                         
 -10   8   8      10040.15       9750.73       203.79 o                         
  -8   8   8       4772.90       4741.76       114.59 o                         
  -6   8   8        162.53        213.59        39.24 o                         
  -4   8   8      14997.89      14286.39       161.07 o                         
  -2   8   8       1791.22       2142.25        60.77 o                         
   0   8   8      60996.48      60350.64       460.79 o                         
   2   8   8      31405.26      31487.98       308.74 o                         
   4   8   8      18976.03      18724.96       262.05 o                         
   6   8   8      22549.56      21094.04       294.39 o                         
   8   8   8        153.72        187.07        53.34 o                         
  10   8   8       7536.68       7568.84       192.24 o                         
  12   8   8       6251.64       6080.53       244.94 o                         
  14   8   8        357.61        307.46        74.35 o                         
 -15   9   8       2298.42       2085.67       204.46 o                         
 -13   9   8        586.70        714.05       112.58 o                         
 -11   9   8       2888.52       2932.83       234.70 o                         
  -9   9   8        338.10        254.12        61.28 o                         
  -7   9   8       1349.74       1479.82        75.24 o                         
  -5   9   8         30.46        100.28        40.05 o                         
  -3   9   8        227.59        289.75        36.35 o                         
  -1   9   8        727.91        867.92        59.19 o                         
   1   9   8       3280.84       3491.00        96.45 o                         
   3   9   8       1614.18       1463.94        64.79 o                         
   5   9   8      18183.51      17672.27       270.45 o                         
   7   9   8         15.01        103.63        54.43 o                         
   9   9   8       6228.96       6233.04       178.10 o                         
  11   9   8        878.69       1188.86       101.53 o                         
  13   9   8         51.33        110.82        61.92 o                         
 -14  10   8       1470.80       1493.91       239.02 o                         
 -12  10   8        367.00        546.48       118.96 o                         
 -10  10   8       3890.87       3777.27       162.84 o                         
  -8  10   8       1386.43       1449.96        72.44 o                         
  -6  10   8       2947.35       2777.23        97.33 o                         
  -4  10   8       2771.52       2673.14        77.25 o                         
  -2  10   8          1.96         54.19        42.37 o                         
   0  10   8      15398.22      15901.12       208.82 o                         
   2  10   8       3788.48       3926.47       120.01 o                         
   4  10   8       9348.93       9577.38       198.04 o                         
   6  10   8      18473.10      17338.49       281.50 o                         
   8  10   8        112.61         80.91        55.00 o                         
  10  10   8       4363.67       4673.74       207.92 o                         
  12  10   8        786.96        849.36        93.50 o                         
 -13  11   8       2525.29       2432.15       196.98 o                         
 -11  11   8       1251.54       1272.36       155.72 o                         
  -9  11   8      14143.37      13372.94       295.86 o                         
  -7  11   8       1446.76       1473.81        92.64 o                         
  -5  11   8       8908.65       8928.06       167.10 o                         
  -3  11   8      11608.99      11130.30       180.81 o                         
  -1  11   8        935.14        845.68        65.54 o                         
   1  11   8      23980.32      23055.54       268.56 o                         
   3  11   8       1290.41       1143.44        89.53 o                         
   5  11   8      24346.68      23093.00       333.96 o                         
   7  11   8       5395.69       5027.38       163.48 o                         
   9  11   8       4947.96       4652.13       166.53 o                         
  11  11   8       7550.10       7159.99       221.82 o                         
  13  11   8        207.39        146.53        47.32 o                         
 -12  12   8         25.31        230.53        93.48 o                         
 -10  12   8       1697.65       1979.13       183.23 o                         
  -8  12   8          6.99        108.96        59.45 o                         
  -6  12   8       7135.34       6650.22       177.73 o                         
  -4  12   8       9427.06       9307.00       173.74 o                         
  -2  12   8       1350.57       1211.76        77.99 o                         
   0  12   8       8420.32       8556.79       259.55 o                         
   2  12   8       6557.20       6529.52       174.00 o                         
   4  12   8      20585.12      19444.82       363.33 o                         
   6  12   8      29195.94      28112.72       398.79 o                         
   8  12   8         15.69        -31.43        50.69 o                         
  10  12   8       3543.11       3482.13       157.38 o                         
  12  12   8       1362.85       1314.31       112.93 o                         
 -11  13   8       1512.37        922.74       224.46 o                         
  -9  13   8       1289.60       1646.99       130.62 o                         
  -7  13   8       2818.90       2725.34       130.97 o                         
  -5  13   8        150.51        231.08        63.08 o                         
  -3  13   8       2359.53       2259.34       120.31 o                         
  -1  13   8       5515.69       5149.77       134.27 o                         
   1  13   8        846.15       1214.75        96.79 o                         
   3  13   8        170.11        121.83        63.22 o                         
   5  13   8       1366.89       1894.66       121.81 o                         
   7  13   8       1257.93       1284.77       112.13 o                         
   9  13   8         27.54         -4.80        74.35 o                         
  11  13   8        345.72        365.87        77.79 o                         
 -10  14   8       6273.09       6553.04       283.47 o                         
  -8  14   8       3313.78       3713.47       172.24 o                         
  -6  14   8          6.52         24.97        65.23 o                         
  -4  14   8       4902.12       5028.94       168.51 o                         
  -2  14   8       5216.63       5036.20       165.58 o                         
   0  14   8       4791.53       4867.94       260.45 o                         
   2  14   8       7761.73       7163.73       198.45 o                         
   4  14   8       2928.58       3074.56       145.51 o                         
   6  14   8       6338.17       6544.69       201.87 o                         
   8  14   8       1684.63       1722.00       129.53 o                         
  10  14   8       3073.11       3484.58       165.62 o                         
  -9  15   8       3591.06       3488.31       236.47 o                         
  -7  15   8        725.71        758.33        82.98 o                         
  -5  15   8       1520.66       1418.39       110.56 o                         
  -3  15   8       5757.80       5507.47       177.52 o                         
  -1  15   8        698.61        593.36       121.51 o                         
   1  15   8      19951.64      20415.28       412.96 o                         
   3  15   8         67.04        163.09        77.03 o                         
   5  15   8       9457.92       9237.55       286.97 o                         
   7  15   8        396.73        378.80       102.31 o                         
   9  15   8       2699.12       2921.40       210.29 o                         
  -8  16   8        996.37       1186.09       165.25 o                         
  -6  16   8        828.85        796.43        96.39 o                         
  -4  16   8       2306.75       2739.95       144.65 o                         
  -2  16   8          0.91        208.50        84.00 o                         
   0  16   8       5627.13       5421.61       218.31 o                         
   2  16   8       2013.58       2323.30       168.56 o                         
   4  16   8        193.39        149.77        73.43 o                         
   6  16   8       1786.57       1770.00       163.01 o                         
  -5  17   8        782.28       1284.90       185.77 o                         
  -3  17   8        823.98       1071.84       162.76 o                         
  -1  17   8        545.13        393.44        95.17 o                         
   1  17   8        428.25        725.02       104.95 o                         
   3  17   8          0.21         37.99        75.15 o                         
   5  17   8       1020.13       1344.51       147.17 o                         
  -2  18   8        459.66        276.84       119.17 o                         
   0  18   8       3506.49       3888.21       282.33 o                         
 -17   1   9       1133.62       1120.63       119.62 o                         
 -15   1   9       2656.20       2804.46       143.06 o                         
 -13   1   9       4831.47       5041.45       179.49 o                         
 -11   1   9       3861.11       3657.13       125.97 o                         
  -9   1   9      40664.89      39549.54       397.10 o                         
  -7   1   9         12.44         34.04        35.67 o                         
  -5   1   9      71990.24      70853.10       474.69 o                         
  -3   1   9       6507.16       6029.10        74.19 o                         
  -1   1   9     110477.76     118937.52       653.06 o                         
   1   1   9      87317.07      91271.40       517.73 o                         
   3   1   9         78.03         53.49        19.04 o                         
   5   1   9      14107.98      14608.31       151.16 o                         
   7   1   9       3003.99       3070.99        70.10 o                         
   9   1   9       2056.25       2280.51        97.77 o                         
  11   1   9      12158.54      11711.17       220.49 o                         
  13   1   9       1387.51       1521.27       105.23 o                         
  15   1   9      12674.23      12693.97       259.70 o                         
 -16   2   9       2599.59       2951.33       151.98 o                         
 -14   2   9       8265.65       7586.71       199.57 o                         
 -12   2   9        857.77        722.32        79.74 o                         
 -10   2   9      43219.30      41504.76       425.71 o                         
  -8   2   9      30576.99      30239.53       279.88 o                         
  -6   2   9      29353.44      28961.75       247.09 o                         
  -4   2   9      62910.13      61541.40       407.90 o                         
  -2   2   9        441.05        486.46        28.79 o                         
   0   2   9      59881.23      60929.48       368.58 o                         
   2   2   9         49.86        140.90        21.16 o                         
   4   2   9      12621.05      12845.01       121.76 o                         
   6   2   9      18939.81      18610.25       207.93 o                         
   8   2   9       1969.95       2318.30        80.64 o                         
  10   2   9      13415.55      13144.18       195.21 o                         
  12   2   9        244.63        267.77        59.23 o                         
  14   2   9      22833.89      22772.68       349.74 o                         
  16   2   9       5449.79       5613.50       355.93 o                         
 -17   3   9        727.83        627.60        96.45 o                         
 -15   3   9       7986.37       8026.98       213.00 o                         
 -13   3   9       1057.36       1020.69        90.91 o                         
 -11   3   9      14388.11      13691.48       234.74 o                         
  -9   3   9      25522.05      25338.07       303.87 o                         
  -7   3   9       7233.11       7659.92        94.62 o                         
  -5   3   9      40885.98      41877.75       287.76 o                         
  -3   3   9      42119.23      42364.00       305.83 o                         
  -1   3   9       9992.02      10446.82       108.37 o                         
   1   3   9       2117.34       1878.01        51.18 o                         
   3   3   9         36.07         18.89        23.30 o                         
   5   3   9      11698.21      11482.20       149.35 o                         
   7   3   9         22.43         58.73        35.89 o                         
   9   3   9       4838.84       5129.85       121.29 o                         
  11   3   9       1109.15       1347.02        80.62 o                         
  13   3   9       3460.23       3774.87       159.60 o                         
  15   3   9       3575.62       3411.92       140.77 o                         
 -16   4   9          9.77        -25.11        64.24 o                         
 -14   4   9        351.07        423.69        80.07 o                         
 -12   4   9      15320.81      14351.67       252.42 o                         
 -10   4   9       2975.92       2772.17       111.63 o                         
  -8   4   9        315.02        329.39        39.48 o                         
  -6   4   9       4167.00       4425.17        88.69 o                         
  -4   4   9       1734.90       1964.63        54.95 o                         
  -2   4   9      14069.64      13614.95       132.72 o                         
   0   4   9        972.13        818.16        36.99 o                         
   2   4   9       5671.04       5814.90       100.90 o                         
   4   4   9       4912.86       4737.44        91.73 o                         
   6   4   9       1975.69       2423.67        77.37 o                         
   8   4   9       1806.12       1706.34        76.01 o                         
  10   4   9       7269.65       7329.60       151.25 o                         
  12   4   9       5034.81       5018.33       135.06 o                         
  14   4   9        818.63       1007.88       125.58 o                         
  16   4   9       1518.82       1556.82       205.67 o                         
 -17   5   9         54.54          8.71        76.80 o                         
 -15   5   9       5545.87       6057.22       190.20 o                         
 -13   5   9       8264.17       7640.38       192.33 o                         
 -11   5   9        292.98        200.68        60.32 o                         
  -9   5   9      22208.09      21031.36       237.74 o                         
  -7   5   9       1837.19       1896.73        59.50 o                         
  -5   5   9      55068.41      54830.57       371.09 o                         
  -3   5   9       4630.59       4557.42        78.96 o                         
  -1   5   9      36159.07      34466.18       247.83 o                         
   1   5   9      14827.35      14417.10       131.87 o                         
   3   5   9      39014.91      41120.87       320.41 o                         
   5   5   9      28909.77      28825.13       264.45 o                         
   7   5   9       7423.72       7580.03       133.19 o                         
   9   5   9      19707.73      18988.46       305.62 o                         
  11   5   9      28754.79      28029.14       320.86 o                         
  13   5   9        765.49        671.88        74.09 o                         
  15   5   9      13344.99      13069.50       518.28 o                         
 -16   6   9       3701.34       3752.79       295.01 o                         
 -14   6   9      12047.23      11898.68       248.44 o                         
 -12   6   9         10.12         37.11        52.16 o                         
 -10   6   9      25008.90      23125.87       307.58 o                         
  -8   6   9       6954.72       6909.91       112.70 o                         
  -6   6   9      16568.38      16229.92       171.47 o                         
  -4   6   9      25304.28      24949.25       214.99 o                         
  -2   6   9        284.32        443.95        33.04 o                         
   0   6   9      37874.49      36221.75       258.37 o                         
   2   6   9      21201.66      21156.33       300.06 o                         
   4   6   9      21120.07      20622.67       223.43 o                         
   6   6   9      17368.09      16740.06       196.53 o                         
   8   6   9       6046.44       5760.27       155.76 o                         
  10   6   9      18860.96      18668.80       340.11 o                         
  12   6   9        344.55        524.91        71.75 o                         
  14   6   9       2354.30       2625.39       150.58 o                         
 -15   7   9       4621.17       5052.46       206.09 o                         
 -13   7   9         42.44         89.32        62.22 o                         
 -11   7   9       6102.41       5911.91       161.86 o                         
  -9   7   9       2630.77       2723.14        93.36 o                         
  -7   7   9       3458.33       3361.48        84.14 o                         
  -5   7   9       1995.28       2015.86        65.12 o                         
  -3   7   9       1192.59       1085.83        48.31 o                         
  -1   7   9       1784.88       1983.55        54.20 o                         
   1   7   9      29949.86      30114.80       275.46 o                         
   3   7   9       4077.74       3895.66        81.52 o                         
   5   7   9       7215.64       7309.76       161.24 o                         
   7   7   9        258.87        284.45        58.34 o                         
   9   7   9      13446.59      12849.16       242.77 o                         
  11   7   9        162.71        191.85        58.57 o                         
  13   7   9          5.19        126.38        40.21 o                         
  15   7   9          6.50        317.13       135.52 o                         
 -16   8   9          4.58        -46.81       109.85 o                         
 -14   8   9        658.65        778.64        91.35 o                         
 -12   8   9       2766.79       2604.27       123.59 o                         
 -10   8   9       1574.91       1534.17        96.57 o                         
  -8   8   9       1742.35       1618.97        68.25 o                         
  -6   8   9         40.17         25.93        28.97 o                         
  -4   8   9        216.93        290.08        35.52 o                         
  -2   8   9      17708.28      17588.18       173.95 o                         
   0   8   9      13982.32      13907.41       209.12 o                         
   2   8   9        356.27        534.73        68.98 o                         
   4   8   9       5924.95       5715.85       147.15 o                         
   6   8   9         12.21        246.27        56.05 o                         
   8   8   9        142.46        125.04        53.67 o                         
  10   8   9       4791.10       4855.84       224.59 o                         
  12   8   9       3920.52       4049.85       153.46 o                         
  14   8   9       2460.54       2560.27       138.95 o                         
 -15   9   9       6473.73       6915.44       319.49 o                         
 -13   9   9       5179.07       4734.97       215.94 o                         
 -11   9   9       3957.88       3974.09       141.98 o                         
  -9   9   9       8507.83       8072.19       158.96 o                         
  -7   9   9        145.60        232.42        41.28 o                         
  -5   9   9       6512.74       6344.92       121.77 o                         
  -3   9   9        304.55        265.40        34.27 o                         
  -1   9   9      47763.63      46433.47       452.84 o                         
   1   9   9      49069.01      48539.32       408.09 o                         
   3   9   9       7118.99       6818.06       224.94 o                         
   5   9   9      48646.39      44498.86       474.06 o                         
   7   9   9       3415.09       3310.71       131.24 o                         
   9   9   9      14869.79      14536.95       271.30 o                         
  11   9   9      13401.71      13652.39       275.12 o                         
  13   9   9        158.83        164.91        44.61 o                         
 -14  10   9      10226.06      10647.53       366.51 o                         
 -12  10   9         29.52         53.68        69.55 o                         
 -10  10   9       9301.30       9138.18       199.38 o                         
  -8  10   9        188.90        214.37        46.04 o                         
  -6  10   9       3603.44       3853.64        97.49 o                         
  -4  10   9       4166.51       4146.28        94.57 o                         
  -2  10   9        107.86        121.94        48.22 o                         
   0  10   9      16539.63      15566.59       207.69 o                         
   2  10   9      15210.99      14879.08       201.40 o                         
   4  10   9      24612.80      23532.68       323.80 o                         
   6  10   9      12835.67      12169.16       236.99 o                         
   8  10   9       9381.02       8859.87       213.55 o                         
  10  10   9      12737.79      13216.28       271.79 o                         
  12  10   9        489.36        488.71       109.29 o                         
 -13  11   9         23.88        133.57        79.73 o                         
 -11  11   9        101.47         16.08        57.89 o                         
  -9  11   9        128.80        205.03        70.15 o                         
  -7  11   9       1058.49        981.43        63.10 o                         
  -5  11   9       1344.00       1365.47        80.44 o                         
  -3  11   9       4965.91       5054.30       145.79 o                         
  -1  11   9       1989.54       2051.98        87.11 o                         
   1  11   9         11.81        161.71        37.45 o                         
   3  11   9       3024.34       2827.90       123.93 o                         
   5  11   9       3176.80       3312.32       137.43 o                         
   7  11   9       1729.55       1689.74       114.53 o                         
   9  11   9        427.23        870.67        96.30 o                         
  11  11   9        257.56        247.71        64.86 o                         
  13  11   9         28.10         52.30        59.10 o                         
 -12  12   9       1013.01       1029.08       136.23 o                         
 -10  12   9       3096.29       3374.39       167.46 o                         
  -8  12   9       3220.11       3158.26       159.97 o                         
  -6  12   9        831.10        830.33        84.13 o                         
  -4  12   9       6603.25       6500.39       148.40 o                         
  -2  12   9        484.83        495.73        61.22 o                         
   0  12   9       5332.07       5364.45       133.02 o                         
   2  12   9       1232.58       1279.75        96.15 o                         
   4  12   9         24.02        363.59        70.89 o                         
   6  12   9       2533.41       2890.64       147.51 o                         
   8  12   9        498.53        503.28        87.26 o                         
  10  12   9       2669.19       2724.91       152.04 o                         
  12  12   9        417.34        240.13       133.72 o                         
 -11  13   9       8429.59       8793.83       509.28 o                         
  -9  13   9       4679.98       4774.51       191.99 o                         
  -7  13   9        293.27        248.51        71.58 o                         
  -5  13   9      12179.31      12401.27       331.40 o                         
  -3  13   9       4562.61       4097.17       145.56 o                         
  -1  13   9       4983.74       5101.01       135.52 o                         
   1  13   9      15332.50      14559.85       319.63 o                         
   3  13   9         59.01         34.46        55.25 o                         
   5  13   9      36331.48      35282.55       458.19 o                         
   7  13   9       1934.56       2225.21       135.32 o                         
   9  13   9       7007.65       6749.74       209.32 o                         
  11  13   9       1487.15       1470.53       171.43 o                         
  -8  14   9          2.95         46.94        99.74 o                         
  -6  14   9       2428.35       2156.85       126.31 o                         
  -4  14   9       1554.76       1617.83       111.96 o                         
  -2  14   9       2444.52       2528.08       127.51 o                         
   0  14   9       5584.12       5438.51       276.51 o                         
   2  14   9       1002.06       1148.26       104.05 o                         
   4  14   9      10608.94      10030.65       237.64 o                         
   6  14   9      14213.86      14273.15       291.70 o                         
   8  14   9        670.71        864.92       112.52 o                         
  10  14   9       5741.91       6482.19       214.00 o                         
  -9  15   9         53.88        148.44        93.99 o                         
  -7  15   9        640.94        766.69        88.79 o                         
  -5  15   9          6.97        111.60        58.00 o                         
  -3  15   9        399.26        538.57        75.53 o                         
  -1  15   9        195.83        348.02        90.85 o                         
   1  15   9       1050.69       1591.80       142.26 o                         
   3  15   9        213.47         87.52        68.83 o                         
   5  15   9         77.86        320.84        81.35 o                         
   7  15   9          2.15         28.44        56.15 o                         
  -8  16   9        267.19        132.70        92.94 o                         
  -6  16   9       1474.77       1601.56       118.95 o                         
  -4  16   9       4435.05       4535.52       167.63 o                         
  -2  16   9       1694.64       1592.71       144.59 o                         
   0  16   9       5691.18       5842.93       229.46 o                         
   2  16   9       3443.38       3663.83       201.40 o                         
   4  16   9       1646.33       1662.60       149.61 o                         
   6  16   9       2381.62       2522.09       186.01 o                         
  -5  17   9       8806.22       8762.38       237.89 o                         
  -3  17   9       3718.77       3994.82       196.25 o                         
  -1  17   9       2323.77       2834.71       182.05 o                         
   1  17   9       6492.60       6771.32       254.21 o                         
   3  17   9          0.39         44.15        78.26 o                         
 -16   0  10      15501.60      15693.07       444.16 o                         
 -14   0  10       3017.14       2631.29       186.43 o                         
 -12   0  10         15.04         67.71        74.33 o                         
 -10   0  10      18198.52      17751.62       364.19 o                         
  -8   0  10      16242.93      16338.81       429.87 o                         
  -6   0  10      79549.57      79023.28       858.85 o                         
  -4   0  10      74451.07      72684.57       614.82 o                         
  -2   0  10      58490.24      60656.27       848.14 o                         
   0   0  10     179625.23     187383.86      1407.97 o                         
   2   0  10       7044.41       7077.02       127.53 o                         
   4   0  10      19699.85      17727.57       316.85 o                         
   6   0  10       1863.46       1631.92        75.89 o                         
   8   0  10        881.73       1003.51        68.91 o                         
  10   0  10      26316.37      25454.07       468.25 o                         
  12   0  10       1996.42       1848.58       151.85 o                         
  14   0  10      11538.32      11154.77       340.12 o                         
  16   0  10       1700.08       2050.69       176.95 o                         
 -17   1  10       1848.58       1949.63       142.12 o                         
 -15   1  10       4238.84       4164.50       161.63 o                         
 -13   1  10       1468.91       1672.79       109.96 o                         
 -11   1  10      10975.48      11051.17       264.38 o                         
  -9   1  10      12280.11      11480.32       195.95 o                         
  -7   1  10       9917.72      10005.21       166.36 o                         
  -5   1  10      37303.21      35590.82       312.83 o                         
  -3   1  10      35101.23      36431.56       268.46 o                         
  -1   1  10      39215.41      40399.58       270.31 o                         
   1   1  10      63294.22      65380.22       396.35 o                         
   3   1  10       1026.55        903.35        38.20 o                         
   5   1  10      11533.11      11468.78       126.20 o                         
   7   1  10        199.25        395.94        34.21 o                         
   9   1  10        527.62        626.75        62.01 o                         
  11   1  10       1079.56       1206.76        94.90 o                         
  13   1  10       2285.40       2677.33       126.88 o                         
  15   1  10       2490.51       2756.39       164.54 o                         
 -16   2  10        184.94         55.96        73.97 o                         
 -14   2  10         23.93         30.20        60.01 o                         
 -12   2  10       1449.53       1434.82        99.39 o                         
 -10   2  10       1624.66       1693.17        93.52 o                         
  -8   2  10      10825.21      10686.08       180.81 o                         
  -6   2  10       1116.00       1125.36        65.58 o                         
  -4   2  10       1273.08       1754.13        62.74 o                         
  -2   2  10      14674.14      15449.17       140.15 o                         
   0   2  10          2.81        151.43        26.79 o                         
   2   2  10        147.55        147.79        23.19 o                         
   4   2  10       5419.16       5740.03        78.16 o                         
   6   2  10       4184.60       4649.65        76.47 o                         
   8   2  10         17.06         41.79        34.91 o                         
  10   2  10        273.02        270.39        47.63 o                         
  12   2  10        379.91        394.80        75.38 o                         
  14   2  10        914.46       1214.73       103.39 o                         
  16   2  10        891.80        822.02       158.21 o                         
 -17   3  10       5019.86       5424.68       198.99 o                         
 -15   3  10       3893.70       3896.99       160.63 o                         
 -13   3  10         79.37         54.77        56.40 o                         
 -11   3  10       2271.20       2295.39       109.72 o                         
  -9   3  10      21900.12      21396.78       278.61 o                         
  -7   3  10        161.62        199.15        38.23 o                         
  -5   3  10      70201.41      70729.27       438.94 o                         
  -3   3  10        598.94        827.14        35.72 o                         
  -1   3  10      54507.29      52831.54       337.85 o                         
   1   3  10       5954.10       5682.14        79.12 o                         
   3   3  10       9762.13       9509.85       143.81 o                         
   5   3  10       8313.58       7845.14       125.59 o                         
   7   3  10        193.54        349.49        44.59 o                         
   9   3  10       8071.60       8063.75       151.56 o                         
  11   3  10       6681.35       6839.56       149.74 o                         
  13   3  10       3004.44       3148.03       136.25 o                         
  15   3  10       9961.27      10158.45       256.59 o                         
 -16   4  10       7713.25       7740.18       221.20 o                         
 -14   4  10       5912.26       5663.24       177.00 o                         
 -12   4  10       1607.39       1629.60       137.27 o                         
 -10   4  10      26262.06      26169.66       327.43 o                         
  -8   4  10       5088.31       5063.90       126.71 o                         
  -6   4  10      39143.30      38099.41       320.13 o                         
  -4   4  10      69464.04      68617.52       431.19 o                         
  -2   4  10       9659.52       9438.67       110.05 o                         
   0   4  10      82008.07      81435.41       483.92 o                         
   2   4  10       3078.17       3261.40        83.86 o                         
   4   4  10      38926.06      38307.50       315.53 o                         
   6   4  10      12821.97      12574.92       167.55 o                         
   8   4  10       4798.80       4614.67       153.06 o                         
  10   4  10      16335.42      15946.91       255.31 o                         
  12   4  10        352.72        426.21        58.76 o                         
  14   4  10      11838.09      11984.29       369.25 o                         
  16   4  10       2088.10       1713.47       306.26 o                         
 -17   5  10        219.75        436.31       165.81 o                         
 -15   5  10       2123.54       2133.96       179.87 o                         
 -13   5  10        674.39        638.16        84.03 o                         
 -11   5  10      10232.74      10102.45       206.52 o                         
  -9   5  10       2584.05       2658.71       105.88 o                         
  -7   5  10       7167.49       6906.85       105.97 o                         
  -5   5  10      10603.51      10086.96       124.84 o                         
  -3   5  10       4616.44       4865.08        82.28 o                         
  -1   5  10       5376.51       5359.40        83.57 o                         
   1   5  10       8551.99       8278.40        98.20 o                         
   3   5  10       3643.00       4103.21        86.40 o                         
   5   5  10      24546.70      24399.27       240.78 o                         
   7   5  10       1511.16       1642.05        74.87 o                         
   9   5  10       5131.49       4963.88       125.14 o                         
  11   5  10        489.06        524.29        72.01 o                         
  13   5  10       4951.87       4978.87       190.21 o                         
  15   5  10         82.75        190.73        62.11 o                         
 -16   6  10       1197.10       1342.78       124.05 o                         
 -14   6  10       2516.78       3123.30       162.53 o                         
 -12   6  10       2702.54       2590.08       122.99 o                         
 -10   6  10        529.99        582.50        72.98 o                         
  -8   6  10       8418.66       8043.81       141.49 o                         
  -6   6  10        112.12        121.15        30.87 o                         
  -4   6  10       8171.85       8232.38       114.80 o                         
  -2   6  10       6083.71       5934.37        92.62 o                         
   0   6  10       3332.04       3425.18        78.52 o                         
   2   6  10      11489.38      11483.81       116.32 o                         
   4   6  10       5413.85       5387.14        98.81 o                         
   6   6  10        461.85        458.38        48.46 o                         
   8   6  10       1199.34       1196.37       127.53 o                         
  10   6  10       3705.74       3900.22       140.44 o                         
  12   6  10       3561.58       3685.27       144.61 o                         
  14   6  10       5367.52       5588.65       205.30 o                         
 -15   7  10      11052.99      11963.79       262.55 o                         
 -13   7  10       5228.65       4667.03       159.95 o                         
 -11   7  10       9385.13       8993.81       198.84 o                         
  -9   7  10       7721.71       7503.32       145.21 o                         
  -7   7  10       1210.91       1372.30        60.38 o                         
  -5   7  10      14820.54      14608.96       165.53 o                         
  -3   7  10       1334.10       1486.84        70.36 o                         
  -1   7  10      17116.82      16015.63       157.92 o                         
   1   7  10      16194.47      17003.29       232.56 o                         
   3   7  10      18736.41      17266.25       243.06 o                         
   5   7  10      15142.30      14118.93       276.99 o                         
   7   7  10       2121.92       2079.56       105.66 o                         
   9   7  10      15493.84      15045.89       268.59 o                         
  11   7  10       3217.60       3277.23       138.71 o                         
  13   7  10       2371.35       2388.35       129.59 o                         
  15   7  10      13794.68      13864.17       341.42 o                         
 -16   8  10       6819.59       7081.15       316.18 o                         
 -14   8  10      13680.38      13443.91       268.90 o                         
 -12   8  10       1141.85       1344.46       102.85 o                         
 -10   8  10      15207.00      14813.77       249.41 o                         
  -8   8  10         37.36         17.85        38.62 o                         
  -6   8  10       4041.45       3946.86        91.52 o                         
  -4   8  10       5584.64       5563.29       101.24 o                         
  -2   8  10      14536.68      14135.18       154.58 o                         
   0   8  10      33439.84      33012.75       307.24 o                         
   2   8  10        817.18        864.31        75.00 o                         
   4   8  10      43326.20      41234.11       437.19 o                         
   6   8  10      35114.54      33365.20       397.06 o                         
   8   8  10       7792.90       7328.80       210.74 o                         
  10   8  10      14594.08      14223.34       271.23 o                         
  12   8  10         11.50        -27.26        64.03 o                         
  14   8  10       7855.30       7972.31       215.13 o                         
 -15   9  10       3056.04       3255.64       237.19 o                         
 -13   9  10        752.54        765.84        90.47 o                         
 -11   9  10       7455.30       7416.98       190.34 o                         
  -9   9  10        646.17        598.78        75.65 o                         
  -7   9  10          8.85         22.02        33.30 o                         
  -5   9  10       5940.83       6243.23       114.88 o                         
  -3   9  10         57.00         78.17        27.77 o                         
  -1   9  10         17.42        190.07        42.31 o                         
   1   9  10       2178.91       2515.63        84.18 o                         
   3   9  10       5491.14       5216.10       164.59 o                         
   5   9  10      21600.52      20892.56       303.96 o                         
   7   9  10         60.86         99.57        54.29 o                         
   9   9  10       3645.48       3823.80       149.30 o                         
  11   9  10         23.72         69.75        56.42 o                         
  13   9  10        271.60        389.32        63.92 o                         
 -14  10  10       3586.34       4189.77       246.54 o                         
 -12  10  10         73.59         32.33        67.26 o                         
 -10  10  10       3057.74       3125.54       142.28 o                         
  -8  10  10        196.08        216.09        53.04 o                         
  -6  10  10      13098.14      13173.21       176.41 o                         
  -4  10  10        830.50        867.63        67.03 o                         
  -2  10  10       3302.02       3075.09       100.61 o                         
   0  10  10      11266.20      11156.10       175.03 o                         
   2  10  10         15.98          2.31        43.61 o                         
   4  10  10       8439.27       8457.93       192.11 o                         
   6  10  10       2128.95       1991.41       112.27 o                         
   8  10  10       2794.94       2909.10       136.18 o                         
  10  10  10       6280.17       6289.31       192.78 o                         
  12  10  10         52.27         66.24        50.88 o                         
 -13  11  10       4927.30       5145.99       282.17 o                         
 -11  11  10       6159.18       6286.54       270.88 o                         
  -9  11  10       3260.23       3369.43       130.27 o                         
  -7  11  10       4584.82       4477.31       126.54 o                         
  -5  11  10       7375.90       7253.42       154.40 o                         
  -3  11  10        351.25        347.64        59.28 o                         
  -1  11  10       5266.60       5018.70       124.73 o                         
   1  11  10       7145.93       6865.39       170.95 o                         
   3  11  10       6192.52       5699.17       162.23 o                         
   5  11  10      12154.48      11764.65       288.68 o                         
   7  11  10       1218.40       1084.08       102.25 o                         
   9  11  10      32026.22      31681.16       445.04 o                         
  11  11  10       4294.82       4304.08       169.92 o                         
 -12  12  10        452.32        586.78       124.94 o                         
 -10  12  10       6378.41       6607.38       289.13 o                         
  -8  12  10         12.39         21.73        76.73 o                         
  -6  12  10        928.01       1132.70        78.99 o                         
  -4  12  10         91.02        147.21        57.24 o                         
  -2  12  10       1346.93       1442.05        84.52 o                         
   0  12  10       4965.33       4905.32       127.41 o                         
   2  12  10        530.22        431.85        73.15 o                         
   4  12  10      17289.22      16591.33       287.82 o                         
   6  12  10       7443.72       7228.29       201.39 o                         
   8  12  10       8334.77       8103.47       219.74 o                         
  10  12  10      14877.41      14691.93       306.59 o                         
 -11  13  10        210.13        923.80       244.58 o                         
  -9  13  10          9.78        152.34        68.76 o                         
  -7  13  10        130.96        234.80        65.53 o                         
  -5  13  10       1568.38       1761.37       111.42 o                         
  -3  13  10       2507.39       2452.07       104.27 o                         
  -1  13  10        433.34        591.11        64.41 o                         
   1  13  10       1299.11       1232.50        99.71 o                         
   3  13  10        595.28        578.69        82.70 o                         
   5  13  10       2640.32       3229.31       150.07 o                         
   7  13  10        505.02        263.91        74.20 o                         
   9  13  10       1161.64       1597.03       145.41 o                         
  11  13  10       1148.38       1019.38       104.01 o                         
  -8  14  10        653.17        668.67        94.34 o                         
  -6  14  10       9594.64       9698.84       276.00 o                         
  -4  14  10       3813.11       3816.28       150.28 o                         
  -2  14  10          9.75         10.89        59.99 o                         
   0  14  10       8479.35       7958.21       205.14 o                         
   2  14  10       3457.80       3443.62       150.56 o                         
   4  14  10       4278.46       4444.15       179.64 o                         
   6  14  10       2892.57       3391.52       160.70 o                         
   8  14  10       3527.62       3529.42       253.46 o                         
  -9  15  10       2725.89       2860.62       173.74 o                         
  -7  15  10       6710.26       7215.14       237.79 o                         
  -5  15  10       9065.00       8913.30       225.35 o                         
  -3  15  10         36.19         67.99        61.36 o                         
  -1  15  10      10141.77       9581.77       375.13 o                         
   1  15  10       8789.60       8849.77       294.02 o                         
   3  15  10        247.94         45.25        72.10 o                         
   5  15  10       9981.80       9803.77       248.29 o                         
   7  15  10         69.58         87.71        67.63 o                         
  -8  16  10        391.91        633.53       128.49 o                         
  -6  16  10       3564.60       4081.52       229.08 o                         
  -4  16  10       1275.24       1500.11       120.50 o                         
  -2  16  10        472.04        567.23        92.84 o                         
   0  16  10       2554.73       3063.69       186.14 o                         
   2  16  10        113.43         37.01        79.72 o                         
   4  16  10       2547.17       2469.41       182.43 o                         
   6  16  10        841.81        773.18       257.23 o                         
  -5  17  10        491.10        445.32       102.32 o                         
  -3  17  10        115.00        122.74        72.23 o                         
  -1  17  10        309.11        472.01        84.86 o                         
   1  17  10       1085.72        995.40       131.42 o                         
   3  17  10       1173.12       1250.62       139.60 o                         
 -17   1  11       5509.89       5939.60       208.44 o                         
 -15   1  11       2338.89       2473.85       137.41 o                         
 -13   1  11       1951.13       1869.09       114.67 o                         
 -11   1  11        988.13       1105.35        86.17 o                         
  -9   1  11       1518.51       1439.84        82.58 o                         
  -7   1  11       6243.10       6261.33       135.71 o                         
  -5   1  11      82019.62      82618.48       547.78 o                         
  -3   1  11       3649.84       4066.21        72.71 o                         
  -1   1  11     116800.91     120258.43       673.76 o                         
   1   1  11       3489.72       3367.42        65.90 o                         
   3   1  11      14788.85      14147.11       138.85 o                         
   5   1  11      18111.08      17559.05       165.75 o                         
   7   1  11        524.00        691.77        41.07 o                         
   9   1  11       5118.87       5188.72       131.99 o                         
  11   1  11       3935.06       4106.39       141.76 o                         
  13   1  11       1809.16       1746.01       114.60 o                         
  15   1  11       7662.78       7887.88       206.63 o                         
 -16   2  11       7036.64       6917.72       212.27 o                         
 -14   2  11        472.00        469.05        80.33 o                         
 -12   2  11      13928.56      13500.67       247.06 o                         
 -10   2  11       3918.94       3847.48       129.67 o                         
  -8   2  11       5594.10       5453.31       134.04 o                         
  -6   2  11      75417.69      73993.04       511.07 o                         
  -4   2  11      33162.59      34085.32       245.49 o                         
  -2   2  11     102159.19     105395.88       603.60 o                         
   0   2  11      55930.54      54624.43       349.59 o                         
   2   2  11         84.03         27.59        20.83 o                         
   4   2  11      51370.34      50357.72       335.97 o                         
   6   2  11        290.69        198.24        37.82 o                         
   8   2  11       4975.07       5093.51       116.79 o                         
  10   2  11       3105.89       2883.07        99.24 o                         
  12   2  11        688.93        718.80        82.71 o                         
  14   2  11       8170.70       8127.53       266.30 o                         
  16   2  11       1398.96       1272.79        99.43 o                         
 -17   3  11        345.64        406.58        95.61 o                         
 -15   3  11       1791.36       1709.49       121.77 o                         
 -13   3  11        120.52        171.60        62.50 o                         
 -11   3  11       4108.43       4426.81       142.31 o                         
  -9   3  11        645.58        558.29        66.05 o                         
  -7   3  11      21001.26      21369.76       218.65 o                         
  -5   3  11      25508.91      24913.62       202.21 o                         
  -3   3  11       1371.85       1451.95        49.18 o                         
  -1   3  11      43484.69      43680.53       326.11 o                         
   1   3  11      24036.30      24230.52       193.21 o                         
   3   3  11       1027.63       1011.36        50.97 o                         
   5   3  11      19898.85      18756.50       230.58 o                         
   7   3  11        684.01        643.75        54.67 o                         
   9   3  11       5032.87       4709.55       120.95 o                         
  11   3  11       2378.47       2392.46       115.58 o                         
  13   3  11        149.36        218.16        93.08 o                         
  15   3  11        723.29        925.72       190.12 o                         
 -16   4  11       4149.14       4514.84       178.89 o                         
 -14   4  11         93.06         77.29        76.41 o                         
 -12   4  11          5.32        -52.67        52.67 o                         
 -10   4  11        836.32        957.75        80.90 o                         
  -8   4  11       4956.68       4985.90       129.43 o                         
  -6   4  11       5080.32       5961.99        93.01 o                         
  -4   4  11       6673.85       6950.69       105.90 o                         
  -2   4  11        340.54        602.60        35.95 o                         
   0   4  11       4292.16       4580.01        76.96 o                         
   2   4  11      12565.12      12526.23       124.97 o                         
   4   4  11        846.25       1111.97        56.75 o                         
   6   4  11       6562.64       6495.53       122.57 o                         
   8   4  11       6588.85       6331.55       134.17 o                         
  10   4  11       2777.75       3010.74       108.37 o                         
  12   4  11       1438.76       1665.31       109.34 o                         
  14   4  11       1701.15       2176.27       188.60 o                         
 -17   5  11       3874.61       4016.51       178.31 o                         
 -15   5  11       7024.36       6802.03       198.01 o                         
 -13   5  11        669.23        755.89        87.59 o                         
 -11   5  11       2844.20       2943.37       125.37 o                         
  -9   5  11       7482.22       7605.27       168.04 o                         
  -7   5  11       3304.19       3077.65        76.19 o                         
  -5   5  11      24826.28      23216.54       207.01 o                         
  -3   5  11       1939.84       1999.14        59.57 o                         
  -1   5  11      44751.30      43900.15       312.44 o                         
   1   5  11        668.05        676.99        42.16 o                         
   3   5  11      48328.32      47312.45       368.25 o                         
   5   5  11       5901.99       5902.78       135.47 o                         
   7   5  11      13609.14      12973.71       191.89 o                         
   9   5  11      30168.75      28767.07       312.06 o                         
  11   5  11      11253.04      10742.37       227.95 o                         
  13   5  11       2708.86       2758.48       149.03 o                         
  15   5  11       8091.53       8131.68       312.50 o                         
 -16   6  11      10170.69      10789.15       259.94 o                         
 -14   6  11       1736.25       1635.29       117.63 o                         
 -12   6  11       7896.97       7864.78       238.63 o                         
 -10   6  11      13798.68      13486.78       234.02 o                         
  -8   6  11       3256.83       3283.72        96.40 o                         
  -6   6  11      31111.20      30496.07       258.55 o                         
  -4   6  11        874.47        858.20        45.20 o                         
  -2   6  11      17085.16      16794.62       166.06 o                         
   0   6  11      37051.14      36807.30       269.80 o                         
   2   6  11        520.61        486.08        48.10 o                         
   4   6  11      19333.59      18174.53       197.67 o                         
   6   6  11       3347.14       3295.01       116.52 o                         
   8   6  11      18413.00      17316.69       403.84 o                         
  10   6  11      13792.77      13506.76       255.54 o                         
  12   6  11       2968.26       2891.03       158.48 o                         
  14   6  11       7358.88       7480.35       274.65 o                         
 -15   7  11       1268.25       1410.87       160.92 o                         
 -13   7  11          0.82         -4.67        57.93 o                         
 -11   7  11       4826.56       5336.59       159.46 o                         
  -9   7  11         57.70         47.36        48.83 o                         
  -7   7  11      12886.51      12205.41       181.24 o                         
  -5   7  11       3105.89       3085.76        78.78 o                         
  -3   7  11        655.61        655.55        41.26 o                         
  -1   7  11       1721.23       1797.47        55.81 o                         
   1   7  11       7964.39       7692.98       125.75 o                         
   3   7  11         97.55        189.48        48.26 o                         
   5   7  11       2751.01       2665.72       111.08 o                         
   7   7  11       1307.78       1573.69       121.19 o                         
   9   7  11       3509.40       3510.59       136.63 o                         
  11   7  11         31.63         65.51        52.43 o                         
  13   7  11       3946.41       4264.43       155.65 o                         
 -14   8  11        649.65        834.60        94.95 o                         
 -12   8  11        443.13        468.56       115.69 o                         
 -10   8  11        784.15        932.88        87.25 o                         
  -8   8  11        412.22        375.12        52.46 o                         
  -6   8  11       3972.57       3975.12        93.22 o                         
  -4   8  11       4236.86       3825.74        87.22 o                         
  -2   8  11       4669.63       4582.85        87.04 o                         
   0   8  11       1402.82       1478.20        68.02 o                         
   2   8  11      18544.91      17630.81       254.79 o                         
   4   8  11       6119.46       5540.81       149.44 o                         
   6   8  11       1955.05       1912.18       106.13 o                         
   8   8  11       5249.48       5239.37       162.18 o                         
  10   8  11       1427.21       1465.57       109.74 o                         
  12   8  11        106.52        244.49        61.03 o                         
  14   8  11       3595.43       3924.69       181.89 o                         
 -15   9  11      13236.13      13190.61       501.34 o                         
 -13   9  11        223.54        203.41        66.32 o                         
 -11   9  11      20691.25      19616.07       309.17 o                         
  -9   9  11      10011.02       9917.19       177.58 o                         
  -7   9  11       5125.41       5175.16       110.84 o                         
  -5   9  11      14275.60      13773.17       172.68 o                         
  -3   9  11         85.28         71.69        39.37 o                         
  -1   9  11      10528.62      10526.96       166.18 o                         
   1   9  11        439.52        396.94        53.41 o                         
   3   9  11      21598.43      20305.32       291.34 o                         
   5   9  11      25691.17      24557.54       337.27 o                         
   7   9  11        946.36       1024.53        94.30 o                         
   9   9  11      21404.93      21043.90       775.89 o                         
  11   9  11       1078.40        969.49        99.12 o                         
  13   9  11      11427.95      11796.34       269.07 o                         
 -14  10  11      11245.05      11387.75       373.53 o                         
 -12  10  11       5605.20       5064.46       166.17 o                         
 -10  10  11      13024.31      13107.15       278.06 o                         
  -8  10  11       6085.41       5914.58       226.30 o                         
  -6  10  11       5004.11       4998.35       125.91 o                         
  -4  10  11        528.57        573.84        75.86 o                         
  -2  10  11       4318.80       4240.80       114.02 o                         
   0  10  11       3012.48       3100.79        97.47 o                         
   2  10  11       3228.32       3009.13       120.51 o                         
   4  10  11      15074.41      15185.97       275.24 o                         
   6  10  11         35.34        -44.45        50.86 o                         
   8  10  11      24795.61      23415.97       359.90 o                         
  10  10  11      10796.27      10636.02       248.85 o                         
  12  10  11       1517.98       1352.02       160.85 o                         
 -13  11  11          0.16         66.34        89.22 o                         
 -11  11  11       1798.60       1983.70       139.81 o                         
  -9  11  11        514.44        719.20        64.34 o                         
  -7  11  11         64.64        199.23        51.61 o                         
  -5  11  11       1046.10       1141.29        78.26 o                         
  -3  11  11         48.33         33.37        44.12 o                         
  -1  11  11       1460.82       1374.78        78.37 o                         
   1  11  11        193.80        225.14        60.10 o                         
   3  11  11         10.28         26.02        52.85 o                         
   5  11  11        853.11        825.47        88.08 o                         
   7  11  11        773.10        685.75       108.58 o                         
   9  11  11       3170.93       3682.64       158.76 o                         
  11  11  11        831.69        831.29        93.48 o                         
 -12  12  11        924.58       1315.37       349.14 o                         
 -10  12  11       4358.23       4706.63       250.29 o                         
  -8  12  11       1174.87       1108.65       118.78 o                         
  -6  12  11      12935.97      13097.95       217.02 o                         
  -4  12  11        789.33        920.72        85.16 o                         
  -2  12  11       4748.34       4650.02       130.20 o                         
   0  12  11        251.87        266.96        66.33 o                         
   2  12  11        229.17        182.76        61.89 o                         
   4  12  11       7020.00       6577.62       185.75 o                         
   6  12  11        385.89        289.23        75.14 o                         
   8  12  11       8499.12       8436.05       226.95 o                         
  10  12  11       1645.92       1965.68       148.24 o                         
 -11  13  11      15981.10      17022.91       477.03 o                         
  -9  13  11       3180.38       3300.74       168.64 o                         
  -7  13  11      10577.79      10710.22       283.76 o                         
  -5  13  11       2979.21       2800.40       134.41 o                         
  -3  13  11        195.72        156.21        51.58 o                         
  -1  13  11       5501.51       5400.17       164.51 o                         
   1  13  11       3862.46       3684.09       147.40 o                         
   3  13  11       3690.62       3496.42       146.77 o                         
   5  13  11      18123.04      17361.64       313.72 o                         
   7  13  11       1906.39       1805.07       126.61 o                         
   9  13  11      17555.73      18026.42       342.59 o                         
 -10  14  11       4535.22       5641.26       428.81 o                         
  -8  14  11         98.01         85.88        86.82 o                         
  -6  14  11       1921.81       2095.42       123.21 o                         
  -4  14  11         12.27        -16.06        53.26 o                         
  -2  14  11       4241.60       4070.84       185.48 o                         
   0  14  11       1894.40       1930.40       121.60 o                         
   2  14  11          0.71         -8.28        54.55 o                         
   4  14  11       3099.26       3391.63       154.57 o                         
   6  14  11       1299.76       1407.10       121.38 o                         
   8  14  11       4492.85       4522.95       182.69 o                         
  -9  15  11        109.84        271.83       101.49 o                         
  -7  15  11       1374.60       1772.59       139.00 o                         
  -5  15  11         94.63        334.68        98.72 o                         
  -3  15  11        140.64        166.42        74.30 o                         
  -1  15  11        719.34        833.01       114.86 o                         
   1  15  11       1941.24       1913.81       152.47 o                         
   3  15  11         11.77        133.75        69.23 o                         
   5  15  11        181.04        255.32        69.30 o                         
   7  15  11         58.28         63.64        67.74 o                         
  -6  16  11       9707.92       9968.79       250.60 o                         
  -4  16  11         47.40          2.80       126.06 o                         
  -2  16  11       5586.59       5332.72       219.27 o                         
   0  16  11       9678.45       9561.51       294.42 o                         
   2  16  11       1451.35       1282.84       134.96 o                         
   4  16  11       4045.08       4135.27       219.11 o                         
   6  16  11       2629.79       2582.43       190.52 o                         
  -5  17  11       2491.85       2794.92       322.24 o                         
  -3  17  11       1143.14       1032.29       127.84 o                         
  -1  17  11      10844.05      11490.51       328.05 o                         
   1  17  11       2896.38       3193.13       198.43 o                         
   3  17  11       3003.01       3197.85       219.17 o                         
 -16   0  12       7501.24       7779.53       310.98 o                         
 -14   0  12       1206.31       1161.61       151.61 o                         
 -12   0  12       7008.29       7263.84       259.60 o                         
 -10   0  12        300.18        367.13        89.54 o                         
  -8   0  12       8464.97       8160.60       230.32 o                         
  -6   0  12      52762.44      52303.27       769.22 o                         
  -4   0  12      15269.44      15732.57       204.01 o                         
  -2   0  12      80314.29      79582.73       678.58 o                         
   0   0  12      25118.08      23651.09       274.05 o                         
   2   0  12     101327.51     106609.86      1405.45 o                         
   4   0  12      62210.61      62059.31       727.45 o                         
   6   0  12       4716.40       4927.73       164.91 o                         
   8   0  12       2688.74       2291.99       145.24 o                         
  10   0  12       8727.60       8294.78       269.32 o                         
  12   0  12         69.64         23.97        79.85 o                         
  14   0  12       4959.96       5163.12       245.72 o                         
 -17   1  12       1044.10       1273.99       129.64 o                         
 -15   1  12        475.89        447.28        89.06 o                         
 -13   1  12       8393.62       8124.69       201.52 o                         
 -11   1  12      12266.85      12032.43       232.60 o                         
  -9   1  12         40.17         28.63        45.07 o                         
  -7   1  12      20752.59      19441.02       248.68 o                         
  -5   1  12       3201.42       2965.66        51.36 o                         
  -3   1  12      10305.15      10563.59       144.46 o                         
  -1   1  12      51988.69      50431.66       333.28 o                         
   1   1  12       2998.20       3026.25        65.01 o                         
   3   1  12      57646.18      59273.54       384.75 o                         
   5   1  12       1728.65       1510.04        50.07 o                         
   7   1  12        751.56        891.05        57.21 o                         
   9   1  12       5254.32       4839.37       164.07 o                         
  11   1  12         76.32         39.04        51.89 o                         
  13   1  12        187.85        231.41        62.26 o                         
  15   1  12       2146.22       2583.58       124.93 o                         
 -16   2  12        761.46       1015.07       121.72 o                         
 -14   2  12          0.75         20.46        60.87 o                         
 -12   2  12       1625.96       1579.37       105.02 o                         
 -10   2  12          0.85          2.96        47.51 o                         
  -8   2  12       1753.05       1891.28        89.89 o                         
  -6   2  12         73.43        195.95        31.07 o                         
  -4   2  12       8324.13       9287.58       122.15 o                         
  -2   2  12       3296.90       3408.53        69.42 o                         
   0   2  12       3742.13       3641.58        71.50 o                         
   2   2  12       3100.39       3451.47        68.50 o                         
   4   2  12       1476.59       1780.45        68.40 o                         
   6   2  12         31.52         28.56        31.28 o                         
   8   2  12        971.68       1085.25        67.55 o                         
  10   2  12       1877.64       1807.77       103.29 o                         
  12   2  12        355.04        405.72        74.88 o                         
  14   2  12       1283.54       1457.39       110.37 o                         
 -17   3  12      10238.81       9916.39       259.65 o                         
 -15   3  12       2776.46       2790.57       145.44 o                         
 -13   3  12       3521.19       3371.42       141.66 o                         
 -11   3  12       4054.36       3927.81       136.52 o                         
  -9   3  12         12.97        -41.95        41.95 o                         
  -7   3  12      14675.10      15304.36       179.41 o                         
  -5   3  12      56887.18      58275.52       383.06 o                         
  -3   3  12        866.70        647.20        36.34 o                         
  -1   3  12      20609.09      18421.84       168.06 o                         
   1   3  12      20225.56      21473.15       183.02 o                         
   3   3  12      39873.81      39955.08       282.16 o                         
   5   3  12       3118.53       3101.71        86.77 o                         
   7   3  12      15256.49      15211.09       201.40 o                         
   9   3  12       5367.46       5754.18       134.83 o                         
  11   3  12       1632.58       1658.95       103.41 o                         
  13   3  12       6169.09       6255.10       184.53 o                         
  15   3  12       1625.19       1756.61       181.29 o                         
 -16   4  12       5531.07       5510.57       192.09 o                         
 -14   4  12        237.03        207.98        73.22 o                         
 -12   4  12       6919.94       6655.44       178.27 o                         
 -10   4  12       9073.56       8848.28       188.91 o                         
  -8   4  12       2831.48       2846.22       107.15 o                         
  -6   4  12      43963.50      43898.39       381.24 o                         
  -4   4  12        345.71        307.26        32.86 o                         
  -2   4  12      34763.99      33270.04       302.79 o                         
   0   4  12       4475.63       3448.82        75.49 o                         
   2   4  12      21518.78      22458.92       187.21 o                         
   4   4  12      29213.11      28171.14       266.21 o                         
   6   4  12         24.71          8.47        33.80 o                         
   8   4  12      32308.57      31897.66       323.90 o                         
  10   4  12      15616.39      15196.78       313.44 o                         
  12   4  12         52.44        114.86        67.07 o                         
  14   4  12       3553.54       3729.22       197.49 o                         
 -15   5  12         10.55        -22.00        60.25 o                         
 -13   5  12       2231.78       2297.55       125.85 o                         
 -11   5  12       9182.08       8610.47       200.43 o                         
  -9   5  12          8.55         43.73        45.48 o                         
  -7   5  12      30127.29      29772.53       288.23 o                         
  -5   5  12        306.33        304.86        33.00 o                         
  -3   5  12      25697.52      25865.84       220.48 o                         
  -1   5  12       2625.52       2067.98        60.15 o                         
   1   5  12       1393.38       1361.03        50.20 o                         
   3   5  12       8080.02       8324.05       128.52 o                         
   5   5  12      16128.22      16241.73       338.73 o                         
   7   5  12         28.20         64.67        39.50 o                         
   9   5  12      11494.57      10983.18       220.03 o                         
  11   5  12          4.56        112.57        49.12 o                         
  13   5  12        277.51        316.07        74.02 o                         
  15   5  12         23.00        248.63       175.90 o                         
 -16   6  12       5060.66       5360.36       189.80 o                         
 -14   6  12       1106.39        978.98       108.47 o                         
 -12   6  12        298.22        332.53        70.56 o                         
 -10   6  12        278.23        409.71        66.87 o                         
  -8   6  12       4513.13       4414.34       110.96 o                         
  -6   6  12         68.57        141.95        30.14 o                         
  -4   6  12      14175.31      14032.39       157.41 o                         
  -2   6  12        860.30        891.14        45.22 o                         
   0   6  12        204.42        225.92        30.63 o                         
   2   6  12       8369.06       8617.16       129.51 o                         
   4   6  12       1097.06       1186.44        62.53 o                         
   6   6  12       8409.33       7886.36       175.68 o                         
   8   6  12       5219.92       5129.58       155.77 o                         
  10   6  12          1.04         84.80        50.55 o                         
  12   6  12        768.61        943.62        87.17 o                         
  14   6  12       2890.40       3187.33       252.01 o                         
 -15   7  12       8811.84       8375.06       317.34 o                         
 -13   7  12       7990.92       7365.31       201.09 o                         
 -11   7  12      25502.70      24952.65       347.06 o                         
  -9   7  12        254.02        300.41        59.77 o                         
  -7   7  12       5359.35       5258.79       127.13 o                         
  -5   7  12      18881.12      18979.34       196.78 o                         
  -3   7  12         76.85         43.81        25.29 o                         
  -1   7  12      40232.66      39457.36       296.64 o                         
   1   7  12       1570.14       1570.88        65.51 o                         
   3   7  12      20032.43      19039.21       284.02 o                         
   5   7  12          8.93         24.75        46.22 o                         
   7   7  12      28406.27      26274.79       352.22 o                         
   9   7  12       6075.29       5998.93       175.73 o                         
  11   7  12        410.74        425.53        71.57 o                         
  13   7  12      15857.25      15994.70       414.77 o                         
 -14   8  12       3197.80       3021.40       230.08 o                         
 -12   8  12      16394.30      16268.06       323.93 o                         
 -10   8  12      18132.45      17585.73       281.64 o                         
  -8   8  12       3314.97       3304.09       105.11 o                         
  -6   8  12      25461.73      25597.23       306.87 o                         
  -4   8  12         17.74          7.66        30.11 o                         
  -2   8  12       9206.49       8865.32       122.96 o                         
   0   8  12       1363.49       1448.69        67.89 o                         
   2   8  12       1430.14       1428.45        85.19 o                         
   4   8  12      10301.70       9929.71       253.84 o                         
   6   8  12       1267.93       1434.05        97.16 o                         
   8   8  12       9928.06       9769.67       218.39 o                         
  10   8  12       3721.84       3979.25       153.88 o                         
  12   8  12       8565.22       9021.45       228.34 o                         
  14   8  12       9935.12      10093.68       294.82 o                         
 -15   9  12       1493.70       1965.47       200.33 o                         
 -13   9  12          1.53         57.13        54.54 o                         
 -11   9  12       3158.89       3166.56       139.94 o                         
  -9   9  12       1567.09       1643.26       100.29 o                         
  -7   9  12       3197.86       3242.46       103.29 o                         
  -5   9  12        488.41        493.40        46.38 o                         
  -3   9  12       1096.53       1021.04        68.30 o                         
  -1   9  12        284.76        271.15        47.69 o                         
   1   9  12         41.59         -2.23        47.03 o                         
   3   9  12        239.86        359.17        62.93 o                         
   5   9  12       3181.98       3321.10       190.34 o                         
   7   9  12       2064.18       1931.18       136.93 o                         
   9   9  12       2133.85       2389.84       130.30 o                         
  11   9  12        150.91        156.12        61.66 o                         
  13   9  12       1264.15       1678.16       120.54 o                         
 -14  10  12        288.37        499.98       109.38 o                         
 -12  10  12       2451.03       2656.06       186.98 o                         
 -10  10  12       6665.33       6418.95       176.28 o                         
  -8  10  12        534.81        482.06        57.96 o                         
  -6  10  12         54.17         75.04        38.42 o                         
  -4  10  12        385.27        370.24        56.05 o                         
  -2  10  12       3040.74       3022.66       102.28 o                         
   0  10  12       5897.62       5851.28       152.93 o                         
   2  10  12       1556.82       1537.92        96.89 o                         
   4  10  12       5855.60       5473.47       159.80 o                         
   6  10  12        950.81       1050.48        95.14 o                         
   8  10  12       3765.00       4055.27       157.63 o                         
  10  10  12          1.31        111.75        55.56 o                         
  12  10  12       3388.27       3766.32       289.68 o                         
 -13  11  12        236.51        217.67       102.31 o                         
 -11  11  12      14486.68      14764.44       323.76 o                         
  -9  11  12        805.90       1078.33       104.96 o                         
  -7  11  12      32352.33      31427.11       484.99 o                         
  -5  11  12       5896.18       6136.71       146.60 o                         
  -3  11  12       6293.37       5900.72       141.95 o                         
  -1  11  12       6525.65       6692.54       144.68 o                         
   1  11  12          2.25         40.37        51.33 o                         
   3  11  12       7285.53       6875.71       181.37 o                         
   5  11  12       6047.37       5764.73       174.10 o                         
   7  11  12       6933.31       6447.18       204.89 o                         
   9  11  12      19094.55      18402.99       333.59 o                         
  11  11  12        733.65        765.68       117.19 o                         
 -12  12  12       6870.84       7394.31       686.63 o                         
 -10  12  12      10002.14      10152.02       355.77 o                         
  -8  12  12       2552.19       2286.59       150.88 o                         
  -6  12  12       6028.30       6277.25       154.83 o                         
  -4  12  12       1353.70       1359.66        84.84 o                         
  -2  12  12       3442.78       3561.55       117.45 o                         
   0  12  12       1149.81       1169.76        94.50 o                         
   2  12  12         87.77        161.82        62.02 o                         
   4  12  12       3718.06       3791.51       148.93 o                         
   6  12  12         82.06         22.38        57.16 o                         
   8  12  12      11301.11      11872.18       326.05 o                         
  10  12  12       2724.37       2910.77       162.11 o                         
 -11  13  12        664.56       1160.89       168.13 o                         
  -9  13  12        609.28        687.54       135.19 o                         
  -7  13  12        948.05       1536.56       134.54 o                         
  -5  13  12        235.13        401.14        83.82 o                         
  -3  13  12       1413.87       1529.93        91.70 o                         
  -1  13  12        104.66          9.87        76.31 o                         
   1  13  12        216.86        120.41        58.34 o                         
   3  13  12        885.95        780.08        92.79 o                         
   5  13  12        770.07        828.90        99.04 o                         
   7  13  12          0.11         30.40        63.68 o                         
   9  13  12          6.20        269.44        72.29 o                         
 -10  14  12       1882.02       1904.22       200.85 o                         
  -8  14  12       6031.81       6361.87       374.28 o                         
  -6  14  12       8261.01       8284.18       214.34 o                         
  -4  14  12         26.94         11.87        73.58 o                         
  -2  14  12       3808.29       3814.23       181.86 o                         
   0  14  12       2700.91       2630.87       135.71 o                         
   2  14  12        653.56        656.81        89.06 o                         
   4  14  12      15896.48      15455.68       304.41 o                         
   6  14  12       1807.23       1975.25       137.43 o                         
   8  14  12       5146.39       5174.32       192.75 o                         
  -9  15  12         83.26        179.77        90.56 o                         
  -7  15  12      14987.09      16488.59       504.50 o                         
  -5  15  12       2507.55       2550.67       136.85 o                         
  -3  15  12       2844.64       2988.55       213.35 o                         
  -1  15  12       5291.64       5226.90       246.85 o                         
   1  15  12        356.15        251.16        81.40 o                         
   3  15  12       8742.65       8680.45       236.72 o                         
   5  15  12       5972.82       5985.17       202.17 o                         
   7  15  12        954.82       1054.82       111.99 o                         
  -6  16  12       1877.10       2448.93       166.22 o                         
  -4  16  12        225.18        123.06       109.61 o                         
  -2  16  12       2743.02       3040.72       183.97 o                         
   0  16  12       1083.36       1343.22       139.24 o                         
   2  16  12       1667.53       1647.18       150.19 o                         
   4  16  12       3418.09       4022.05       220.98 o                         
  -3  17  12        889.76       1330.20       139.34 o                         
  -1  17  12         65.32        355.12        85.96 o                         
   1  17  12         85.83         97.35        80.59 o                         
 -17   1  13       5141.27       5478.09       200.16 o                         
 -15   1  13        610.11        795.51       106.14 o                         
 -13   1  13       8274.35       8474.19       252.24 o                         
 -11   1  13      12900.05      12750.55       233.63 o                         
  -9   1  13          4.44        -40.84        43.12 o                         
  -7   1  13       6457.37       6261.04       183.24 o                         
  -5   1  13       2604.43       2568.16        57.97 o                         
  -3   1  13      15125.03      14754.04       193.55 o                         
  -1   1  13      53789.79      52947.70       352.68 o                         
   1   1  13       2842.63       2879.30        67.85 o                         
   3   1  13      61384.31      61369.96       401.87 o                         
   5   1  13       3616.91       3632.35        74.35 o                         
   7   1  13       5827.10       5405.23       118.08 o                         
   9   1  13        992.42       1094.02       134.82 o                         
  11   1  13         20.08          2.22        54.65 o                         
  13   1  13       1501.54       1562.01       111.68 o                         
  15   1  13        430.41        401.34       118.21 o                         
 -16   2  13      10058.42      10346.56       256.32 o                         
 -14   2  13        629.21        634.80        86.11 o                         
 -12   2  13      19205.19      18449.47       361.05 o                         
 -10   2  13        167.28        226.06        56.35 o                         
  -8   2  13      23575.87      23363.17       292.41 o                         
  -6   2  13       8546.19       8183.08       130.19 o                         
  -4   2  13       8079.37       8469.84       105.42 o                         
  -2   2  13      99445.55      98153.91       581.69 o                         
   0   2  13      26429.94      27815.48       223.40 o                         
   2   2  13      92888.59      91157.11       547.36 o                         
   4   2  13      51909.64      50063.39       368.22 o                         
   6   2  13       9966.77       9826.59       153.94 o                         
   8   2  13      23657.79      21863.93       255.56 o                         
  10   2  13        176.94        162.25        81.38 o                         
  12   2  13       2553.38       2728.66       136.70 o                         
  14   2  13       5804.50       5862.10       182.98 o                         
 -17   3  13        637.71        858.34       112.84 o                         
 -15   3  13       2777.94       3208.21       153.72 o                         
 -13   3  13        874.53        814.84        92.06 o                         
 -11   3  13        102.82        134.11        59.44 o                         
  -9   3  13       5849.15       5582.71       150.76 o                         
  -7   3  13      28653.13      28871.40       324.69 o                         
  -5   3  13       1746.92       1919.96        72.82 o                         
  -3   3  13      49506.61      51102.47       349.37 o                         
  -1   3  13       8232.25       7000.92       100.63 o                         
   1   3  13      10320.52      10484.61       123.07 o                         
   3   3  13      20651.96      20311.58       179.87 o                         
   5   3  13      11869.38      11749.70       166.67 o                         
   7   3  13       6710.79       6374.21       136.13 o                         
   9   3  13      14631.67      13997.65       208.15 o                         
  11   3  13        833.83        884.31        85.35 o                         
  13   3  13       1388.94       1481.10       134.98 o                         
  15   3  13         11.45         42.43        89.11 o                         
 -16   4  13        744.91        671.05        97.33 o                         
 -14   4  13       5887.87       5700.29       181.27 o                         
 -12   4  13       3780.92       3697.82       155.35 o                         
 -10   4  13       1707.84       1737.47       127.23 o                         
  -8   4  13       1882.21       2041.39        97.57 o                         
  -6   4  13       5534.36       5548.44       103.36 o                         
  -4   4  13       8925.97       8804.11       136.81 o                         
  -2   4  13       5170.90       5525.80        92.37 o                         
   0   4  13       2595.19       2294.92        63.00 o                         
   2   4  13       9573.91       9768.34       116.38 o                         
   4   4  13        136.27        227.78        39.69 o                         
   6   4  13       4441.82       4369.91       109.43 o                         
   8   4  13         23.51         23.95        42.99 o                         
  10   4  13         21.33         71.16        43.32 o                         
  12   4  13       2575.05       2636.05       159.55 o                         
  14   4  13          7.75         90.17        97.41 o                         
 -15   5  13        897.54        856.81       103.01 o                         
 -13   5  13       9264.27       8913.98       215.53 o                         
 -11   5  13       9399.40       9088.03       202.30 o                         
  -9   5  13         37.68         17.68        47.01 o                         
  -7   5  13      12408.23      12291.82       231.61 o                         
  -5   5  13       7029.33       6648.43       141.03 o                         
  -3   5  13       2290.93       2274.19        82.22 o                         
  -1   5  13      28317.29      28724.28       235.92 o                         
   1   5  13       7096.63       7315.50       125.97 o                         
   3   5  13      34005.98      33769.66       495.17 o                         
   5   5  13         57.94         72.44        36.75 o                         
   7   5  13       9997.73       9626.21       165.02 o                         
   9   5  13       3728.07       3480.58       133.05 o                         
  11   5  13       3787.12       3897.62       164.59 o                         
  13   5  13       6819.06       6902.53       234.22 o                         
 -16   6  13       6056.23       6394.50       208.50 o                         
 -14   6  13       1971.09       1910.31       126.52 o                         
 -12   6  13      27680.18      26011.43       366.35 o                         
 -10   6  13      11704.60      11107.77       219.24 o                         
  -8   6  13      16740.49      16222.65       248.23 o                         
  -6   6  13      37811.04      38072.36       305.73 o                         
  -4   6  13       5259.99       5351.44        97.39 o                         
  -2   6  13      44803.10      45225.37       331.39 o                         
   0   6  13      10617.68      10632.72       130.69 o                         
   2   6  13      20100.17      19540.92       320.11 o                         
   4   6  13      24212.32      23713.19       325.82 o                         
   6   6  13        223.16        204.60        55.25 o                         
   8   6  13      10795.76      10747.86       222.26 o                         
  10   6  13         55.99          1.32        46.44 o                         
  12   6  13      14126.31      13682.90       328.32 o                         
  14   6  13       2307.50       2695.49       212.55 o                         
 -15   7  13        872.57       1082.70       136.78 o                         
 -13   7  13          2.39        -13.02        59.64 o                         
 -11   7  13       7220.17       7270.59       188.99 o                         
  -9   7  13        806.90        681.01        76.75 o                         
  -7   7  13      11730.18      11480.72       177.91 o                         
  -5   7  13       5716.63       5433.74       104.64 o                         
  -3   7  13      11489.40      11348.27       145.19 o                         
  -1   7  13        812.36       1055.55        47.02 o                         
   1   7  13       2839.56       2736.11        82.13 o                         
   3   7  13       1550.49       1752.61        93.21 o                         
   5   7  13       7133.98       6639.53       164.56 o                         
   7   7  13        337.38        360.31        66.12 o                         
   9   7  13       3596.79       3884.79       146.52 o                         
  11   7  13       1581.06       1811.07       129.98 o                         
  13   7  13       4072.61       4670.27       227.46 o                         
 -14   8  13       1609.68       1609.05       120.65 o                         
 -12   8  13       8968.04       8999.31       218.76 o                         
 -10   8  13        194.20        371.03        68.39 o                         
  -8   8  13       4097.53       4088.83       132.38 o                         
  -6   8  13      14882.20      14886.77       182.98 o                         
  -4   8  13      16266.45      15934.72       183.27 o                         
  -2   8  13       2065.96       2298.84        85.80 o                         
   0   8  13       2842.16       2600.58        86.27 o                         
   2   8  13       5492.46       5758.31       151.57 o                         
   4   8  13       1207.74       1143.23        87.12 o                         
   6   8  13       3176.51       3022.33       126.02 o                         
   8   8  13         88.55        167.57        74.95 o                         
  10   8  13       1298.67       1414.21       109.54 o                         
  12   8  13       3460.58       3583.60       168.41 o                         
 -15   9  13       1518.03       1519.19       124.50 o                         
 -13   9  13       9021.86       8537.88       226.95 o                         
 -11   9  13      27582.08      26473.04       370.79 o                         
  -9   9  13       1121.92       1170.35        91.45 o                         
  -7   9  13      10946.51      10800.42       179.71 o                         
  -5   9  13       4758.19       4758.75       114.71 o                         
  -3   9  13       6350.07       6357.97       183.50 o                         
  -1   9  13       8175.68       8085.76       151.57 o                         
   1   9  13       1111.15       1142.08        83.94 o                         
   3   9  13      12165.90      11895.21       223.89 o                         
   5   9  13        662.57        676.88        77.19 o                         
   7   9  13       8206.98       8045.55       201.47 o                         
   9   9  13       4620.90       4762.36       166.89 o                         
  11   9  13       4092.32       4272.03       164.87 o                         
  13   9  13      10607.96      10532.79       257.66 o                         
 -14  10  13         16.87         98.57        91.94 o                         
 -12  10  13      11790.66      11561.00       245.76 o                         
 -10  10  13       5389.72       5612.41       167.96 o                         
  -8  10  13       8085.23       7749.13       186.05 o                         
  -6  10  13      21342.12      21278.59       273.64 o                         
  -4  10  13        829.54        823.34        69.43 o                         
  -2  10  13       7796.85       7748.18       155.24 o                         
   0  10  13       1512.38       1501.84        94.86 o                         
   2  10  13       6803.77       7022.20       176.04 o                         
   4  10  13       4007.40       4243.82       145.19 o                         
   6  10  13       1162.49       1136.06        97.89 o                         
   8  10  13      11374.93      11241.06       269.18 o                         
  10  10  13       1871.83       1985.74       159.85 o                         
  12  10  13      11267.89      11418.21       292.28 o                         
 -13  11  13        364.14        331.66        91.28 o                         
 -11  11  13       2131.45       2360.02       149.64 o                         
  -9  11  13        276.22        126.60        76.87 o                         
  -7  11  13       3268.93       3844.24       148.16 o                         
  -5  11  13          0.48         13.47        47.22 o                         
  -3  11  13        913.18        928.39        74.86 o                         
  -1  11  13          0.40         89.91        40.86 o                         
   1  11  13          6.49         21.96        49.72 o                         
   3  11  13       2052.85       1870.74       113.38 o                         
   5  11  13        102.58         84.24        56.26 o                         
   7  11  13        356.55        367.57        74.50 o                         
   9  11  13       1518.13       1583.22       122.19 o                         
  11  11  13        327.43        461.62        76.65 o                         
 -12  12  13       2071.11       2664.88       234.92 o                         
 -10  12  13       1298.16       1362.12       174.85 o                         
  -8  12  13       5482.12       5550.57       170.36 o                         
  -6  12  13       8159.77       7951.34       176.07 o                         
  -4  12  13       3009.53       2790.34       112.20 o                         
  -2  12  13       9312.25       9491.39       181.79 o                         
   0  12  13          7.04        -23.93        47.51 o                         
   2  12  13       1124.93       1180.71        99.51 o                         
   4  12  13       4460.54       4209.84       155.87 o                         
   6  12  13         48.79         89.72        62.78 o                         
   8  12  13      11838.70      11226.46       265.42 o                         
  10  12  13        447.51        376.63        72.13 o                         
 -11  13  13       8034.01       8087.08       579.69 o                         
  -9  13  13        462.24        622.39       134.39 o                         
  -7  13  13      14857.53      14361.77       331.72 o                         
  -5  13  13       4427.57       4318.06       173.53 o                         
  -3  13  13      12075.49      12173.66       217.08 o                         
  -1  13  13       2311.39       2275.18       122.09 o                         
   1  13  13        449.57        338.40        75.54 o                         
   3  13  13       6233.17       5900.95       185.33 o                         
   5  13  13       2084.94       2336.38       135.16 o                         
   7  13  13       5857.50       5630.65       193.66 o                         
   9  13  13       7947.97       8249.40       237.45 o                         
 -10  14  13       1948.87       2284.73       362.90 o                         
  -8  14  13       2560.14       2705.12       171.13 o                         
  -6  14  13       4692.29       5334.95       206.77 o                         
  -4  14  13        392.22        426.23        96.41 o                         
  -2  14  13       3374.40       3252.64       145.77 o                         
   0  14  13         74.15        -11.35        58.52 o                         
   2  14  13        146.41        140.14        73.54 o                         
   4  14  13        834.31       1145.84       108.20 o                         
   6  14  13        930.90       1024.58       100.84 o                         
   8  14  13       5300.48       5416.22       196.19 o                         
  -7  15  13         36.14        280.96       119.57 o                         
  -5  15  13       2021.31       2355.76       139.60 o                         
  -3  15  13         84.39        323.36       149.96 o                         
  -1  15  13        295.06        435.46        95.76 o                         
   1  15  13        186.58        171.74        68.06 o                         
   3  15  13        328.27        576.88        92.08 o                         
   5  15  13        893.72        780.75       100.76 o                         
   7  15  13        160.22        201.98        76.58 o                         
  -6  16  13       2700.89       3084.96       182.54 o                         
  -4  16  13       3624.71       3478.68       184.98 o                         
  -2  16  13       6442.93       6571.81       293.82 o                         
   0  16  13       1088.87       1142.26       131.69 o                         
   2  16  13       3797.87       3792.44       203.05 o                         
   4  16  13       5851.22       5879.69       240.16 o                         
  -3  17  13       8338.35       8612.08       284.62 o                         
  -1  17  13       5710.99       5717.24       255.61 o                         
   1  17  13        138.59        143.54       114.16 o                         
 -16   0  14       6437.41       6679.89       735.60 o                         
 -14   0  14       3047.68       3394.04       213.54 o                         
 -12   0  14      13652.34      12823.17       346.35 o                         
 -10   0  14       5415.70       5443.45       215.00 o                         
  -8   0  14       7665.36       7604.49       231.54 o                         
  -6   0  14        107.35         74.53        50.73 o                         
  -4   0  14      13476.16      13284.16       197.00 o                         
  -2   0  14       7391.03       6075.78       131.79 o                         
   0   0  14         49.60          7.75        36.03 o                         
   2   0  14      98541.54      96993.16       825.03 o                         
   4   0  14      26810.64      26563.45       319.39 o                         
   6   0  14      27577.06      26234.01       538.66 o                         
   8   0  14      18308.82      17879.41       383.81 o                         
  10   0  14       2769.04       2583.87       175.26 o                         
  12   0  14      13477.01      13034.83       455.81 o                         
  14   0  14       2979.29       3005.03       195.69 o                         
 -17   1  14       6142.90       6695.02       223.83 o                         
 -15   1  14        481.63        310.09        80.67 o                         
 -13   1  14       9710.04       9305.86       310.46 o                         
 -11   1  14       3088.73       3000.33       125.45 o                         
  -9   1  14       5957.15       5778.24       150.19 o                         
  -7   1  14         36.63        -19.15        37.02 o                         
  -5   1  14       4059.49       4399.15        88.13 o                         
  -3   1  14      18817.14      18193.94       187.07 o                         
  -1   1  14      85258.25      89542.33       543.03 o                         
   1   1  14      15426.26      15834.45       160.20 o                         
   3   1  14      88573.67      88946.54       547.08 o                         
   5   1  14       3945.68       3807.51        82.02 o                         
   7   1  14      23801.69      23047.29       257.04 o                         
   9   1  14       1567.76       1823.81       104.28 o                         
  11   1  14        207.41        272.31        62.80 o                         
  13   1  14       6930.87       6731.11       212.58 o                         
  15   1  14        458.35        392.18        85.23 o                         
 -16   2  14          0.40        225.87        78.93 o                         
 -14   2  14       3706.10       3902.69       159.39 o                         
 -12   2  14       3806.84       3488.98       170.40 o                         
 -10   2  14        370.75        393.19        66.28 o                         
  -8   2  14        723.71        708.40        69.54 o                         
  -6   2  14        470.04        469.52        35.21 o                         
  -4   2  14        874.51        824.50        38.15 o                         
  -2   2  14       3767.18       3965.26        78.56 o                         
   0   2  14      13027.17      13319.68       144.50 o                         
   2   2  14       6891.87       7430.60       106.65 o                         
   4   2  14        497.13        758.55        73.09 o                         
   6   2  14       6488.56       6594.86       132.15 o                         
   8   2  14         52.79         75.69        37.81 o                         
  10   2  14       1997.10       2113.28       112.62 o                         
  12   2  14         71.83         62.86        63.87 o                         
  14   2  14         80.71        177.03        87.71 o                         
 -17   3  14       9631.67       9447.48       258.64 o                         
 -15   3  14         22.30        -53.35        64.21 o                         
 -13   3  14      10434.86      10309.94       232.16 o                         
 -11   3  14       1166.99       1215.12        94.19 o                         
  -9   3  14       7902.64       7836.71       175.31 o                         
  -7   3  14      21047.46      21319.38       309.63 o                         
  -5   3  14        286.90        250.42        24.94 o                         
  -3   3  14      32160.10      32843.05       258.85 o                         
  -1   3  14      31205.40      31312.27       249.77 o                         
   1   3  14       5335.30       4881.78        86.60 o                         
   3   3  14      51380.49      51651.28       355.02 o                         
   5   3  14        800.69        720.63        56.57 o                         
   7   3  14      36463.06      35539.53       344.19 o                         
   9   3  14        407.84        544.64        58.31 o                         
  11   3  14       9190.08       8697.20       206.27 o                         
  13   3  14       4335.23       4273.17       189.88 o                         
  15   3  14         22.18        108.79        48.85 o                         
 -16   4  14       7533.03       7246.94       219.64 o                         
 -14   4  14        263.52        352.41        79.14 o                         
 -12   4  14       4856.57       5243.66       163.73 o                         
 -10   4  14        548.76        605.24        76.02 o                         
  -8   4  14      18927.21      18503.14       265.02 o                         
  -6   4  14       3071.09       3213.65        87.72 o                         
  -4   4  14      15009.09      15345.03       162.02 o                         
  -2   4  14      43743.48      43399.00       318.52 o                         
   0   4  14        234.84        293.89        34.26 o                         
   2   4  14      58989.04      57580.46       491.77 o                         
   4   4  14      18759.33      18682.39       216.25 o                         
   6   4  14      21782.63      21266.13       246.10 o                         
   8   4  14      29805.82      28520.12       402.83 o                         
  10   4  14        289.00        278.63        78.12 o                         
  12   4  14       9013.68       9329.55       268.89 o                         
  14   4  14       2607.46       2345.03       162.94 o                         
 -15   5  14       1683.82       1591.66       124.20 o                         
 -13   5  14          6.09        110.25       103.16 o                         
 -11   5  14       4384.18       4284.18       217.62 o                         
  -9   5  14        423.82        543.49        71.62 o                         
  -7   5  14       6981.39       7226.79       146.59 o                         
  -5   5  14        684.45        638.09        41.49 o                         
  -3   5  14      13492.33      13277.34       176.43 o                         
  -1   5  14        222.32        275.34        33.73 o                         
   1   5  14       6722.72       6356.61        98.66 o                         
   3   5  14      10196.50      10355.54       173.48 o                         
   5   5  14       2378.51       2346.42        88.90 o                         
   7   5  14       7639.47       7546.75       249.85 o                         
   9   5  14       2877.39       2867.26       175.21 o                         
  11   5  14       2478.39       2681.24       159.24 o                         
  13   5  14       4464.56       4601.77       194.49 o                         
 -16   6  14       1698.16       1993.62       138.11 o                         
 -14   6  14       3363.90       3446.50       156.32 o                         
 -12   6  14       1683.75       1994.07       127.33 o                         
 -10   6  14       3983.76       3787.62       136.67 o                         
  -8   6  14        175.30        133.43        54.57 o                         
  -6   6  14       2219.39       2193.26        68.90 o                         
  -4   6  14       2626.97       2362.01        70.18 o                         
  -2   6  14       4795.31       5117.74        95.91 o                         
   0   6  14       3601.81       3326.66        75.00 o                         
   2   6  14       5141.08       5599.60       112.11 o                         
   4   6  14        247.47        358.19        59.43 o                         
   6   6  14       5987.42       6177.13       164.21 o                         
   8   6  14        121.22        232.44        63.04 o                         
  10   6  14       2282.56       2404.78       125.69 o                         
  12   6  14        318.24        544.07       180.90 o                         
  14   6  14        328.03        404.95        87.84 o                         
 -15   7  14         42.61         58.68        66.20 o                         
 -13   7  14      18024.91      17331.04       306.52 o                         
 -11   7  14      10287.44      10084.66       224.80 o                         
  -9   7  14       4071.57       3949.54       166.58 o                         
  -7   7  14      35529.07      36455.13       382.34 o                         
  -5   7  14       5151.75       5005.97       102.12 o                         
  -3   7  14      19964.60      19777.61       201.99 o                         
  -1   7  14      16906.48      16644.11       174.93 o                         
   1   7  14       1885.65       1883.91        92.53 o                         
   3   7  14      13703.36      13081.21       226.31 o                         
   5   7  14        504.60        518.16        68.07 o                         
   7   7  14      12502.80      12284.72       343.40 o                         
   9   7  14         18.21         -3.45        61.89 o                         
  11   7  14      14277.76      14593.68       289.27 o                         
  13   7  14       6226.63       6243.50       229.79 o                         
 -14   8  14       1442.03       1588.29       119.12 o                         
 -12   8  14      16143.86      16230.74       293.43 o                         
 -10   8  14       1812.11       1610.08       165.48 o                         
  -8   8  14      19483.14      19647.71       289.44 o                         
  -6   8  14      24030.39      23455.87       239.15 o                         
  -4   8  14       7724.19       7457.34       124.81 o                         
  -2   8  14      28276.51      27740.04       293.71 o                         
   0   8  14        227.35        336.70        48.50 o                         
   2   8  14       1467.34       1596.86        93.42 o                         
   4   8  14       3992.13       3946.37       155.35 o                         
   6   8  14       2090.88       2102.02       115.07 o                         
   8   8  14       9834.44       9301.03       219.79 o                         
  10   8  14        530.69        687.45        88.05 o                         
  12   8  14      14129.44      13732.93       288.57 o                         
 -13   9  14        263.75        340.31       110.06 o                         
 -11   9  14        354.09        675.27        86.58 o                         
  -9   9  14       1467.25       1388.34        97.69 o                         
  -7   9  14       5162.09       5067.49       129.54 o                         
  -5   9  14        627.50        568.62        49.59 o                         
  -3   9  14       4906.51       4754.44       125.45 o                         
  -1   9  14       1175.17       1272.04        77.33 o                         
   1   9  14         11.66         12.17        42.54 o                         
   3   9  14       2567.21       2404.87       115.26 o                         
   5   9  14        743.09        687.63        89.84 o                         
   7   9  14       2510.79       2523.24       130.30 o                         
   9   9  14       2765.87       2900.45       145.37 o                         
  11   9  14          0.70        169.75       115.15 o                         
 -14  10  14       2754.44       2838.34       181.79 o                         
 -12  10  14       4402.60       4367.67       161.95 o                         
 -10  10  14       2384.33       2146.13       118.66 o                         
  -8  10  14         11.83        153.09        57.94 o                         
  -6  10  14         29.78        191.20        64.13 o                         
  -4  10  14       6526.34       6704.96       150.29 o                         
  -2  10  14       2567.99       2694.85       102.62 o                         
   0  10  14          3.41          0.01        48.25 o                         
   2  10  14       8470.79       7990.13       191.36 o                         
   4  10  14        260.50        175.79        61.51 o                         
   6  10  14        775.59        776.43        86.90 o                         
   8  10  14       1498.22       1534.73       117.99 o                         
  10  10  14        937.57       1001.98       124.25 o                         
  12  10  14       2293.83       2339.84       142.84 o                         
 -13  11  14       8533.87       8805.12       268.47 o                         
 -11  11  14      10868.18      11044.26       292.57 o                         
  -9  11  14       2851.34       2870.87       160.49 o                         
  -7  11  14      40558.66      39982.45       475.36 o                         
  -5  11  14       2008.78       2243.73       101.83 o                         
  -3  11  14      25403.52      24391.59       386.63 o                         
  -1  11  14       4634.10       4354.74       147.71 o                         
   1  11  14       4406.69       4194.81       144.94 o                         
   3  11  14       6272.30       6488.03       182.92 o                         
   5  11  14       1026.41        918.36        95.67 o                         
   7  11  14       3958.68       3810.47       160.31 o                         
   9  11  14       4504.75       4447.29       181.63 o                         
  11  11  14       9463.82       9870.54       253.70 o                         
 -12  12  14       6369.92       6995.70       322.59 o                         
 -10  12  14       1388.10       1374.78       178.49 o                         
  -8  12  14       9702.61      10264.84       269.85 o                         
  -6  12  14      16819.38      16643.36       292.70 o                         
  -4  12  14       3001.97       3044.74       118.33 o                         
  -2  12  14       9532.97       9491.16       213.89 o                         
   0  12  14         27.70        -39.28        50.12 o                         
   2  12  14         95.35         91.88        58.02 o                         
   4  12  14        236.41        178.97        69.30 o                         
   6  12  14         44.42        -20.25        55.18 o                         
   8  12  14       3552.61       3830.60       166.50 o                         
  10  12  14        239.19        258.01        67.73 o                         
 -11  13  14        143.43        369.89       128.72 o                         
  -9  13  14         39.28         24.98       115.41 o                         
  -7  13  14       3052.90       3758.61       186.57 o                         
  -5  13  14       1549.88       1518.03        97.40 o                         
  -3  13  14        348.16        568.10        82.67 o                         
  -1  13  14         24.32          3.60        58.41 o                         
   1  13  14        799.76        820.05        93.73 o                         
   3  13  14         58.91        107.22        63.46 o                         
   5  13  14        629.23        593.95        88.07 o                         
   7  13  14        168.52        325.79        93.22 o                         
   9  13  14        257.56        225.71        64.36 o                         
 -10  14  14        447.09        424.69       125.08 o                         
  -8  14  14       3383.22       3504.35       238.43 o                         
  -6  14  14        402.88        567.01       136.58 o                         
  -4  14  14       5638.81       5996.31       217.16 o                         
  -2  14  14       1837.50       1805.48       121.02 o                         
   0  14  14       2955.12       2920.16       143.26 o                         
   2  14  14       8278.15       7729.39       217.09 o                         
   4  14  14       1716.35       1769.45       131.75 o                         
   6  14  14        224.02        102.64        71.60 o                         
   8  14  14       5187.69       5169.44       214.26 o                         
  -7  15  14       8094.98       8501.29       330.49 o                         
  -5  15  14         86.23        262.87       201.70 o                         
  -3  15  14      13355.99      13324.58       334.96 o                         
  -1  15  14       1711.62       1967.77       158.33 o                         
   1  15  14       6138.47       6144.45       200.20 o                         
   3  15  14       8157.70       8104.57       228.45 o                         
   5  15  14        209.92         87.67        75.61 o                         
  -6  16  14       1495.01       1848.41       192.75 o                         
  -4  16  14       1568.53       1684.12       146.80 o                         
  -2  16  14       3223.78       3206.65       188.01 o                         
   0  16  14        434.79        528.49        97.39 o                         
   2  16  14       2891.96       2761.30       188.66 o                         
   4  16  14        306.13        335.16        85.47 o                         
 -17   1  15      11335.45      11352.24       280.30 o                         
 -15   1  15         17.80        -12.04        62.16 o                         
 -13   1  15      12705.52      12030.70       250.26 o                         
 -11   1  15        777.36        753.21        82.99 o                         
  -9   1  15       3122.42       3029.09       120.92 o                         
  -7   1  15        227.64        280.19        51.82 o                         
  -5   1  15        245.49        216.33        38.84 o                         
  -3   1  15       5538.47       5366.85        89.27 o                         
  -1   1  15        527.41        787.15        48.18 o                         
   1   1  15      19327.11      19756.26       188.43 o                         
   3   1  15      27573.80      26863.42       231.41 o                         
   5   1  15       6029.72       5736.50       117.49 o                         
   7   1  15      33623.86      32686.98       376.69 o                         
   9   1  15        190.48        204.57        64.70 o                         
  11   1  15       9994.25      10123.09       229.50 o                         
  13   1  15       2154.26       2491.52       189.96 o                         
 -16   2  15      10646.92      10423.27       263.76 o                         
 -14   2  15       9234.46       8929.03       228.58 o                         
 -12   2  15      13665.64      13229.40       253.04 o                         
 -10   2  15       6273.02       6041.02       162.12 o                         
  -8   2  15       5214.08       5281.42       217.59 o                         
  -6   2  15       3748.27       3686.45       112.12 o                         
  -4   2  15       4664.90       4553.17        81.33 o                         
  -2   2  15      45818.90      46046.98       331.07 o                         
   0   2  15        107.44        142.50        28.56 o                         
   2   2  15      64815.81      62780.30       418.71 o                         
   4   2  15       2452.88       2543.93        85.44 o                         
   6   2  15      63654.02      60643.43       546.80 o                         
   8   2  15      15547.45      15958.07       369.88 o                         
  10   2  15       2472.19       2685.04       149.13 o                         
  12   2  15      10513.74      10794.69       388.63 o                         
  14   2  15       1780.35       1951.33       147.12 o                         
 -15   3  15        378.02        357.28        93.32 o                         
 -13   3  15       3259.89       3186.36       145.15 o                         
 -11   3  15       2070.49       1909.52       110.91 o                         
  -9   3  15       6910.81       6948.88       170.42 o                         
  -7   3  15        449.64        464.37        61.01 o                         
  -5   3  15        352.51        340.34        28.15 o                         
  -3   3  15       6367.88       6039.81        98.88 o                         
  -1   3  15        102.11        133.56        30.42 o                         
   1   3  15      11902.58      12000.38       141.25 o                         
   3   3  15      10554.73      10922.54       159.29 o                         
   5   3  15       6866.92       6433.69       190.59 o                         
   7   3  15      31899.70      30142.21       315.07 o                         
   9   3  15       5775.00       5690.77       161.61 o                         
  11   3  15       1169.26       1336.87       108.58 o                         
  13   3  15       6151.93       6409.66       234.65 o                         
 -16   4  15        203.79        250.83        82.89 o                         
 -14   4  15       5197.58       5267.09       194.01 o                         
 -12   4  15       1020.99       1205.56        99.59 o                         
 -10   4  15       1882.97       1896.02       107.50 o                         
  -8   4  15      18210.12      18597.57       388.00 o                         
  -6   4  15        475.69        461.81        44.72 o                         
  -4   4  15        837.84       1078.14        46.14 o                         
  -2   4  15       3383.84       3266.80        77.97 o                         
   0   4  15      15153.42      15649.20       179.75 o                         
   2   4  15       2721.43       2932.18        71.70 o                         
   4   4  15      16552.67      16475.53       207.01 o                         
   6   4  15         52.36        127.44        45.85 o                         
   8   4  15        550.72        688.38        65.98 o                         
  10   4  15       8413.48       7857.04       236.14 o                         
  12   4  15        389.81        469.31        88.36 o                         
  14   4  15       1479.32       1586.26       156.39 o                         
 -15   5  15        884.21        896.78       111.26 o                         
 -13   5  15      13873.61      13550.54       281.96 o                         
 -11   5  15        296.94        301.88        67.63 o                         
  -9   5  15       9600.52       9275.55       201.50 o                         
  -7   5  15      12413.49      12083.31       209.57 o                         
  -5   5  15       2005.79       1953.06        74.62 o                         
  -3   5  15      13372.16      13323.71       160.12 o                         
  -1   5  15       6240.06       5703.32        99.56 o                         
   1   5  15       8082.50       8027.78       117.67 o                         
   3   5  15      19350.67      18583.89       333.60 o                         
   5   5  15       6155.79       6291.44       251.99 o                         
   7   5  15      12040.06      12097.15       231.17 o                         
   9   5  15        517.74        508.11        71.11 o                         
  11   5  15      10634.03      10597.11       287.91 o                         
  13   5  15        668.96        665.56        88.98 o                         
 -16   6  15        544.52        621.21       117.89 o                         
 -14   6  15       8043.39       7657.03       215.11 o                         
 -12   6  15      11728.79      10762.53       234.55 o                         
 -10   6  15        304.54        230.86        66.50 o                         
  -8   6  15      23637.29      23399.30       314.89 o                         
  -6   6  15       3922.05       4054.93       126.87 o                         
  -4   6  15      15636.79      15572.36       177.48 o                         
  -2   6  15      22122.45      21997.07       213.28 o                         
   0   6  15        917.61        860.75        47.15 o                         
   2   6  15      24626.94      23784.21       249.77 o                         
   4   6  15       3076.33       3024.21       116.81 o                         
   6   6  15      11771.49      11716.41       238.56 o                         
   8   6  15      13266.78      12668.31       246.71 o                         
  10   6  15       2918.21       3013.67       146.81 o                         
  12   6  15      12868.69      12561.63       323.19 o                         
 -15   7  15        493.47        497.47        87.03 o                         
 -13   7  15        125.08        233.61        91.81 o                         
 -11   7  15       3118.24       3050.53       136.18 o                         
  -9   7  15         11.10         56.40        57.59 o                         
  -7   7  15       4632.69       4865.63       122.81 o                         
  -5   7  15         28.12         12.79        28.36 o                         
  -3   7  15       5036.31       4951.06       102.94 o                         
  -1   7  15       3574.89       3406.62       106.34 o                         
   1   7  15      12313.64      11487.01       208.83 o                         
   3   7  15        929.12        862.96        78.38 o                         
   5   7  15        129.80        110.65        51.46 o                         
   7   7  15          3.97         60.54        53.33 o                         
   9   7  15       4932.54       4777.85       162.68 o                         
  11   7  15       2502.72       2645.01       140.47 o                         
  13   7  15       3041.68       3007.26       184.88 o                         
 -14   8  15       3249.90       3659.45       164.58 o                         
 -12   8  15       4345.40       4809.74       169.33 o                         
 -10   8  15        297.30        137.55        76.67 o                         
  -8   8  15       5548.81       5840.88       162.79 o                         
  -6   8  15       2128.98       2285.61        91.12 o                         
  -4   8  15       1732.50       1850.94        70.14 o                         
  -2   8  15       7064.74       6952.91       141.91 o                         
   0   8  15       2318.96       2075.68        98.94 o                         
   2   8  15        971.76       1068.89        83.25 o                         
   4   8  15        851.94        885.07        83.68 o                         
   6   8  15       1556.77       1659.05       106.61 o                         
   8   8  15         94.33        127.34        56.37 o                         
  10   8  15       6973.78       7003.50       201.21 o                         
  12   8  15       1207.28       1349.57       296.88 o                         
 -13   9  15      10645.02      10788.54       245.73 o                         
 -11   9  15       3778.67       4004.43       167.80 o                         
  -9   9  15       5137.04       5348.89       161.93 o                         
  -7   9  15      21010.79      21108.04       265.35 o                         
  -5   9  15       5729.41       5466.27       145.77 o                         
  -3   9  15      47086.82      46328.16       426.41 o                         
  -1   9  15       8515.73       8423.87       158.55 o                         
   1   9  15       2613.61       2713.94       116.26 o                         
   3   9  15       1411.13       1280.88        95.48 o                         
   5   9  15        575.47        359.44        66.61 o                         
   7   9  15       7403.54       7329.03       198.29 o                         
   9   9  15        335.29        233.40        65.23 o                         
  11   9  15       6877.58       6575.06       201.59 o                         
 -12  10  15       4657.65       4993.34       171.23 o                         
 -10  10  15        861.97        816.25        89.86 o                         
  -8  10  15      27979.59      27562.62       575.00 o                         
  -6  10  15       2767.51       2731.42       121.84 o                         
  -4  10  15      13977.89      13187.90       210.93 o                         
  -2  10  15      22115.08      22003.17       321.52 o                         
   0  10  15         81.63         68.03        48.29 o                         
   2  10  15      12722.94      12441.41       241.20 o                         
   4  10  15       2610.24       2478.21       125.84 o                         
   6  10  15        209.80        239.39        67.09 o                         
   8  10  15       1959.18       2044.37       130.51 o                         
  10  10  15         96.61        111.00       111.44 o                         
 -13  11  15        190.15        671.00       161.53 o                         
 -11  11  15          4.66         99.10        72.05 o                         
  -9  11  15        720.85        903.49       115.92 o                         
  -7  11  15       4775.46       5668.80       175.76 o                         
  -5  11  15        161.38         90.50        49.34 o                         
  -3  11  15       2287.45       2456.79       104.28 o                         
  -1  11  15        233.85        212.21        58.92 o                         
   1  11  15        143.51        183.85        55.11 o                         
   3  11  15        169.67        229.52        62.79 o                         
   5  11  15        606.10        428.61        76.24 o                         
   7  11  15        448.54        451.13        81.21 o                         
   9  11  15       1311.84       1578.26       123.55 o                         
  11  11  15        114.70        438.30        87.49 o                         
 -12  12  15       1795.31       1712.50       206.58 o                         
 -10  12  15          8.38        207.58       119.23 o                         
  -8  12  15       5552.80       5995.33       215.89 o                         
  -6  12  15       1532.10       1659.25       116.24 o                         
  -4  12  15      16508.23      16305.20       251.33 o                         
  -2  12  15       9510.73       9168.23       243.53 o                         
   0  12  15        831.98        797.98        88.26 o                         
   2  12  15       1121.44       1276.20       104.33 o                         
   4  12  15         65.64        -28.42        52.29 o                         
   6  12  15       3094.92       3050.71       152.82 o                         
   8  12  15       5039.93       5017.29       181.24 o                         
  10  12  15        140.30        119.94        75.19 o                         
 -11  13  15       1477.21       1568.90       192.13 o                         
  -9  13  15       7404.33       7679.72       323.93 o                         
  -7  13  15      14249.69      14185.76       529.19 o                         
  -5  13  15       2436.59       2491.78       114.01 o                         
  -3  13  15      21119.56      20860.29       335.23 o                         
  -1  13  15        174.60        204.73        62.69 o                         
   1  13  15      10609.25      10146.27       237.87 o                         
   3  13  15       1817.38       1803.37       145.10 o                         
   5  13  15        162.38        150.63        65.98 o                         
   7  13  15       7403.87       7480.07       278.62 o                         
  -8  14  15       6914.14       7754.11       321.18 o                         
  -6  14  15       5217.16       5607.93       266.87 o                         
  -4  14  15       3866.02       3963.96       184.25 o                         
  -2  14  15       2030.69       2330.35       131.99 o                         
   0  14  15       1795.62       1824.86       125.55 o                         
   2  14  15       2495.27       2422.09       141.05 o                         
   4  14  15       1004.52        904.12       107.13 o                         
   6  14  15        452.10        488.94        91.03 o                         
  -7  15  15        396.45        526.12       168.73 o                         
  -5  15  15        179.13        132.11       178.94 o                         
  -3  15  15          1.04        393.84       149.87 o                         
  -1  15  15       1100.56       1050.68       125.50 o                         
   1  15  15       1619.77       1932.30       133.54 o                         
   3  15  15        194.98        296.38        74.68 o                         
   5  15  15       1898.39       1847.78       135.23 o                         
  -4  16  15       4158.75       4304.53       206.20 o                         
  -2  16  15       3153.49       3161.09       212.64 o                         
   0  16  15       5947.98       6025.27       238.04 o                         
   2  16  15       7063.62       7769.62       336.57 o                         
 -16   0  16       5198.98       5270.96       279.12 o                         
 -14   0  16      19261.14      19285.63       468.89 o                         
 -12   0  16      12462.88      11334.73       334.28 o                         
 -10   0  16      12836.55      11762.80       318.84 o                         
  -8   0  16       1279.00       1088.36       116.18 o                         
  -6   0  16       2845.84       2864.85       159.35 o                         
  -4   0  16       3647.85       3587.61       185.64 o                         
  -2   0  16        894.61        993.26       139.76 o                         
   0   0  16      36578.91      38147.82       554.79 o                         
   2   0  16      64889.77      61499.39       833.84 o                         
   4   0  16       1985.14       2186.10       104.02 o                         
   6   0  16      40719.54      39818.79       597.70 o                         
   8   0  16       5389.52       5856.71       277.67 o                         
  10   0  16      23627.98      23669.23       491.55 o                         
  12   0  16      18232.95      17259.01       442.65 o                         
  14   0  16        173.27        238.78       166.76 o                         
 -15   1  16        260.93        247.27        76.55 o                         
 -13   1  16       9752.07       9536.69       227.36 o                         
 -11   1  16        600.91        768.69        83.33 o                         
  -9   1  16       4500.73       4291.41       137.74 o                         
  -7   1  16       1170.98       1155.70        78.22 o                         
  -5   1  16       2161.55       2083.59        75.39 o                         
  -3   1  16       9620.65      10035.24       139.68 o                         
  -1   1  16       3204.95       3575.98        80.06 o                         
   1   1  16      27073.09      26477.71       231.70 o                         
   3   1  16        658.57        664.44        45.54 o                         
   5   1  16      13286.05      13076.86       183.24 o                         
   7   1  16      12382.78      12572.26       225.72 o                         
   9   1  16        563.73        514.84        76.94 o                         
  11   1  16       8973.66       8387.14       213.03 o                         
  13   1  16       2339.47       2535.83       143.93 o                         
 -16   2  16        161.60        243.20        81.07 o                         
 -14   2  16       1464.29       1294.95       134.18 o                         
 -12   2  16         59.02        168.88        64.56 o                         
 -10   2  16       2519.67       2500.22       117.23 o                         
  -8   2  16        369.21        404.08        66.60 o                         
  -6   2  16        358.09        385.15        54.37 o                         
  -4   2  16        564.42        710.89        60.63 o                         
  -2   2  16        671.09        694.73        59.86 o                         
   0   2  16       1389.88       1492.56        56.71 o                         
   2   2  16        824.95        902.99        47.78 o                         
   4   2  16       1184.05       1104.14        68.79 o                         
   6   2  16       2801.66       2761.09        96.21 o                         
   8   2  16       1319.95       1345.25        95.12 o                         
  10   2  16        244.58        289.77       106.73 o                         
  12   2  16        299.34        153.36        66.44 o                         
  14   2  16        228.29        326.13       116.05 o                         
 -15   3  16       1178.99       1125.07       116.70 o                         
 -13   3  16      17055.63      16170.16       361.35 o                         
 -11   3  16        323.10        262.20        67.83 o                         
  -9   3  16      21387.19      20835.96       367.54 o                         
  -7   3  16       1881.06       1996.93        95.74 o                         
  -5   3  16       7206.46       7209.97       105.78 o                         
  -3   3  16      23231.37      23916.69       231.95 o                         
  -1   3  16       4244.52       4289.33        87.33 o                         
   1   3  16       2523.48       2177.42        66.66 o                         
   3   3  16      21269.99      20552.04       231.90 o                         
   5   3  16       3796.38       3599.43       103.87 o                         
   7   3  16      27180.14      26373.05       324.52 o                         
   9   3  16       2628.77       2891.72       127.29 o                         
  11   3  16       9148.18       9897.57       274.37 o                         
  13   3  16         78.75        131.91        65.38 o                         
 -16   4  16        280.17        272.39        86.71 o                         
 -14   4  16      10539.72       9834.65       239.27 o                         
 -12   4  16       5151.17       4909.61       163.80 o                         
 -10   4  16       8106.23       7714.75       187.09 o                         
  -8   4  16      14023.66      13849.46       234.16 o                         
  -6   4  16       1579.62       1701.74        69.95 o                         
  -4   4  16      48725.32      50256.88       367.54 o                         
  -2   4  16      11133.06      11628.95       145.12 o                         
   0   4  16       7044.56       6793.70       108.78 o                         
   2   4  16      12647.93      11702.60       207.98 o                         
   4   4  16       1096.12       1164.12        69.31 o                         
   6   4  16      28822.37      28072.40       456.45 o                         
   8   4  16       9254.36       9096.73       175.85 o                         
  10   4  16       8633.37       8679.53       256.55 o                         
  12   4  16       8865.11       8691.44       263.40 o                         
  14   4  16        200.31        218.39       125.09 o                         
 -15   5  16        592.15        732.62        96.86 o                         
 -13   5  16        128.85        324.10        74.81 o                         
 -11   5  16        578.57        636.97        86.96 o                         
  -9   5  16        100.96        147.26        56.33 o                         
  -7   5  16       2928.21       2975.48       115.84 o                         
  -5   5  16       3775.54       3870.69        85.63 o                         
  -3   5  16       8394.57       8676.80       127.74 o                         
  -1   5  16       3458.92       3206.03        80.01 o                         
   1   5  16      12811.14      12507.21       161.58 o                         
   3   5  16        301.61        380.86        50.18 o                         
   5   5  16       3013.85       2973.96       148.32 o                         
   7   5  16       1551.73       1815.10       107.48 o                         
   9   5  16        300.94        349.28        61.08 o                         
  11   5  16       6994.85       6890.46       240.16 o                         
  13   5  16       4560.12       4990.09       207.28 o                         
 -14   6  16       3392.17       3256.58       155.93 o                         
 -12   6  16        435.04        350.49        77.11 o                         
 -10   6  16      13486.54      13161.56       249.44 o                         
  -8   6  16      11561.50      11518.18       218.65 o                         
  -6   6  16       4185.85       4040.28       109.36 o                         
  -4   6  16       8466.58       8508.17       132.15 o                         
  -2   6  16       9143.79       9159.26       143.22 o                         
   0   6  16       3799.65       3704.07        91.41 o                         
   2   6  16       1336.96       1434.25        87.02 o                         
   4   6  16       4608.26       4429.49       140.10 o                         
   6   6  16      12636.49      12406.18       235.96 o                         
   8   6  16       2118.63       2020.25       125.77 o                         
  10   6  16       1361.92       1279.35       102.94 o                         
  12   6  16       1883.18       1775.56       147.10 o                         
 -15   7  16       2202.40       1767.51       183.01 o                         
 -13   7  16      12236.51      12375.46       294.72 o                         
 -11   7  16       2213.95       2321.06       126.11 o                         
  -9   7  16      32853.17      32373.06       400.17 o                         
  -7   7  16       4915.91       5163.24       148.79 o                         
  -5   7  16       3016.11       2964.46       125.99 o                         
  -3   7  16      35208.72      34871.45       377.94 o                         
  -1   7  16       5483.36       5344.85       123.63 o                         
   1   7  16      19334.29      19068.97       279.98 o                         
   3   7  16      21315.02      20586.65       299.31 o                         
   5   7  16       4345.28       4101.02       143.36 o                         
   7   7  16       8363.62       8080.31       199.53 o                         
   9   7  16        482.94        381.75        75.26 o                         
  11   7  16       2101.86       2058.74       156.49 o                         
  13   7  16        345.75        126.49        79.24 o                         
 -14   8  16       4113.60       4420.96       172.35 o                         
 -12   8  16       2771.07       2849.05       139.94 o                         
 -10   8  16       2166.42       2228.69       135.68 o                         
  -8   8  16      24757.36      24857.94       338.21 o                         
  -6   8  16        487.44        410.90        55.18 o                         
  -4   8  16      26061.00      26108.88       255.37 o                         
  -2   8  16       3673.55       3512.97       107.89 o                         
   0   8  16      18282.69      18027.57       274.64 o                         
   2   8  16      10488.74      10160.53       211.81 o                         
   4   8  16         17.26         -1.71        48.68 o                         
   6   8  16       3274.15       3215.51       135.74 o                         
   8   8  16       2439.35       2524.94       133.35 o                         
  10   8  16       1652.49       1945.66       127.02 o                         
  12   8  16       6437.19       6429.22       242.88 o                         
 -13   9  16         50.62         12.46        60.42 o                         
 -11   9  16         13.55          9.77       100.02 o                         
  -9   9  16         12.60        116.99        61.97 o                         
  -7   9  16         28.02        186.61        52.98 o                         
  -5   9  16         39.64         93.05        36.22 o                         
  -3   9  16       4646.90       4664.33       129.01 o                         
  -1   9  16         44.16         -2.30        48.31 o                         
   1   9  16       1748.08       1845.18       105.13 o                         
   3   9  16         57.73        157.89        54.67 o                         
   5   9  16       2136.15       2054.87       119.52 o                         
   7   9  16        307.48        371.18        79.49 o                         
   9   9  16        153.18         93.39        51.67 o                         
  11   9  16        402.80        585.03        78.87 o                         
 -12  10  16        665.79        816.80        90.99 o                         
 -10  10  16       2654.52       2657.93       133.29 o                         
  -8  10  16       7300.47       7793.03       481.21 o                         
  -6  10  16        348.39        484.24        74.04 o                         
  -4  10  16        397.26        668.27        70.09 o                         
  -2  10  16        641.87        853.98        85.39 o                         
   0  10  16       3296.32       3556.27       158.24 o                         
   2  10  16       5447.04       5491.50       252.54 o                         
   4  10  16        376.95        222.61        62.55 o                         
   6  10  16       7472.94       7325.39       202.82 o                         
   8  10  16        225.25        269.09        86.88 o                         
  10  10  16       1762.34       1760.25       130.19 o                         
 -11  11  16        323.83        350.07       205.79 o                         
  -9  11  16      18373.20      17812.53       373.03 o                         
  -7  11  16      21508.22      21284.78       332.76 o                         
  -5  11  16      10780.49      10632.48       199.16 o                         
  -3  11  16      23251.65      22850.65       335.80 o                         
  -1  11  16          0.08        -13.60        50.52 o                         
   1  11  16      16966.78      16807.15       292.93 o                         
   3  11  16       7327.33       7317.00       198.16 o                         
   5  11  16        557.03        459.09        87.14 o                         
   7  11  16       6144.13       6030.84       193.04 o                         
   9  11  16        311.00        313.52        99.68 o                         
 -10  12  16        882.97        743.03       150.77 o                         
  -8  12  16      14996.88      15362.64       433.87 o                         
  -6  12  16         39.56        -50.28        50.28 o                         
  -4  12  16      18172.14      18560.24       272.23 o                         
  -2  12  16       6110.74       6325.25       183.61 o                         
   0  12  16       1949.47       2146.27       123.22 o                         
   2  12  16       2618.62       2801.64       140.77 o                         
   4  12  16         12.87         -5.37        54.65 o                         
   6  12  16       2622.10       2623.54       168.61 o                         
   8  12  16       1613.24       1608.27       123.34 o                         
  -9  13  16        313.78        518.77       276.35 o                         
  -7  13  16         37.99        299.78        91.80 o                         
  -5  13  16          0.94         26.63        65.60 o                         
  -3  13  16         19.58        365.34        68.44 o                         
  -1  13  16         26.43         60.30        57.23 o                         
   1  13  16        206.73        463.56        83.28 o                         
   3  13  16       1441.11       1470.34       119.63 o                         
   5  13  16        594.13        821.78        98.21 o                         
   7  13  16        879.73        826.55       100.29 o                         
  -8  14  16       1669.17       1789.05       189.98 o                         
  -6  14  16        116.93        194.02        84.18 o                         
  -4  14  16       6843.02       7256.07       259.50 o                         
  -2  14  16       1944.43       1935.64       145.72 o                         
   0  14  16       6009.80       5562.74       184.15 o                         
   2  14  16       2549.91       2351.38       142.96 o                         
   4  14  16       6236.55       5837.34       196.04 o                         
   6  14  16       8612.60       8494.87       243.38 o                         
  -7  15  16       5205.92       6283.19       290.50 o                         
  -5  15  16       2496.78       2254.98       203.36 o                         
  -3  15  16       9000.05       8856.67       274.56 o                         
  -1  15  16         80.87        130.33        62.32 o                         
   1  15  16       8225.37       8384.35       233.11 o                         
   3  15  16          8.73        -58.37        58.37 o                         
   5  15  16       3337.88       3602.99       178.71 o                         
  -4  16  16       1999.10       2504.28       333.52 o                         
  -2  16  16       1418.62       1485.39       194.88 o                         
   0  16  16        277.26        400.25       179.19 o                         
   2  16  16       3241.12       3453.41       206.39 o                         
 -15   1  17       2504.08       2523.94       168.41 o                         
 -13   1  17      20779.47      19582.86       327.47 o                         
 -11   1  17       1477.26       1436.41       103.28 o                         
  -9   1  17      26810.08      25580.05       337.48 o                         
  -7   1  17       1269.36       1276.57        83.31 o                         
  -5   1  17       5079.32       4898.81        98.14 o                         
  -3   1  17         88.75        135.73        25.78 o                         
  -1   1  17       9579.08       9988.58       132.79 o                         
   1   1  17      19727.54      20140.46       199.43 o                         
   3   1  17        172.71        218.03        32.10 o                         
   5   1  17      17154.32      17180.11       217.17 o                         
   7   1  17      13093.23      13054.39       263.37 o                         
   9   1  17       8422.07       8394.96       203.18 o                         
  11   1  17      18272.01      17850.58       313.68 o                         
  13   1  17          8.81         88.13        55.16 o                         
 -16   2  17        232.97        356.41        90.53 o                         
 -14   2  17      17257.30      16123.58       385.57 o                         
 -12   2  17       6289.44       5868.54       177.43 o                         
 -10   2  17      18152.68      17182.67       311.68 o                         
  -8   2  17      17072.00      16837.27       260.82 o                         
  -6   2  17       1281.64       1269.77        81.12 o                         
  -4   2  17       7693.96       7842.06       115.14 o                         
  -2   2  17        455.28        499.56        40.41 o                         
   0   2  17      11309.14      11459.90       144.54 o                         
   2   2  17       1158.32       1237.25        55.75 o                         
   4   2  17       6362.79       6748.13       133.09 o                         
   6   2  17      38636.73      37702.47       542.18 o                         
   8   2  17        980.09        885.98        85.35 o                         
  10   2  17      22815.49      22888.90       348.52 o                         
  12   2  17       4411.14       4668.06       175.58 o                         
  14   2  17       4542.08       4751.76       204.29 o                         
 -15   3  17       5622.58       5789.75       193.70 o                         
 -13   3  17       8997.25       8930.56       224.90 o                         
 -11   3  17        113.44         39.49        53.10 o                         
  -9   3  17        759.67        849.66        84.46 o                         
  -7   3  17       6666.03       6368.17       157.32 o                         
  -5   3  17       8965.16       9323.92       147.46 o                         
  -3   3  17       8619.61       9162.24       129.02 o                         
  -1   3  17      10453.08      10333.73       138.18 o                         
   1   3  17       4252.65       4137.36       109.32 o                         
   3   3  17       9091.14       8887.94       150.43 o                         
   5   3  17       8315.38       8345.68       153.36 o                         
   7   3  17       5506.18       6063.10       165.06 o                         
   9   3  17       2208.26       2688.48       194.62 o                         
  11   3  17       9945.42       9777.72       339.30 o                         
  13   3  17        844.58        869.86       107.10 o                         
 -16   4  17        809.55        841.74       106.59 o                         
 -14   4  17          2.80         88.57        70.80 o                         
 -12   4  17        123.21        273.39        71.88 o                         
 -10   4  17       9466.08       9507.28       211.83 o                         
  -8   4  17        634.59        679.28        75.50 o                         
  -6   4  17       7831.83       7678.69       169.57 o                         
  -4   4  17       1413.17       1523.59        57.18 o                         
  -2   4  17       1461.23       1463.64        58.23 o                         
   0   4  17        211.03        249.51        37.01 o                         
   2   4  17      13650.00      12998.22       181.74 o                         
   4   4  17        570.34        452.41        53.00 o                         
   6   4  17       1320.89       1155.86        75.80 o                         
   8   4  17       1174.00       1201.08        90.16 o                         
  10   4  17        874.03        850.06       107.42 o                         
  12   4  17        188.59        548.88       100.29 o                         
 -15   5  17       2077.20       2271.60       144.93 o                         
 -13   5  17       6499.36       6415.69       206.54 o                         
 -11   5  17       3043.95       2943.91       134.82 o                         
  -9   5  17      36824.02      35621.23       427.60 o                         
  -7   5  17        222.82        159.97        55.79 o                         
  -5   5  17      30169.47      30308.15       303.47 o                         
  -3   5  17       9886.79      10268.59       156.00 o                         
  -1   5  17        484.39        568.02        44.91 o                         
   1   5  17      10653.38      10522.06       161.11 o                         
   3   5  17       1170.42       1230.65        71.29 o                         
   5   5  17      18231.14      18222.71       288.07 o                         
   7   5  17      21332.97      20529.46       315.69 o                         
   9   5  17       1543.54       1645.99       136.12 o                         
  11   5  17       8312.73       8412.54       265.11 o                         
  13   5  17       2059.89       2050.93       225.99 o                         
 -14   6  17       6176.75       6781.17       206.35 o                         
 -12   6  17          9.44         68.09        74.88 o                         
 -10   6  17      11502.47      10686.19       225.47 o                         
  -8   6  17      19172.98      19178.80       289.29 o                         
  -6   6  17        841.88        906.70        64.02 o                         
  -4   6  17      27238.72      27318.95       256.38 o                         
  -2   6  17       2712.48       2815.65        79.88 o                         
   0   6  17      21538.64      21494.94       241.72 o                         
   2   6  17      21672.00      20772.66       294.81 o                         
   4   6  17       6693.77       6881.70       212.21 o                         
   6   6  17      12291.83      11750.54       234.45 o                         
   8   6  17       1118.61       1065.53        98.65 o                         
  10   6  17       3121.85       3464.48       313.10 o                         
  12   6  17       2386.58       2858.71       230.60 o                         
 -15   7  17       1634.33       1826.61       225.64 o                         
 -13   7  17         21.69        154.91        62.72 o                         
 -11   7  17        101.58        -55.34        55.34 o                         
  -9   7  17       1327.83       1353.57       160.77 o                         
  -7   7  17       9293.51       9584.06       199.76 o                         
  -5   7  17        903.19        971.28        69.33 o                         
  -3   7  17        457.88        532.83        48.02 o                         
  -1   7  17       7512.36       7374.15       145.35 o                         
   1   7  17       5365.72       5278.61       149.50 o                         
   3   7  17       2566.45       2461.71       115.33 o                         
   5   7  17        281.12        337.43        66.80 o                         
   7   7  17        118.77        242.22        56.86 o                         
   9   7  17        400.97        407.89        73.87 o                         
  11   7  17       2430.13       2449.58       285.89 o                         
 -14   8  17       1368.77       1434.75       116.11 o                         
 -12   8  17       1585.56       1749.02       121.40 o                         
 -10   8  17       6044.80       5696.40       175.21 o                         
  -8   8  17          9.32         53.13        51.97 o                         
  -6   8  17       5675.32       5728.20       133.79 o                         
  -4   8  17       1374.27       1556.53        82.07 o                         
  -2   8  17       1094.12       1190.57        74.76 o                         
   0   8  17       1705.33       2027.52       127.07 o                         
   2   8  17      14885.91      14402.93       254.39 o                         
   4   8  17       1331.40       1247.48       104.23 o                         
   6   8  17       2295.94       2377.22       125.55 o                         
   8   8  17        109.07         39.30        56.71 o                         
  10   8  17        951.91       1151.92       100.89 o                         
  12   8  17        213.54        354.30        78.02 o                         
 -13   9  17       2278.47       2001.64       132.56 o                         
 -11   9  17       2797.56       2825.08       140.46 o                         
  -9   9  17      23397.87      23518.04       432.49 o                         
  -7   9  17        215.78        314.55        82.38 o                         
  -5   9  17      14291.99      14426.23       254.10 o                         
  -3   9  17      10346.90      10183.85       190.65 o                         
  -1   9  17       6925.53       6500.25       171.79 o                         
   1   9  17      32930.18      31904.17       405.44 o                         
   3   9  17       4163.78       3619.98       137.50 o                         
   5   9  17      17922.42      17011.93       498.13 o                         
   7   9  17       4925.30       4786.29       171.51 o                         
   9   9  17       1441.12       1419.89       112.98 o                         
  11   9  17       4255.45       4620.55       173.91 o                         
 -12  10  17        587.01        518.86        84.50 o                         
 -10  10  17       6082.14       6170.62       224.50 o                         
  -8  10  17       7222.77       7614.17       320.15 o                         
  -6  10  17        356.69        228.26        61.94 o                         
  -4  10  17      36308.58      35863.48       605.03 o                         
  -2  10  17      12275.02      11816.55       233.57 o                         
   0  10  17      12638.10      12326.50       242.60 o                         
   2  10  17      13602.91      13037.99       254.35 o                         
   4  10  17       2484.35       2601.39       132.18 o                         
   6  10  17        188.68        213.35        64.03 o                         
   8  10  17         90.51         86.26        80.92 o                         
  10  10  17         35.17        136.54        57.28 o                         
 -11  11  17        315.82        244.69       102.35 o                         
  -9  11  17       2201.17       2303.56       159.59 o                         
  -7  11  17         30.16        170.66        75.71 o                         
  -5  11  17       6882.39       7268.59       193.05 o                         
  -3  11  17       7677.59       7921.84       205.17 o                         
  -1  11  17       1864.41       1955.76       115.22 o                         
   1  11  17         62.31        260.14        71.98 o                         
   3  11  17        253.02        401.42        74.27 o                         
   5  11  17         78.93         72.66        82.60 o                         
   7  11  17         10.30        -31.70        74.96 o                         
   9  11  17        438.87        585.43        79.91 o                         
 -10  12  17        949.19       1223.65       231.14 o                         
  -8  12  17       8100.64       8423.84       257.74 o                         
  -6  12  17        353.11        358.78        74.67 o                         
  -4  12  17       6196.11       6666.25       183.82 o                         
  -2  12  17        127.55        212.68        65.99 o                         
   0  12  17       2859.38       2862.81       137.41 o                         
   2  12  17        516.90        518.12        80.49 o                         
   4  12  17        227.90        205.36        67.21 o                         
   6  12  17       3761.77       3946.01       166.32 o                         
   8  12  17        127.46        310.64        75.12 o                         
  -9  13  17       4220.31       3936.93       257.45 o                         
  -7  13  17       3168.38       3222.88       180.92 o                         
  -5  13  17       8379.94       8502.02       253.04 o                         
  -3  13  17      22311.30      22003.24       352.80 o                         
  -1  13  17       2586.69       2687.42       142.06 o                         
   1  13  17      14492.58      14439.72       290.57 o                         
   3  13  17          0.60         17.97        60.72 o                         
   5  13  17      11196.27      10829.95       263.14 o                         
   7  13  17       2718.03       2839.26       162.41 o                         
  -8  14  17        990.65       1154.43       188.20 o                         
  -6  14  17       1777.81       1711.98       187.14 o                         
  -4  14  17       6513.45       7143.80       362.26 o                         
  -2  14  17        100.84        145.35        57.61 o                         
   0  14  17       5642.30       5465.96       187.26 o                         
   2  14  17       4171.27       4464.22       173.74 o                         
   4  14  17         65.98        303.97        76.62 o                         
   6  14  17       4579.03       4559.05       216.25 o                         
  -5  15  17        876.65       1004.27       144.65 o                         
  -3  15  17        229.41        445.46       142.18 o                         
  -1  15  17        270.55        301.53        69.21 o                         
   1  15  17          7.41        362.95        73.66 o                         
   3  15  17       3218.68       3254.33       166.90 o                         
  -2  16  17         41.25        111.04        66.51 o                         
 -16   0  18       1409.62       1201.96       177.84 o                         
 -14   0  18      23211.36      22657.54       527.31 o                         
 -12   0  18      12065.20      11763.67       349.14 o                         
 -10   0  18      25259.03      23865.36       489.96 o                         
  -8   0  18      57371.38      53814.27      1162.56 o                         
  -6   0  18      21504.81      21269.01       403.86 o                         
  -4   0  18       3642.59       3770.93       177.31 o                         
  -2   0  18       9531.85       9437.64       188.13 o                         
   0   0  18      10232.96      10470.19       421.93 o                         
   2   0  18       1889.94       1952.33       111.40 o                         
   4   0  18       3839.84       3642.89       122.12 o                         
   6   0  18      23194.02      23084.94       447.39 o                         
   8   0  18       2236.34       2202.55       169.34 o                         
  10   0  18      42349.02      41663.73       708.20 o                         
  12   0  18       1334.78       1594.47       176.48 o                         
 -15   1  18       4692.91       5138.90       190.85 o                         
 -13   1  18       4186.23       4394.82       175.22 o                         
 -11   1  18       5156.26       5016.95       160.61 o                         
  -9   1  18      27985.96      26718.82       367.65 o                         
  -7   1  18       1047.08       1077.91        82.56 o                         
  -5   1  18       3429.49       3336.45       115.09 o                         
  -3   1  18       1175.64       1319.23        81.20 o                         
  -1   1  18        972.15       1094.77        54.21 o                         
   1   1  18       7946.93       8518.02       126.99 o                         
   3   1  18        469.89        617.54        45.25 o                         
   5   1  18      16174.03      15849.90       253.07 o                         
   7   1  18        511.13        516.98        99.01 o                         
   9   1  18       4766.42       5235.42       170.16 o                         
  11   1  18       4552.81       5171.09       178.18 o                         
  13   1  18       2335.82       2712.18       156.83 o                         
 -16   2  18        126.55        -13.34        68.66 o                         
 -14   2  18          0.87         46.03        71.26 o                         
 -12   2  18         44.73         -4.26        58.52 o                         
 -10   2  18       3392.63       3157.14       133.22 o                         
  -8   2  18        111.22        125.10        56.13 o                         
  -6   2  18        757.90        840.58        74.44 o                         
  -4   2  18        252.72        316.79        32.51 o                         
  -2   2  18       8127.56       8292.42       130.07 o                         
   0   2  18       4621.38       4812.46        97.95 o                         
   2   2  18      11453.46      11086.20       146.55 o                         
   4   2  18       1303.44       1371.23        73.93 o                         
   6   2  18       2069.79       2254.52       119.81 o                         
   8   2  18         79.55        150.14        62.64 o                         
  10   2  18        264.14        307.30        77.32 o                         
  12   2  18         17.82        114.23        65.54 o                         
 -15   3  18       3545.84       3565.98       168.88 o                         
 -13   3  18       8027.13       7365.61       205.38 o                         
 -11   3  18       1944.84       2033.87       118.90 o                         
  -9   3  18      26024.90      25253.32       400.16 o                         
  -7   3  18        988.59       1097.74       108.66 o                         
  -5   3  18      27038.01      26884.69       277.67 o                         
  -3   3  18        187.15        166.37        30.41 o                         
  -1   3  18       7077.58       7317.33       121.73 o                         
   1   3  18      12557.83      12352.77       168.14 o                         
   3   3  18       5466.00       5417.12       124.15 o                         
   5   3  18       4385.93       4344.01       118.90 o                         
   7   3  18       5506.97       5136.86       160.82 o                         
   9   3  18       7485.05       7156.25       211.58 o                         
  11   3  18       4984.22       4936.36       254.21 o                         
  13   3  18       2814.91       2833.30       185.40 o                         
 -14   4  18      20439.14      19354.38       345.22 o                         
 -12   4  18       2567.16       2835.88       139.73 o                         
 -10   4  18      19714.74      18566.06       298.87 o                         
  -8   4  18      22308.01      21487.87       309.66 o                         
  -6   4  18       7722.88       7455.96       169.63 o                         
  -4   4  18      24874.45      24488.72       234.92 o                         
  -2   4  18        915.22       1045.08        54.79 o                         
   0   4  18      23072.22      23047.85       224.81 o                         
   2   4  18       1262.17       1528.52        73.00 o                         
   4   4  18       7588.35       7210.17       144.90 o                         
   6   4  18      18997.74      18524.42       247.00 o                         
   8   4  18        926.19       1095.51       114.31 o                         
  10   4  18      24020.05      24000.83       443.68 o                         
  12   4  18       1946.26       2513.40       207.64 o                         
 -15   5  18       5025.19       5011.35       191.19 o                         
 -13   5  18       1381.49       1511.44       118.90 o                         
 -11   5  18        179.72        176.27        69.12 o                         
  -9   5  18       3839.68       3835.43       142.36 o                         
  -7   5  18       5400.49       5067.04       150.73 o                         
  -5   5  18       2314.26       2409.08        87.52 o                         
  -3   5  18       3336.16       3516.80        96.79 o                         
  -1   5  18       1800.84       1747.76        67.54 o                         
   1   5  18        109.40        247.23        44.33 o                         
   3   5  18       2810.83       2639.49        97.36 o                         
   5   5  18      10568.93      10712.36       218.54 o                         
   7   5  18        111.86        230.67        60.04 o                         
   9   5  18       4607.52       4313.12       238.73 o                         
  11   5  18        662.65        880.59       116.69 o                         
  13   5  18        354.61        299.67        98.48 o                         
 -14   6  18       2668.21       2874.31       150.72 o                         
 -12   6  18        263.10        207.24        71.55 o                         
 -10   6  18      12962.24      12028.49       242.94 o                         
  -8   6  18        513.72        509.12        74.77 o                         
  -6   6  18       5455.12       4939.58       178.88 o                         
  -4   6  18       1153.30       1216.52        57.64 o                         
  -2   6  18          0.48         -3.31        35.12 o                         
   0   6  18        775.28       1068.65        65.71 o                         
   2   6  18      10295.32       9889.87       201.64 o                         
   4   6  18       1503.63       1573.55       118.01 o                         
   6   6  18       4928.48       4850.56       157.23 o                         
   8   6  18        489.29        520.40        68.79 o                         
  10   6  18        294.60        592.00        94.64 o                         
  12   6  18          8.21        141.00        61.09 o                         
 -13   7  18       4038.04       4023.46       162.97 o                         
 -11   7  18       4364.36       4239.74       162.60 o                         
  -9   7  18       7753.16       7799.26       194.78 o                         
  -7   7  18        992.58       1066.46        88.71 o                         
  -5   7  18      15724.13      16072.88       223.21 o                         
  -3   7  18       5027.13       5112.45       108.37 o                         
  -1   7  18      15523.12      15186.24       250.74 o                         
   1   7  18      35628.21      34964.40       449.00 o                         
   3   7  18        131.77        156.21        58.76 o                         
   5   7  18       6267.06       5932.27       172.39 o                         
   7   7  18       3426.54       3497.50       141.78 o                         
   9   7  18        660.03        622.42        75.32 o                         
  11   7  18       2238.21       2246.44       168.72 o                         
 -14   8  18       5937.12       5218.66       189.37 o                         
 -12   8  18          4.00         54.93        58.31 o                         
 -10   8  18       8465.42       8697.51       209.98 o                         
  -8   8  18        128.99        141.57        59.80 o                         
  -6   8  18       6168.18       6511.63       165.78 o                         
  -4   8  18      23825.47      23791.14       285.67 o                         
  -2   8  18       1996.30       1869.06        97.86 o                         
   0   8  18      48586.43      47095.74       507.21 o                         
   2   8  18      17528.13      16949.47       283.62 o                         
   4   8  18      11996.92      11353.30       234.56 o                         
   6   8  18      19761.13      19141.92       321.86 o                         
   8   8  18         58.28        124.87        49.99 o                         
  10   8  18       2486.04       2563.21       141.43 o                         
 -13   9  18         26.47         65.68        59.76 o                         
 -11   9  18        339.51        446.95        93.56 o                         
  -9   9  18        655.33        807.38        87.34 o                         
  -7   9  18        739.77        729.75       108.28 o                         
  -5   9  18        171.76        264.81        66.63 o                         
  -3   9  18       7850.69       7701.04       163.19 o                         
  -1   9  18       6579.26       6262.50       222.51 o                         
   1   9  18       9495.11       9097.77       237.49 o                         
   3   9  18       1856.25       1933.83       115.49 o                         
   5   9  18        436.35        694.30        86.87 o                         
   7   9  18        376.53        352.90        73.90 o                         
   9   9  18          7.04         64.72        55.09 o                         
  11   9  18         35.67        158.84        66.37 o                         
 -12  10  18        319.65        355.94        95.20 o                         
 -10  10  18       2813.03       3256.70       185.46 o                         
  -8  10  18       2778.82       2693.13       164.03 o                         
  -6  10  18       1354.44       1405.52       105.35 o                         
  -4  10  18       3271.15       3779.57       123.19 o                         
  -2  10  18        319.38        350.78        63.91 o                         
   0  10  18       7533.07       7969.66       200.28 o                         
   2  10  18       1311.71       1575.36       110.57 o                         
   4  10  18       5529.85       5517.80       179.26 o                         
   6  10  18       2629.11       2583.40       139.77 o                         
   8  10  18        223.81        294.61        65.62 o                         
  10  10  18       1668.05       1585.11       116.43 o                         
 -11  11  18       4374.42       4695.52       212.21 o                         
  -9  11  18       2867.10       2992.15       174.90 o                         
  -7  11  18        177.06        107.93        89.08 o                         
  -5  11  18      18808.10      18410.77       307.31 o                         
  -3  11  18      15606.79      15618.07       282.14 o                         
  -1  11  18       6090.26       5620.76       171.96 o                         
   1  11  18      23824.77      22836.10       356.58 o                         
   3  11  18        199.70        220.95        62.69 o                         
   5  11  18       8476.26       8528.88       225.89 o                         
   7  11  18        923.34        869.78       106.98 o                         
   9  11  18        798.01        657.52        75.08 o                         
 -10  12  18       3434.32       3464.38       192.05 o                         
  -8  12  18        551.62        606.86       110.66 o                         
  -6  12  18        998.28       1048.28       103.27 o                         
  -4  12  18      12113.02      12745.95       306.52 o                         
  -2  12  18         11.10        -23.15        55.01 o                         
   0  12  18      19791.34      20100.93       339.04 o                         
   2  12  18       4310.30       4366.87       167.83 o                         
   4  12  18       8102.41       7540.51       240.78 o                         
   6  12  18       3727.10       3683.64       160.59 o                         
   8  12  18        295.21        312.68        69.60 o                         
  -9  13  18        106.16        154.66       133.67 o                         
  -7  13  18       1217.84        891.31       180.64 o                         
  -5  13  18        792.39        706.90       101.61 o                         
  -3  13  18        188.70        514.40       117.70 o                         
  -1  13  18       3102.99       3486.28       189.04 o                         
   1  13  18       3917.46       4203.69       166.55 o                         
   3  13  18          5.36        -26.97        50.47 o                         
   5  13  18       1437.15       1876.78       134.48 o                         
   7  13  18       2005.29       2169.70       157.71 o                         
  -8  14  18       2642.33       2922.55       440.99 o                         
  -6  14  18         29.34        -69.32        69.32 o                         
  -4  14  18       6018.17       5899.98       247.77 o                         
  -2  14  18        335.14        273.85        68.90 o                         
   0  14  18       6212.64       6424.95       200.30 o                         
   2  14  18          2.61        136.78        58.46 o                         
   4  14  18       5150.39       5145.88       192.98 o                         
  -5  15  18       3681.66       3714.20       641.10 o                         
  -3  15  18       2049.53       2181.50       156.38 o                         
  -1  15  18       4540.55       4495.34       179.07 o                         
   1  15  18       9250.65       9039.15       244.42 o                         
   3  15  18        266.96        319.91        75.89 o                         
 -15   1  19       6263.61       6228.81       209.86 o                         
 -13   1  19       7679.71       7652.17       212.49 o                         
 -11   1  19       1333.63       1526.79       110.00 o                         
  -9   1  19      17960.14      17678.35       289.33 o                         
  -7   1  19       4785.68       4647.61       142.25 o                         
  -5   1  19      27457.98      27924.85       334.09 o                         
  -3   1  19       1545.02       1664.31        61.48 o                         
  -1   1  19      17301.54      17488.08       193.03 o                         
   1   1  19       1122.32       1280.60        60.42 o                         
   3   1  19        234.56        281.25        53.64 o                         
   5   1  19      19567.24      18635.80       276.15 o                         
   7   1  19       3446.39       3400.48       134.35 o                         
   9   1  19      16936.44      16561.20       292.84 o                         
  11   1  19       7658.39       8214.96       220.32 o                         
  13   1  19       5169.93       5465.94       262.39 o                         
 -16   2  19       4690.75       4453.93       193.45 o                         
 -14   2  19      11036.73      10865.78       285.02 o                         
 -12   2  19        118.13        -50.43        60.38 o                         
 -10   2  19      27681.37      27120.49       370.47 o                         
  -8   2  19       3905.59       3776.68       133.75 o                         
  -6   2  19      23070.58      23094.64       306.10 o                         
  -4   2  19      20145.96      20607.78       209.55 o                         
  -2   2  19       2740.66       2822.34        79.08 o                         
   0   2  19      11258.65      11669.79       154.75 o                         
   2   2  19       7628.58       7349.79       140.83 o                         
   4   2  19       4283.12       4255.25       113.66 o                         
   6   2  19       3263.97       3192.06       123.74 o                         
   8   2  19       8560.99       8465.97       202.67 o                         
  10   2  19      11028.58      11432.74       253.33 o                         
  12   2  19        747.14        835.02       104.74 o                         
 -15   3  19       5026.69       4919.48       192.74 o                         
 -13   3  19       4269.80       4364.95       212.12 o                         
 -11   3  19       4595.35       4588.01       159.69 o                         
  -9   3  19      17943.64      16991.28       280.21 o                         
  -7   3  19       1591.38       1654.01        99.90 o                         
  -5   3  19      10049.04       9619.38       189.30 o                         
  -3   3  19       5955.21       5929.50       146.08 o                         
  -1   3  19       1611.29       1798.73        67.49 o                         
   1   3  19       2324.47       2387.43        79.14 o                         
   3   3  19       5592.42       5313.49       125.88 o                         
   5   3  19       2987.67       3186.54       106.34 o                         
   7   3  19       3680.19       3649.43       136.19 o                         
   9   3  19      17738.63      16704.44       357.36 o                         
  11   3  19       2186.14       2507.88       171.92 o                         
  13   3  19       2664.52       3225.23       177.06 o                         
 -14   4  19         37.63        157.98        71.29 o                         
 -12   4  19        258.05        152.77        66.78 o                         
 -10   4  19        913.46       1015.45        95.15 o                         
  -8   4  19        303.92        437.06        70.02 o                         
  -6   4  19      23255.88      22604.18       427.48 o                         
  -4   4  19        209.06        264.25        33.19 o                         
  -2   4  19       6050.10       5848.45       112.03 o                         
   0   4  19        271.93        303.56        42.01 o                         
   2   4  19          1.29         15.21        39.25 o                         
   4   4  19         31.15         79.56        43.21 o                         
   6   4  19       8985.09       8684.50       200.43 o                         
   8   4  19       2068.31       1992.21       141.71 o                         
  10   4  19       3228.40       3554.74       178.16 o                         
  12   4  19        920.06       1174.92       165.95 o                         
 -15   5  19       4690.60       5068.51       192.07 o                         
 -13   5  19       2707.83       2981.27       150.52 o                         
 -11   5  19       5344.08       5081.12       170.58 o                         
  -9   5  19      10687.76      10574.86       222.35 o                         
  -7   5  19       3425.56       3515.85       131.83 o                         
  -5   5  19      31629.18      31259.33       320.16 o                         
  -3   5  19         10.44         -1.51        55.41 o                         
  -1   5  19      10188.70      10566.12       151.47 o                         
   1   5  19      14448.53      14356.78       201.05 o                         
   3   5  19       5134.55       5105.83       152.85 o                         
   5   5  19      15724.64      15285.75       268.62 o                         
   7   5  19       1714.05       1716.12       105.94 o                         
   9   5  19      10094.13      10604.55       297.43 o                         
  11   5  19      10335.82       9875.24       290.62 o                         
 -14   6  19       1071.65       1208.57       114.54 o                         
 -12   6  19       2258.04       2573.46       138.51 o                         
 -10   6  19       9180.24       9274.34       218.24 o                         
  -8   6  19        530.12        558.10        77.79 o                         
  -6   6  19      15347.60      15039.18       250.54 o                         
  -4   6  19      11980.93      11972.46       165.17 o                         
  -2   6  19       4842.37       4962.70       120.03 o                         
   0   6  19      31079.75      30711.06       375.62 o                         
   2   6  19       1850.15       2009.01       106.30 o                         
   4   6  19      13021.14      12335.88       239.18 o                         
   6   6  19       7723.77       7782.82       199.48 o                         
   8   6  19       2780.52       2607.51       127.67 o                         
  10   6  19       9924.09      10184.53       298.72 o                         
  12   6  19         91.74        -36.38       147.45 o                         
 -13   7  19         51.36         27.48        63.45 o                         
 -11   7  19        485.73        577.91        89.02 o                         
  -9   7  19         67.51         47.15        77.62 o                         
  -7   7  19         65.44         14.67        72.82 o                         
  -5   7  19       2562.94       2746.77        99.31 o                         
  -3   7  19       7252.93       7312.94       151.66 o                         
  -1   7  19        354.77        722.65        75.40 o                         
   1   7  19       3187.47       3460.74       130.11 o                         
   3   7  19       1560.44       1589.36       103.10 o                         
   5   7  19       3169.41       3036.87       135.09 o                         
   7   7  19         41.80         33.79        54.09 o                         
   9   7  19        660.46        752.50       107.05 o                         
  11   7  19          4.24        -46.85        46.85 o                         
 -12   8  19        188.60        203.35        75.88 o                         
 -10   8  19       1009.61       1016.78       100.27 o                         
  -8   8  19        350.81        347.56        69.05 o                         
  -6   8  19       8210.99       8406.80       238.49 o                         
  -4   8  19        765.68       1076.56       128.04 o                         
  -2   8  19      10373.91      10016.18       229.24 o                         
   0   8  19       8948.29       9191.67       242.30 o                         
   2   8  19        121.35         74.43        55.63 o                         
   4   8  19        183.88        386.81        69.30 o                         
   6   8  19       1986.74       2229.55       164.36 o                         
   8   8  19        144.75        248.61        57.28 o                         
  10   8  19       2644.03       2442.60       260.41 o                         
 -13   9  19        198.63        172.81        67.99 o                         
 -11   9  19       8077.27       8186.34       217.05 o                         
  -9   9  19       3157.59       3335.85       178.75 o                         
  -7   9  19        462.01        499.49       101.63 o                         
  -5   9  19      11609.08      11591.62       292.81 o                         
  -3   9  19        131.31        117.47        51.57 o                         
  -1   9  19      36016.53      35322.01       436.70 o                         
   1   9  19      31923.78      31400.48       427.59 o                         
   3   9  19       8687.32       8412.66       208.19 o                         
   5   9  19      20517.26      19925.54       335.94 o                         
   7   9  19       1926.14       1989.48       127.95 o                         
   9   9  19       3818.88       3816.69       157.41 o                         
 -12  10  19        993.93       1044.93       128.73 o                         
 -10  10  19        778.14        774.43       116.31 o                         
  -8  10  19       1168.66       1346.50       133.76 o                         
  -6  10  19       2134.65       2285.11       151.31 o                         
  -4  10  19       9507.99       9065.07       445.67 o                         
  -2  10  19         11.56         22.81        71.45 o                         
   0  10  19      27156.61      26102.93       375.82 o                         
   2  10  19         29.75         88.65        69.15 o                         
   4  10  19      18633.75      17722.15       318.23 o                         
   6  10  19       2859.42       2653.66       143.19 o                         
   8  10  19        965.77        997.74       100.79 o                         
 -11  11  19        216.76        211.32        77.74 o                         
  -9  11  19        497.15        453.63       102.37 o                         
  -7  11  19         75.55          7.68        79.36 o                         
  -5  11  19         10.30        197.96        74.87 o                         
  -3  11  19        237.89        329.18        66.37 o                         
  -1  11  19         18.11         12.21        54.78 o                         
   1  11  19       3382.86       3710.40       151.93 o                         
   3  11  19       1475.77       1565.31       119.71 o                         
   5  11  19        864.95        919.77        97.31 o                         
   7  11  19         39.17        -35.42        60.21 o                         
 -10  12  19       1790.17       1845.40       186.69 o                         
  -8  12  19        262.45        378.42        91.88 o                         
  -6  12  19       1105.95       1209.33       129.27 o                         
  -4  12  19       1728.98       2016.95       147.43 o                         
  -2  12  19        614.23        518.82       111.56 o                         
   0  12  19       4181.34       4621.36       170.08 o                         
   2  12  19         23.34         23.51        89.95 o                         
   4  12  19       2648.40       2717.52       150.63 o                         
   6  12  19          8.02        157.01        63.59 o                         
  -9  13  19       1726.96       1825.38       208.65 o                         
  -7  13  19        157.42        179.82       102.36 o                         
  -5  13  19       6778.27       6705.50       233.90 o                         
  -3  13  19       2967.36       3207.79       142.22 o                         
  -1  13  19      14717.57      14626.32       294.87 o                         
   1  13  19       7894.82       7534.88       215.71 o                         
   3  13  19       5194.22       4768.81       178.50 o                         
   5  13  19       9866.63       9963.89       260.84 o                         
  -6  14  19       1182.35       1425.96       179.38 o                         
  -4  14  19       3691.91       3730.56       231.74 o                         
  -2  14  19       1180.30       1132.86       104.48 o                         
   0  14  19      10134.74      10226.51       262.67 o                         
   2  14  19        633.30        452.93        77.57 o                         
   4  14  19       2956.48       2878.52       162.81 o                         
  -3  15  19        356.85        337.71        97.71 o                         
  -1  15  19        324.81        421.79        85.73 o                         
   1  15  19         15.43        277.37        67.09 o                         
 -14   0  20      10558.31      10331.11       476.46 o                         
 -12   0  20       3482.75       3271.50       330.34 o                         
 -10   0  20      40063.98      38566.66       859.48 o                         
  -8   0  20         21.31        -71.73        71.73 o                         
  -6   0  20      46964.14      46566.72       977.27 o                         
  -4   0  20      19304.64      19613.00       409.62 o                         
  -2   0  20         74.09        187.35        51.85 o                         
   0   0  20        222.24        302.78        71.13 o                         
   2   0  20        148.18        119.97        49.05 o                         
   4   0  20      26146.18      24825.07       553.48 o                         
   6   0  20       6123.29       6219.80       323.20 o                         
   8   0  20       4089.87       4301.19       249.08 o                         
  10   0  20      12611.33      13150.73       385.83 o                         
  12   0  20       2263.43       2484.19       211.23 o                         
 -15   1  20       4231.63       4396.92       219.22 o                         
 -13   1  20        676.78        802.16       118.90 o                         
 -11   1  20      13115.17      12913.44       259.07 o                         
  -9   1  20       7753.96       7484.51       222.82 o                         
  -7   1  20       3575.22       3372.72       128.93 o                         
  -5   1  20      13545.05      13675.02       228.95 o                         
  -3   1  20        665.00        703.69        48.17 o                         
  -1   1  20       6588.86       7191.02       194.33 o                         
   1   1  20       2749.86       2692.56        81.35 o                         
   3   1  20       6610.66       6237.82       131.93 o                         
   5   1  20        110.50        136.82        77.05 o                         
   7   1  20        892.84        897.23        91.10 o                         
   9   1  20       2791.66       2910.51       142.19 o                         
  11   1  20        784.92        994.55       162.30 o                         
 -14   2  20         66.41         29.34        62.33 o                         
 -12   2  20          2.99        -56.92        56.92 o                         
 -10   2  20         25.62         48.89        53.03 o                         
  -8   2  20        600.03        536.09        75.28 o                         
  -6   2  20        616.95        675.94        83.72 o                         
  -4   2  20         53.65        144.54        37.21 o                         
  -2   2  20      15837.48      16036.77       260.94 o                         
   0   2  20       2679.67       2842.27        84.52 o                         
   2   2  20       4417.78       4395.02       113.79 o                         
   4   2  20        397.30        362.29        49.52 o                         
   6   2  20       3062.27       2987.07       125.81 o                         
   8   2  20        573.70        657.25       113.99 o                         
  10   2  20       1536.36       1579.89       140.29 o                         
  12   2  20        175.96        235.66       126.51 o                         
 -15   3  20       2905.13       2675.05       156.39 o                         
 -13   3  20       1560.78       1468.16       121.04 o                         
 -11   3  20       5788.81       5713.88       178.94 o                         
  -9   3  20       6570.02       6454.69       176.76 o                         
  -7   3  20       9542.58       9096.44       196.38 o                         
  -5   3  20      26778.72      26680.83       332.07 o                         
  -3   3  20       2700.42       2607.23        78.29 o                         
  -1   3  20       8157.15       8376.71       135.97 o                         
   1   3  20       1011.73       1060.24        73.94 o                         
   3   3  20       1065.60       1145.76        73.36 o                         
   5   3  20       6492.10       6472.87       146.46 o                         
   7   3  20          0.20         -3.17        47.25 o                         
   9   3  20      12063.68      11585.21       301.17 o                         
  11   3  20        605.33        764.65       210.30 o                         
 -14   4  20       5250.62       5209.70       187.41 o                         
 -12   4  20       1662.53       1667.98       120.79 o                         
 -10   4  20      20594.53      20347.41       323.79 o                         
  -8   4  20       1199.41       1081.88        92.42 o                         
  -6   4  20      19550.63      18853.69       280.99 o                         
  -4   4  20       6496.62       6474.06       135.19 o                         
  -2   4  20       9914.78      10249.18       151.38 o                         
   0   4  20       7046.64       6923.78       139.92 o                         
   2   4  20         60.95         89.85        49.23 o                         
   4   4  20       8904.68       8818.11       186.18 o                         
   6   4  20       1954.44       2335.49       154.60 o                         
   8   4  20      13853.29      13595.40       321.99 o                         
  10   4  20      19270.35      18315.09       538.79 o                         
  12   4  20        134.96        196.52        91.12 o                         
 -13   5  20       2840.57       2925.53       154.43 o                         
 -11   5  20       8930.16       8513.59       216.03 o                         
  -9   5  20       1178.19       1128.70        98.77 o                         
  -7   5  20        513.82        412.62        72.79 o                         
  -5   5  20       1936.31       1896.93       115.69 o                         
  -3   5  20       1411.12       1402.79        66.09 o                         
  -1   5  20       2033.62       2348.80       102.14 o                         
   1   5  20       9835.69       9452.04       166.47 o                         
   3   5  20       3761.42       3568.02       133.63 o                         
   5   5  20       4045.07       4143.46       145.97 o                         
   7   5  20        715.15        677.80       100.64 o                         
   9   5  20        405.11        506.74        93.55 o                         
  11   5  20        262.06        370.70       125.31 o                         
 -14   6  20       2323.84       2460.20       163.06 o                         
 -12   6  20       3299.03       3432.73       156.28 o                         
 -10   6  20          4.55          9.35        62.15 o                         
  -8   6  20         67.01        -59.14        59.14 o                         
  -6   6  20       6080.76       5713.57       161.71 o                         
  -4   6  20         72.60         39.45        41.58 o                         
  -2   6  20      15628.21      15556.16       193.24 o                         
   0   6  20       1376.58       1389.76        92.36 o                         
   2   6  20       5244.24       5145.05       155.69 o                         
   4   6  20         78.28         72.13        49.02 o                         
   6   6  20       2541.24       2545.64       130.05 o                         
   8   6  20       1392.09       1409.10       131.70 o                         
  10   6  20       6767.49       6815.74       245.83 o                         
 -13   7  20         22.03        -60.68        60.68 o                         
 -11   7  20       4719.60       4547.01       166.99 o                         
  -9   7  20        104.67         47.62        60.12 o                         
  -7   7  20       8167.23       8074.18       267.37 o                         
  -5   7  20       9767.20      10300.79       236.24 o                         
  -3   7  20       3585.34       3664.80       113.77 o                         
  -1   7  20      41745.57      40406.32       459.41 o                         
   1   7  20       2884.98       3159.65       130.20 o                         
   3   7  20       7466.94       7548.55       192.39 o                         
   5   7  20      10779.74      10755.96       236.59 o                         
   7   7  20        257.61        133.79        62.66 o                         
   9   7  20      10130.09      10145.22       296.95 o                         
  11   7  20       3796.42       3845.07       196.29 o                         
 -12   8  20       4473.80       4330.16       187.36 o                         
 -10   8  20       4112.74       4143.84       157.12 o                         
  -8   8  20        726.45        772.06        86.71 o                         
  -6   8  20       4745.79       4880.85       190.34 o                         
  -4   8  20       3329.20       3182.63       132.99 o                         
  -2   8  20       4041.76       3920.68       137.69 o                         
   0   8  20      24822.69      23199.44       339.53 o                         
   2   8  20       1186.95       1285.42        98.94 o                         
   4   8  20      21248.15      20443.91       333.82 o                         
   6   8  20       5583.70       5470.76       176.98 o                         
   8   8  20       3900.98       4418.81       198.72 o                         
  10   8  20       4024.04       3911.44       282.81 o                         
 -11   9  20       2240.61       2351.66       137.80 o                         
  -9   9  20        457.62        605.19       109.96 o                         
  -7   9  20        677.15        574.47       117.90 o                         
  -5   9  20        483.01        600.26        81.05 o                         
  -3   9  20       2067.12       2140.71       109.25 o                         
  -1   9  20        157.75        363.93        67.79 o                         
   1   9  20       3403.47       3493.37       155.38 o                         
   3   9  20       1266.88       1580.25       141.67 o                         
   5   9  20       2265.90       2591.59       139.20 o                         
   7   9  20       1962.30       1969.64       128.07 o                         
   9   9  20        425.08        439.00       120.65 o                         
 -12  10  20          7.09        141.38        80.49 o                         
 -10  10  20       1641.53       1666.85       153.13 o                         
  -8  10  20        722.12        757.58       117.34 o                         
  -6  10  20       2268.87       2404.56       165.83 o                         
  -4  10  20       1501.02       1629.16       139.93 o                         
  -2  10  20       2592.96       2627.53       126.46 o                         
   0  10  20       3286.66       3454.91       143.82 o                         
   2  10  20        798.23        839.73       119.20 o                         
   4  10  20       3135.84       3359.06       148.96 o                         
   6  10  20        204.53        291.04        62.64 o                         
   8  10  20       1145.17       1306.33       114.33 o                         
 -11  11  20       1495.78       1873.03       208.01 o                         
  -9  11  20         24.62         31.99        76.45 o                         
  -7  11  20      10756.08      10961.83       294.67 o                         
  -5  11  20      11284.01      11492.69       285.31 o                         
  -3  11  20          9.54         35.44        69.85 o                         
  -1  11  20      10293.70      10473.82       239.70 o                         
   1  11  20       1933.54       2032.28       127.41 o                         
   3  11  20      12559.14      12338.55       270.57 o                         
   5  11  20      11085.10      10894.18       261.77 o                         
   7  11  20       1313.68       1466.19       117.65 o                         
  -8  12  20        216.69        135.94        91.51 o                         
  -6  12  20       2915.02       2983.94       234.52 o                         
  -4  12  20        699.95        760.35       105.37 o                         
  -2  12  20       3369.39       3492.87       146.46 o                         
   0  12  20      12441.82      12534.65       272.35 o                         
   2  12  20        126.51         63.58        54.78 o                         
   4  12  20       8703.67       8756.51       238.41 o                         
   6  12  20       2101.36       2293.89       147.42 o                         
  -7  13  20          4.29         46.10        91.77 o                         
  -5  13  20         29.11         15.09        72.06 o                         
  -3  13  20        234.03        392.31        91.92 o                         
  -1  13  20        539.48        813.03        86.17 o                         
   1  13  20          0.54         49.14        51.46 o                         
   3  13  20        677.59        788.44        95.14 o                         
   5  13  20       2244.35       2440.79       150.13 o                         
  -6  14  20       2109.82       2020.33       227.64 o                         
  -4  14  20       3278.34       3344.46       181.52 o                         
  -2  14  20          3.48         37.06        71.14 o                         
   0  14  20       5584.08       5843.78       225.26 o                         
   2  14  20        281.22        354.66        70.67 o                         
 -15   1  21        715.18        646.69        94.20 o                         
 -13   1  21       1019.04        835.87       101.50 o                         
 -11   1  21      20878.02      19828.72       328.20 o                         
  -9   1  21       3425.23       3641.80       144.06 o                         
  -7   1  21      15433.24      15452.13       260.09 o                         
  -5   1  21      18660.67      18179.03       270.91 o                         
  -3   1  21       1996.24       2333.23        92.45 o                         
  -1   1  21      20256.21      21150.26       320.33 o                         
   1   1  21       2057.76       1984.66        74.80 o                         
   3   1  21       4404.15       4677.64       118.98 o                         
   5   1  21       1886.61       1957.03       119.52 o                         
   7   1  21        327.64        229.93        62.52 o                         
   9   1  21       1729.98       1742.56       120.39 o                         
  11   1  21        101.40        107.09        93.53 o                         
 -14   2  21         40.73         24.36        70.07 o                         
 -12   2  21      13728.77      13619.25       279.68 o                         
 -10   2  21      14359.74      13825.42       265.52 o                         
  -8   2  21       4506.46       4358.37       149.30 o                         
  -6   2  21      38882.89      37615.25       422.08 o                         
  -4   2  21       4876.62       4802.05       140.56 o                         
  -2   2  21      37444.58      37664.63       321.83 o                         
   0   2  21      17713.59      17583.93       203.61 o                         
   2   2  21       5091.77       5141.48       123.90 o                         
   4   2  21       1293.92       1242.16        75.42 o                         
   6   2  21         20.73         75.44        59.75 o                         
   8   2  21       1776.02       1936.26       138.78 o                         
  10   2  21       1649.76       1640.52       148.82 o                         
  12   2  21       2298.50       2440.14       196.06 o                         
 -15   3  21       3112.96       3089.14       165.86 o                         
 -13   3  21       1289.30       1356.30       120.14 o                         
 -11   3  21       7879.58       7760.02       210.55 o                         
  -9   3  21        454.21        353.49        72.52 o                         
  -7   3  21       8729.34       8583.64       455.26 o                         
  -5   3  21      10138.36       9734.61       200.32 o                         
  -3   3  21        378.08        364.53        41.08 o                         
  -1   3  21       3115.61       3328.81        96.12 o                         
   1   3  21       2182.80       2356.47        94.09 o                         
   3   3  21       5888.02       5848.05       137.67 o                         
   5   3  21        478.94        509.99        73.68 o                         
   7   3  21       2554.60       2612.15       157.04 o                         
   9   3  21       2424.54       2396.09       161.83 o                         
  11   3  21        366.04        383.73        94.35 o                         
 -14   4  21        401.10        520.86        91.56 o                         
 -12   4  21       2445.20       2544.86       142.12 o                         
 -10   4  21        176.73        311.60        72.33 o                         
  -8   4  21        206.47        158.58        62.20 o                         
  -6   4  21       3780.99       3913.26       139.96 o                         
  -4   4  21       2250.36       2201.27        93.39 o                         
  -2   4  21       7817.46       7644.70       133.69 o                         
   0   4  21        734.85        856.17        66.28 o                         
   2   4  21       6769.82       6856.11       146.41 o                         
   4   4  21       1105.65       1154.45        92.32 o                         
   6   4  21         34.55        -14.24        70.61 o                         
   8   4  21       1266.86       1412.52       132.15 o                         
  10   4  21       6180.66       6511.71       241.73 o                         
 -13   5  21       1209.96       1155.54       110.43 o                         
 -11   5  21       2351.02       2444.05       136.73 o                         
  -9   5  21       6357.67       5979.08       179.03 o                         
  -7   5  21       7847.29       7464.77       216.70 o                         
  -5   5  21      13309.42      13146.01       234.50 o                         
  -3   5  21       6164.99       6233.23       121.26 o                         
  -1   5  21       9708.17      10012.18       172.42 o                         
   1   5  21       6468.12       6078.47       182.85 o                         
   3   5  21       6980.80       6890.89       180.70 o                         
   5   5  21       3503.69       3426.46       136.04 o                         
   7   5  21        422.51        550.72        94.61 o                         
   9   5  21      17896.29      17657.10       388.78 o                         
  11   5  21       3981.86       4372.55       214.56 o                         
 -14   6  21        277.66        420.47       128.53 o                         
 -12   6  21      10652.75      10571.73       334.38 o                         
 -10   6  21       3360.34       3412.33       149.54 o                         
  -8   6  21       4794.90       4843.32       158.57 o                         
  -6   6  21      20953.74      20772.52       379.23 o                         
  -4   6  21        164.94         95.16        41.01 o                         
  -2   6  21      11950.73      11813.23       221.37 o                         
   0   6  21      16042.98      15729.16       265.57 o                         
   2   6  21       5521.47       5779.60       166.84 o                         
   4   6  21      23543.82      23242.14       349.14 o                         
   6   6  21         10.28         77.26        69.39 o                         
   8   6  21       6466.14       6734.27       329.47 o                         
  10   6  21       1631.40       1767.46       161.39 o                         
 -13   7  21       1836.68       2017.78       138.96 o                         
 -11   7  21       2320.91       2511.06       139.96 o                         
  -9   7  21        928.40       1026.91        98.44 o                         
  -7   7  21       3205.67       3172.96       133.39 o                         
  -5   7  21        111.83        226.83        60.06 o                         
  -3   7  21         89.95         87.45        29.52 o                         
  -1   7  21        518.76        819.04        88.79 o                         
   1   7  21       3696.09       3723.21       140.16 o                         
   3   7  21       2723.36       2865.70       130.23 o                         
   5   7  21       3190.66       3329.40       143.85 o                         
   7   7  21        215.20        236.50        57.18 o                         
   9   7  21         31.91        169.78        83.39 o                         
 -12   8  21        245.39        182.90        67.47 o                         
 -10   8  21       3914.01       4107.44       159.29 o                         
  -8   8  21        460.12        495.15       103.94 o                         
  -6   8  21       6069.02       5851.48       227.98 o                         
  -4   8  21        717.06        804.53        82.32 o                         
  -2   8  21       3795.29       3870.71       155.43 o                         
   0   8  21        160.06        281.42        59.01 o                         
   2   8  21       5332.18       5301.07       167.26 o                         
   4   8  21       4484.99       4661.55       166.98 o                         
   6   8  21       1243.87       1223.20       108.53 o                         
   8   8  21        392.11        504.17        80.59 o                         
  10   8  21       1385.10       1685.69       172.55 o                         
 -11   9  21       8412.12       8322.64       276.34 o                         
  -9   9  21       1979.33       2001.84       158.09 o                         
  -7   9  21       3022.96       3141.48       173.02 o                         
  -5   9  21        473.81        454.26        98.65 o                         
  -3   9  21       4701.48       4868.88       214.26 o                         
  -1   9  21      10352.72      10521.94       230.83 o                         
   1   9  21        102.43        133.98        48.73 o                         
   3   9  21      17664.45      16494.95       303.67 o                         
   5   9  21      14825.38      15128.12       370.22 o                         
   7   9  21       3781.08       3393.92       157.40 o                         
   9   9  21       9474.75       9770.85       302.24 o                         
 -10  10  21         32.92        125.42        96.22 o                         
  -8  10  21       1693.72       1797.72       154.24 o                         
  -6  10  21       1563.46       1430.62       137.31 o                         
  -4  10  21        283.83        324.39        85.12 o                         
  -2  10  21       5276.46       5264.23       168.21 o                         
   0  10  21       3985.65       4155.76       155.54 o                         
   2  10  21       6278.68       6123.93       188.08 o                         
   4  10  21      23396.04      22853.65       374.76 o                         
   6  10  21         23.47          5.88        76.64 o                         
   8  10  21       8424.66       8042.69       247.80 o                         
  -9  11  21         76.20          2.17        84.02 o                         
  -7  11  21          0.68        214.36        89.89 o                         
  -5  11  21       3129.01       2942.34       237.70 o                         
  -3  11  21       3166.60       3242.81       177.23 o                         
  -1  11  21        609.44        774.99        84.94 o                         
   1  11  21        211.85        234.87        66.35 o                         
   3  11  21         23.65        296.59       102.89 o                         
   5  11  21       1047.31       1297.69       120.50 o                         
   7  11  21        458.50        490.39        69.16 o                         
  -8  12  21       3153.19       3430.80       208.33 o                         
  -6  12  21       8384.49       8279.94       325.40 o                         
  -4  12  21       1551.31       1600.67       135.14 o                         
  -2  12  21       2367.65       2567.42       130.59 o                         
   0  12  21        976.38       1171.08       104.73 o                         
   2  12  21          1.99         24.41        53.80 o                         
   4  12  21       2513.46       2953.78       159.85 o                         
   6  12  21          1.21        125.71        55.40 o                         
  -7  13  21       3304.83       3316.26       233.58 o                         
  -5  13  21       3834.48       4026.62       251.30 o                         
  -3  13  21        339.28        301.39        81.31 o                         
  -1  13  21       7571.44       8035.43       271.42 o                         
   1  13  21       1017.38       1047.94       102.69 o                         
   3  13  21       7939.64       8071.15       231.63 o                         
  -4  14  21        384.81        448.79        96.75 o                         
  -2  14  21       3726.30       3642.02       239.26 o                         
   0  14  21        372.86        555.20        76.72 o                         
   2  14  21        381.74        234.56        67.09 o                         
 -14   0  22       1098.69       1221.79       242.20 o                         
 -12   0  22      10127.76       9789.44       337.78 o                         
 -10   0  22      14972.28      14569.21       671.54 o                         
  -8   0  22       7129.90       6831.98       253.63 o                         
  -6   0  22      40157.68      39110.21      1167.06 o                         
  -4   0  22          7.77         57.10        70.08 o                         
  -2   0  22      22628.40      22682.91       338.23 o                         
   0   0  22       9975.14       9581.61       210.74 o                         
   2   0  22      20850.92      20535.96       406.05 o                         
   4   0  22       5142.62       4743.54       209.84 o                         
   6   0  22          1.14        111.83        78.35 o                         
   8   0  22         53.61        127.22        80.93 o                         
  10   0  22        192.83        197.49        88.57 o                         
  12   0  22       1492.53       1040.03       159.51 o                         
 -15   1  22        166.58        122.77        88.42 o                         
 -13   1  22       4660.66       4725.51       269.08 o                         
 -11   1  22       3109.71       3238.30       148.41 o                         
  -9   1  22       1074.09       1137.98        98.91 o                         
  -7   1  22      18881.30      18553.58       291.51 o                         
  -5   1  22       5913.33       5845.41       160.00 o                         
  -3   1  22      16540.78      16415.97       195.81 o                         
  -1   1  22      38181.81      38139.61       400.42 o                         
   1   1  22          1.47        144.05        46.56 o                         
   3   1  22       8829.09       8738.42       212.89 o                         
   5   1  22        133.41         83.44        57.38 o                         
   7   1  22        629.45        659.12        86.56 o                         
   9   1  22       1285.69       1557.52       121.42 o                         
  11   1  22         97.20         84.22        91.35 o                         
 -14   2  22        115.89         31.52        77.56 o                         
 -12   2  22          2.86        105.33        68.65 o                         
 -10   2  22       3723.72       3956.46       173.07 o                         
  -8   2  22       3081.91       3074.69       133.65 o                         
  -6   2  22        102.16        200.91        63.54 o                         
  -4   2  22        486.29        400.79        65.67 o                         
  -2   2  22       1549.52       2398.05       105.42 o                         
   0   2  22       4006.89       4262.24       103.83 o                         
   2   2  22        300.52        504.43        57.17 o                         
   4   2  22         59.94        131.24        59.14 o                         
   6   2  22          5.42         90.18        53.29 o
[truncated: 77,358 more chars]
