# Supplementary material for: Synthesis and structures of dinuclear palladium complexes with 1,3-benzimidazolidine-2-thione and 1,3-imidazoline-2-thione
Source: Acta Crystallogr E Crystallogr Commun. 2023 Jan 10;79(Pt 2):79–84. doi: 10.1107/S2056989023000166 (PMC9912462; doi:10.1107/S2056989023000166)
Supplement: Supplementary file 3 [file e-79-00079-2sup3.hkl]

data_2                                                                          
_shelx_title ' tr150 in P2(1)/c'                                                
_shelx_refln_list_code          4                                               
_shelx_F_calc_maximum      546.56                                               
_exptl_crystal_F_000      2035.04                                               
_reflns_d_resolution_high  0.6567                                               
                                                                                
loop_                                                                           
 _space_group_symop_operation_xyz                                               
 'x, y, z'                                                                      
 '-x, y+1/2, -z+1/2'                                                            
 '-x, -y, -z'                                                                   
 'x, -y-1/2, z-1/2'                                                             
                                                                                
_cell_length_a    12.7916                                                       
_cell_length_b    14.6718                                                       
_cell_length_c    25.3760                                                       
_cell_angle_alpha  90.000                                                       
_cell_angle_beta  101.349                                                       
_cell_angle_gamma  90.000                                                       
                                                                                
_shelx_F_squared_multiplier     1.000                                           
                                                                                
loop_                                                                           
 _refln_index_h                                                                 
 _refln_index_k                                                                 
 _refln_index_l                                                                 
 _refln_F_squared_calc                                                          
 _refln_F_squared_meas                                                          
 _refln_F_squared_sigma                                                         
 _refln_observed_status                                                         
   3   0   0        240.50        236.89        17.71 o                         
   4   0   0      59784.30      56931.89       594.75 o                         
   5   0   0          5.14          3.77        21.60 o                         
   6   0   0      10788.20       9690.87       153.17 o                         
   7   0   0        788.27        742.79        34.50 o                         
   8   0   0        495.96        490.02        40.71 o                         
   9   0   0         11.62          0.35        30.94 o                         
  10   0   0       5744.06       5798.22       177.36 o                         
  11   0   0        141.93        153.36       107.20 o                         
  12   0   0       1430.68       1354.22       132.44 o                         
  13   0   0        702.66        699.39       126.50 o                         
  14   0   0       6754.05       6881.07       230.60 o                         
  16   0   0       2228.85       2241.02       179.48 o                         
  17   0   0        457.95        441.45       150.42 o                         
  18   0   0       2366.21       2107.43       211.40 o                         
   3   1   0      13223.64      14412.21        91.37 o                         
   4   1   0          2.70         18.92        24.83 o                         
   5   1   0      11356.86      10777.97        80.37 o                         
   6   1   0         93.64        100.54        23.55 o                         
   7   1   0        750.49        743.05        32.81 o                         
   8   1   0          4.33         -9.54        31.58 o                         
   9   1   0        987.32        972.18        51.70 o                         
  10   1   0        172.48         83.69        40.25 o                         
  11   1   0       4853.08       4636.44       233.88 o                         
  12   1   0         16.04         20.18        98.97 o                         
  13   1   0        961.37        841.58        91.26 o                         
  14   1   0         19.77        -62.37        88.91 o                         
  15   1   0       3343.53       3445.61       140.20 o                         
  16   1   0        102.60         56.24        96.85 o                         
  17   1   0         66.26         63.62        98.14 o                         
  18   1   0        239.67         94.09       120.47 o                         
   3   2   0        141.65        131.61        33.16 o                         
   4   2   0        413.00        482.56        39.00 o                         
   5   2   0       1696.86       1591.05        52.67 o                         
   6   2   0        436.47        399.72        28.98 o                         
   7   2   0        976.68        922.92        36.17 o                         
   8   2   0         39.59         45.77        32.45 o                         
   9   2   0       1714.45       1650.02        50.39 o                         
  10   2   0        982.03        950.84       104.51 o                         
  11   2   0         88.37         47.10        46.21 o                         
  12   2   0         79.82        118.94        75.52 o                         
  13   2   0          1.98        -72.12        79.80 o                         
  14   2   0         86.42        102.92        85.96 o                         
  15   2   0          0.48         -5.55       132.84 o                         
  16   2   0         73.50        223.04        99.48 o                         
  17   2   0        299.19        275.03       101.02 o                         
  18   2   0         78.32        147.60       115.49 o                         
   2   3   0       1391.01       1476.96        57.53 o                         
   3   3   0      30340.22      31817.37       158.94 o                         
   4   3   0        439.98        483.17        39.90 o                         
   5   3   0      12328.37      12132.57       300.83 o                         
   6   3   0       5159.10       5526.42        91.83 o                         
   7   3   0       1813.60       1927.36        54.87 o                         
   8   3   0        332.45        419.30        37.62 o                         
   9   3   0       8614.01       8891.62       221.33 o                         
  10   3   0       2307.08       2407.65        81.24 o                         
  11   3   0       2166.87       2459.39       287.74 o                         
  12   3   0         24.66         -8.37        69.92 o                         
  13   3   0        715.38        604.96        93.47 o                         
  14   3   0        254.69        255.16        94.57 o                         
  15   3   0       5167.36       5026.55       158.51 o                         
  16   3   0        115.48        268.98       174.00 o                         
  17   3   0         64.99         71.03       101.72 o                         
  18   3   0         10.62        148.72       161.51 o                         
   0   4   0     151264.05     155658.22      1696.94 o                         
   1   4   0        735.55        728.44        41.10 o                         
   2   4   0       4691.61       4794.42        97.14 o                         
   3   4   0        613.16        615.74        41.53 o                         
   4   4   0      69866.25      67740.88       335.81 o                         
   5   4   0        304.21        393.17        25.72 o                         
   6   4   0      22603.70      21752.51       557.58 o                         
   7   4   0        861.20        906.68        63.61 o                         
   8   4   0       3909.74       4020.38        74.70 o                         
   9   4   0         17.42         25.04        52.67 o                         
  10   4   0       9664.90       9939.23       132.93 o                         
  11   4   0         19.56         27.04        58.75 o                         
  12   4   0         37.03         34.28        71.57 o                         
  13   4   0       1267.65       1317.41       104.65 o                         
  14   4   0       7143.55       7128.41       171.97 o                         
  15   4   0        257.05        246.80       101.60 o                         
  16   4   0       1364.04       1508.79       125.16 o                         
  17   4   0         21.23        115.64       108.89 o                         
  18   4   0       1300.31       1242.88       134.56 o                         
   1   5   0      25960.12      25588.13       145.44 o                         
   2   5   0       8804.96       8629.35        92.90 o                         
   3   5   0       2545.40       3194.00        97.42 o                         
   4   5   0          4.63         43.31        40.76 o                         
   5   5   0      41215.21      42443.43       231.52 o                         
   6   5   0        844.92        782.16        29.70 o                         
   7   5   0       8011.87       7919.79       221.44 o                         
   8   5   0        120.48        127.07        37.55 o                         
   9   5   0       2546.23       2564.87       148.92 o                         
  10   5   0        179.09         98.72        45.04 o                         
  11   5   0       2017.29       2382.55        67.39 o                         
  12   5   0        195.05        242.45        50.91 o                         
  13   5   0       1588.99       1401.31        74.86 o                         
  14   5   0        359.82        327.04       100.83 o                         
  15   5   0       1104.49       1217.64       121.89 o                         
  16   5   0        146.31        129.79       102.93 o                         
  17   5   0          0.04        -67.96       157.25 o                         
  18   5   0        321.26        486.40       178.17 o                         
   0   6   0      21921.21      24568.37       217.32 o                         
   1   6   0       1466.89       1513.82        55.16 o                         
   2   6   0       5427.89       6048.54        86.12 o                         
   3   6   0       4282.63       4466.04        81.16 o                         
   4   6   0       6537.76       6655.97       146.94 o                         
   5   6   0       1192.76       1166.55        63.16 o                         
   6   6   0        908.28        555.95       191.30 o                         
   7   6   0        145.46        147.35        23.23 o                         
   8   6   0       2376.68       2146.30       143.87 o                         
   9   6   0        601.41        580.86        45.16 o                         
  10   6   0        275.11        196.01        97.70 o                         
  11   6   0        450.34        381.89        48.26 o                         
  12   6   0          2.16          9.98        47.71 o                         
  13   6   0         26.59         17.95        75.82 o                         
  14   6   0        536.76        528.00       108.23 o                         
  15   6   0        304.93        235.20       106.64 o                         
  16   6   0        108.23         68.05       104.53 o                         
  17   6   0        602.72        798.90       122.34 o                         
  18   6   0        280.93        396.07       167.69 o                         
   1   7   0       3257.58       3048.68        72.55 o                         
   2   7   0        455.19        482.23        51.93 o                         
   3   7   0      17893.41      18548.84       156.53 o                         
   4   7   0        611.60        673.34        56.46 o                         
   5   7   0      19925.13      20399.32       266.09 o                         
   6   7   0        367.60        405.37        63.46 o                         
   7   7   0        837.22        743.70        72.48 o                         
   8   7   0         60.03         49.63        19.68 o                         
   9   7   0      14632.24      15835.03       204.10 o                         
  10   7   0       2865.43       2667.84       205.24 o                         
  11   7   0       1349.69       1255.35        80.16 o                         
  12   7   0        236.88        178.14        70.31 o                         
  13   7   0       2518.46       2445.22       115.27 o                         
  14   7   0       1641.75       1729.90       105.56 o                         
  15   7   0       2869.48       3062.66       145.64 o                         
  16   7   0        300.46        301.03       110.52 o                         
  17   7   0         19.23         82.75       113.36 o                         
   0   8   0       5338.31       5389.88       134.70 o                         
   1   8   0       1774.62       1775.40        55.72 o                         
   2   8   0      10183.03      10593.85       127.66 o                         
   3   8   0        953.10        801.59       190.26 o                         
   4   8   0      14303.69      13344.38       151.66 o                         
   5   8   0        115.00        151.57        61.46 o                         
   6   8   0      10959.80      11194.19       231.32 o                         
   7   8   0         46.14        100.91       102.49 o                         
   8   8   0       6596.58       6356.62       139.67 o                         
   9   8   0       1013.72        930.74       174.34 o                         
  10   8   0      17055.92      18301.30       229.57 o                         
  11   8   0         41.54         79.73        82.09 o                         
  12   8   0         37.84         18.89        72.18 o                         
  13   8   0        518.59        479.82        84.84 o                         
  14   8   0       4837.34       5324.97       144.13 o                         
  15   8   0        406.95        402.76       106.80 o                         
  16   8   0        798.82        819.24       122.60 o                         
  17   8   0         69.82         54.78       148.93 o                         
   1   9   0       4118.42       4043.42        94.54 o                         
   2   9   0       4101.95       4078.69        93.27 o                         
   3   9   0       1410.22       1416.90       128.54 o                         
   4   9   0       1310.88       1494.50        80.00 o                         
   5   9   0      12129.02      12229.50       219.88 o                         
   6   9   0       1348.35       1354.94        87.79 o                         
   7   9   0         77.79        213.02       113.84 o                         
   8   9   0       2843.53       2852.94       171.49 o                         
   9   9   0       7942.98       8083.65       256.98 o                         
  10   9   0         11.37         45.32        89.43 o                         
  11   9   0       1020.40       1164.75       134.52 o                         
  12   9   0        487.95        484.64       102.96 o                         
  13   9   0        113.79        141.45        82.33 o                         
  14   9   0        190.84        187.34        88.10 o                         
  15   9   0        802.64        772.17        98.09 o                         
  16   9   0         11.14         49.84       105.70 o                         
  17   9   0        304.75        240.99       165.45 o                         
   0  10   0       7122.27       7553.38       176.84 o                         
   1  10   0         58.47         10.71        63.81 o                         
   2  10   0         13.08         -9.18        61.67 o                         
   3  10   0       4931.53       4225.99       275.27 o                         
   4  10   0        314.57        404.50        77.43 o                         
   5  10   0        697.52        606.78        83.88 o                         
   6  10   0        283.16        260.90        83.63 o                         
   7  10   0       3148.80       3441.21       117.73 o                         
   8  10   0        178.95        257.71        82.65 o                         
   9  10   0          0.43        -29.80       126.65 o                         
  10  10   0        324.82        402.24       170.72 o                         
  11  10   0       2062.94       2349.06       195.70 o                         
  12  10   0        526.40        455.60       148.16 o                         
  13  10   0         59.59         12.85        84.51 o                         
  14  10   0        367.78        470.13        95.39 o                         
  15  10   0         31.19         54.27        94.73 o                         
  16  10   0        151.26        208.01       112.36 o                         
   1  11   0       4471.34       4062.98       111.10 o                         
   2  11   0        818.67        767.75        75.10 o                         
   3  11   0         55.51        131.82        38.76 o                         
   4  11   0        162.09        281.79        82.75 o                         
   5  11   0       7268.86       6877.72       145.07 o                         
   6  11   0        806.84        678.59        91.88 o                         
   7  11   0         82.38         99.23        78.72 o                         
   8  11   0        152.18        273.10        91.95 o                         
   9  11   0      11710.43      11594.54       202.59 o                         
  10  11   0        725.57        729.29       155.91 o                         
  11  11   0        945.77        980.53       169.92 o                         
  12  11   0         70.28         27.35       157.19 o                         
  13  11   0       2423.85       2830.91       146.42 o                         
  14  11   0          7.98        -29.82       112.16 o                         
  15  11   0        879.16        919.09       128.88 o                         
   0  12   0       1545.11       1551.53       127.74 o                         
   1  12   0        836.65        878.34        86.05 o                         
   2  12   0        709.76        742.60        86.58 o                         
   3  12   0          0.55         14.65        35.53 o                         
   4  12   0       5940.55       5765.22       134.61 o                         
   5  12   0        642.88        547.23        86.17 o                         
   6  12   0       4365.24       4558.06       298.94 o                         
   7  12   0        693.98        918.19       100.05 o                         
   8  12   0       4857.52       4646.02       442.55 o                         
   9  12   0        375.35        275.41       107.22 o                         
  10  12   0       6194.31       6764.74       226.73 o                         
  11  12   0        247.74        188.51       109.83 o                         
  12  12   0          7.79         38.85       105.73 o                         
  13  12   0         30.04         17.97       107.33 o                         
  14  12   0       1490.09       1591.96       134.66 o                         
   1  13   0        298.26        203.95        78.15 o                         
   2  13   0          3.51         79.88        75.67 o                         
   3  13   0        385.55        333.60       115.85 o                         
   4  13   0       2234.84       2405.83       110.85 o                         
   5  13   0       2720.55       2832.79       120.57 o                         
   6  13   0       3325.82       3485.73       130.92 o                         
   7  13   0          1.61        -47.28        91.30 o                         
   8  13   0       5135.58       5772.34       371.06 o                         
   9  13   0       3428.76       3380.94       146.05 o                         
  10  13   0         40.91         36.49       102.25 o                         
  11  13   0        906.45        904.78       120.95 o                         
  12  13   0       1107.95       1122.39       129.00 o                         
  13  13   0          2.71         40.48       110.91 o                         
  14  13   0          1.13         38.23        89.63 o                         
   0  14   0       3054.23       3141.18       173.21 o                         
   1  14   0       1203.49       1278.00        94.90 o                         
   2  14   0         61.83         31.03        82.34 o                         
   3  14   0       4379.68       4676.24       138.39 o                         
   4  14   0       1811.13       1967.21       113.03 o                         
   5  14   0        132.92        181.91        94.46 o                         
   6  14   0        572.78        599.05       145.20 o                         
   7  14   0       4937.80       5094.99       339.17 o                         
   8  14   0         94.99         47.79       144.56 o                         
   9  14   0        778.98        783.54       111.33 o                         
  10  14   0         56.22        130.74       110.31 o                         
  11  14   0        608.11        678.45       119.34 o                         
  12  14   0        281.24        203.86       113.63 o                         
  13  14   0        157.60        257.24       114.23 o                         
   1  15   0       5175.57       5120.51       143.37 o                         
   2  15   0        986.66       1060.40       101.89 o                         
   3  15   0        570.16        586.79        95.26 o                         
   4  15   0         34.69         63.47        93.72 o                         
   5  15   0       4365.24       3992.78       142.18 o                         
   6  15   0        704.84        730.81       106.20 o                         
   7  15   0        102.39         45.91       101.10 o                         
   8  15   0        174.83        325.27        99.44 o                         
   9  15   0        428.88        425.63       110.95 o                         
  10  15   0        136.84         90.32       109.57 o                         
  11  15   0        138.00        129.06       111.89 o                         
  12  15   0         10.10        -51.73       111.46 o                         
   0  16   0       5538.60       5237.55       216.57 o                         
   1  16   0         27.78        108.40        93.97 o                         
   2  16   0        259.20        280.46        96.37 o                         
   3  16   0        152.66        141.32        92.93 o                         
   4  16   0       2505.66       2435.24       122.11 o                         
   5  16   0        186.49        117.14        95.39 o                         
   6  16   0       1162.34       1043.19       113.08 o                         
   7  16   0        275.76        335.16       103.85 o                         
   8  16   0        214.00        191.45       120.48 o                         
   9  16   0         17.44        -20.22       104.16 o                         
  10  16   0        862.56        808.96       119.79 o                         
  11  16   0        238.41        225.93       109.92 o                         
   1  17   0         81.01        238.58        96.38 o                         
   2  17   0       1246.50       1251.48       116.52 o                         
   3  17   0         17.36        140.67        94.28 o                         
   4  17   0        224.88        239.56        97.63 o                         
   5  17   0        542.41        533.65       106.85 o                         
   6  17   0        705.83        763.82       111.80 o                         
   7  17   0        142.80        122.66       100.84 o                         
   8  17   0        737.05        689.93       113.75 o                         
   9  17   0        259.17        365.59       108.93 o                         
  10  17   0        136.65         55.91       104.38 o                         
   0  18   0        655.29        910.31       159.43 o                         
   1  18   0       1533.13       1447.58       118.73 o                         
   2  18   0          8.81        133.97        99.74 o                         
   3  18   0       1457.36       1504.34       121.09 o                         
   4  18   0        114.60         84.44       102.56 o                         
   5  18   0        242.44        148.68       104.46 o                         
   6  18   0          0.25        107.19        99.28 o                         
   7  18   0       1026.00       1140.98       137.73 o                         
   8  18   0         44.41         35.37       102.61 o                         
   9  18   0        102.40        141.85       131.06 o                         
   1  19   0       1726.50       1511.93       121.25 o                         
   2  19   0        354.15        531.52       121.37 o                         
   3  19   0         43.93         65.61       100.67 o                         
   4  19   0         26.33        -60.34        97.51 o                         
   5  19   0        513.53        470.97       114.38 o                         
   6  19   0        245.00        339.34       103.03 o                         
   7  19   0          4.66        -19.11       106.22 o                         
   8  19   0        102.02        109.42       108.70 o                         
   0  20   0       1170.82        727.93       160.23 o                         
   1  20   0         39.69        109.13        99.68 o                         
   2  20   0         50.11        136.61       100.25 o                         
   3  20   0        315.15        312.55       102.91 o                         
   4  20   0        549.70        339.42       110.97 o                         
   5  20   0          0.34        -41.33       101.76 o                         
   6  20   0        788.85        846.31       165.32 o                         
   7  20   0        136.89        261.43       151.34 o                         
   1  21   0        138.74         62.70       100.58 o                         
   2  21   0       1024.48       1022.63       118.57 o                         
   3  21   0          0.35         47.02        99.73 o                         
   4  21   0        141.23        181.20       105.71 o                         
   5  21   0        226.88        259.02       146.41 o                         
   1  22   0        318.77        402.40       152.08 o                         
   2  22   0         12.98        -80.65       146.70 o                         
   3  22   0        659.99        601.21       153.02 o                         
 -18   1   1        143.87         63.11       136.00 o                         
 -17   1   1         41.50        123.24        98.33 o                         
 -16   1   1         41.69         47.63       100.15 o                         
 -15   1   1       6652.40       6492.64       174.31 o                         
 -14   1   1         40.16        -75.28       128.88 o                         
 -13   1   1        155.27        101.74        79.46 o                         
 -12   1   1         62.69        -19.49        73.03 o                         
 -11   1   1       4491.24       4114.20       221.48 o                         
 -10   1   1        318.10        232.63        42.32 o                         
  -9   1   1       1360.63       1274.60        47.84 o                         
  -8   1   1        112.41        110.49        31.43 o                         
  -7   1   1       6439.15       6554.80        91.05 o                         
  -6   1   1         73.24         31.77        23.05 o                         
  -5   1   1      26094.44      26140.30       175.23 o                         
  -4   1   1        292.31        280.78        15.90 o                         
  -3   1   1       2595.47       2950.31        59.78 o                         
   3   1   1      60784.67      62563.61       709.24 o                         
   4   1   1        408.64        421.77        28.90 o                         
   5   1   1      19519.79      19029.88       128.69 o                         
   6   1   1        187.30        231.38        23.91 o                         
   7   1   1       2922.06       2861.26        45.85 o                         
   8   1   1        986.72        957.16        40.56 o                         
   9   1   1       3062.14       2800.01       121.22 o                         
  10   1   1        690.21        742.46        46.79 o                         
  11   1   1       2616.36       2354.48       125.14 o                         
  12   1   1        549.03        388.47        73.37 o                         
  13   1   1       1393.50       1471.98        99.23 o                         
  14   1   1         78.00         44.51        88.29 o                         
  15   1   1       2483.34       2407.66       124.51 o                         
  16   1   1        130.41         74.28        90.73 o                         
  17   1   1        490.37        428.13       106.13 o                         
  18   1   1         53.05         41.73       117.72 o                         
 -18   2   1       1374.92       1317.59       138.78 o                         
 -17   2   1         26.98        113.24        99.49 o                         
 -16   2   1       4173.21       4213.27       152.32 o                         
 -15   2   1        252.46        207.62       105.09 o                         
 -14   2   1       6155.31       5916.47       176.33 o                         
 -13   2   1        454.12        477.77        86.25 o                         
 -12   2   1       3411.60       3702.47       118.61 o                         
 -11   2   1         89.78         -5.61        48.44 o                         
 -10   2   1       4048.48       4536.21       208.90 o                         
  -9   2   1          3.45         21.24        39.01 o                         
  -8   2   1        778.63        755.31        38.95 o                         
  -7   2   1        283.27        263.30        30.66 o                         
  -6   2   1      21032.06      19822.17       132.24 o                         
  -5   2   1        993.95       1021.16        25.17 o                         
  -4   2   1      17982.54      17928.14       120.37 o                         
  -3   2   1       1178.04       1162.91        52.02 o                         
   3   2   1        805.89        945.72        58.20 o                         
   4   2   1     129506.16     127776.60      2610.91 o                         
   5   2   1       1057.39       1087.16        47.67 o                         
   6   2   1       2694.82       2395.28        45.42 o                         
   7   2   1         37.54         46.55        25.52 o                         
   8   2   1      12469.68      12902.78       169.07 o                         
   9   2   1        472.51        412.50        40.77 o                         
  10   2   1      18752.16      18431.24       702.93 o                         
  11   2   1       1755.64       1589.20        68.44 o                         
  12   2   1        173.79        141.76        72.48 o                         
  13   2   1        175.30         30.83        79.01 o                         
  14   2   1       6119.16       5932.59       157.64 o                         
  15   2   1          7.67        -39.70       124.93 o                         
  16   2   1        342.26        318.02       102.26 o                         
  17   2   1        190.33        340.15       103.70 o                         
  18   2   1       2614.62       2586.71       154.51 o                         
 -18   3   1        297.26        376.83       165.50 o                         
 -17   3   1         37.40        106.19        98.64 o                         
 -16   3   1         36.73        -38.03       102.71 o                         
 -15   3   1       1822.97       1889.77       123.23 o                         
 -14   3   1        992.00        873.70       102.77 o                         
 -13   3   1        494.53        468.35        83.12 o                         
 -12   3   1         34.05         87.58        73.77 o                         
 -11   3   1       1098.97       1370.70        93.92 o                         
 -10   3   1        618.82        551.58        67.54 o                         
  -9   3   1        595.57        582.46        44.03 o                         
  -8   3   1        225.06        241.09        36.99 o                         
  -7   3   1       7517.40       8003.61        98.87 o                         
  -6   3   1        364.63        335.29        19.05 o                         
  -5   3   1      41888.43      43568.85       394.38 o                         
  -4   3   1       1503.59       1540.21        48.78 o                         
  -3   3   1         89.87        131.23        32.94 o                         
  -2   3   1       1149.78       1143.73        39.42 o                         
   2   3   1       3556.34       3403.25        70.06 o                         
   3   3   1      16220.57      16202.18        69.67 o                         
   4   3   1       1135.90       1103.05        30.16 o                         
   5   3   1      35499.39      36940.96       569.41 o                         
   6   3   1         21.62         72.61        33.54 o                         
   7   3   1          5.56         73.34        47.88 o                         
   8   3   1        405.92        386.98        38.64 o                         
   9   3   1       9637.60       9924.23       277.41 o                         
  10   3   1        648.25        679.20        52.16 o                         
  11   3   1       2683.81       2548.83       169.63 o                         
  12   3   1         77.69         72.05        73.94 o                         
  13   3   1       2691.47       2609.86       260.40 o                         
  14   3   1         54.65        -20.76        92.39 o                         
  15   3   1        977.17        979.12        81.50 o                         
  16   3   1        458.25        506.25       120.78 o                         
  17   3   1        270.78        170.58       106.19 o                         
  18   3   1        109.47         29.42       126.58 o                         
 -18   4   1        256.92        246.86       113.32 o                         
 -17   4   1        375.03        360.02       113.40 o                         
 -16   4   1        122.44        185.87       101.66 o                         
 -15   4   1         61.73        -22.85        94.73 o                         
 -14   4   1        416.21        593.67        98.41 o                         
 -13   4   1        847.92        918.77        96.93 o                         
 -12   4   1        732.13        881.50       115.19 o                         
 -11   4   1        510.98        596.09        86.05 o                         
 -10   4   1       1048.73       1194.80        74.43 o                         
  -9   4   1        164.18        148.40        52.06 o                         
  -8   4   1        339.12        424.63        48.11 o                         
  -7   4   1       3057.00       2460.34       219.77 o                         
  -6   4   1        917.66        887.51        57.08 o                         
  -5   4   1        119.67         53.39        40.86 o                         
  -4   4   1         32.84        208.81        38.63 o                         
  -3   4   1       2078.82       2032.81        52.90 o                         
  -2   4   1       1435.49       1487.66        63.50 o                         
  -1   4   1        192.40        136.33        36.63 o                         
   0   4   1        424.91        543.40        38.39 o                         
   1   4   1       2796.08       2653.67        52.87 o                         
   2   4   1       7661.21       8750.48       125.03 o                         
   3   4   1       1326.60       1101.05       103.74 o                         
   4   4   1       1264.08       1570.50        38.23 o                         
   5   4   1       1228.46       1115.32        33.04 o                         
   6   4   1      23210.12      23645.24       431.97 o                         
   7   4   1       3172.46       3210.88        86.43 o                         
   8   4   1       2454.95       2494.17        87.36 o                         
   9   4   1        855.46        687.23        62.34 o                         
  10   4   1       1562.62       1464.78        75.79 o                         
  11   4   1        112.13         75.80        56.25 o                         
  12   4   1        141.67        262.11        76.64 o                         
  13   4   1        111.33        107.97        60.50 o                         
  14   4   1        361.03        445.74        73.34 o                         
  15   4   1        105.42        -30.55        97.16 o                         
  16   4   1        368.13        356.42       103.75 o                         
  17   4   1        251.01        263.31       117.55 o                         
  18   4   1        112.36        169.18       120.41 o                         
 -18   5   1        142.41        123.77       166.09 o                         
 -17   5   1          8.90          8.58       139.79 o                         
 -16   5   1        105.61        151.99       101.17 o                         
 -15   5   1       5044.39       5227.53       161.39 o                         
 -14   5   1          0.81        -43.13        91.28 o                         
 -13   5   1         33.98         63.05        61.18 o                         
 -12   5   1        422.77        508.24        73.50 o                         
 -11   5   1      10055.59      10277.78       145.28 o                         
 -10   5   1       3164.42       3290.01        96.88 o                         
  -9   5   1       3761.25       3863.59       112.12 o                         
  -8   5   1        884.30        622.73        79.09 o                         
  -7   5   1       4443.70       4658.86       257.73 o                         
  -6   5   1       1614.29       1627.07        67.30 o                         
  -5   5   1      31819.16      31277.74       321.07 o                         
  -4   5   1       3314.94       3138.64        71.50 o                         
  -3   5   1      13516.18      13581.89       168.46 o                         
  -2   5   1         70.37        119.96        41.58 o                         
  -1   5   1       4668.31       4865.84        71.27 o                         
   0   5   1        152.06        175.48        37.58 o                         
   1   5   1      65069.76      67717.40       901.46 o                         
   2   5   1        236.39        287.62        22.00 o                         
   3   5   1      28350.59      28031.92       247.31 o                         
   4   5   1       7239.30       7436.93        98.75 o                         
   5   5   1       9765.46       9820.46       142.11 o                         
   6   5   1         14.95         23.93        25.01 o                         
   7   5   1       7155.44       7301.77        88.87 o                         
   8   5   1         29.59         39.98        37.58 o                         
   9   5   1      17790.53      17631.53       652.23 o                         
  10   5   1          8.91        -28.32        42.58 o                         
  11   5   1         15.39         26.05        44.57 o                         
  12   5   1        103.61         80.73        49.23 o                         
  13   5   1       4526.55       4321.03       164.57 o                         
  14   5   1        744.97        574.15       100.21 o                         
  15   5   1       2902.12       2936.82       220.05 o                         
  16   5   1        177.51        249.06       104.13 o                         
  17   5   1        312.30        221.88       106.40 o                         
  18   5   1         12.53         -1.30       158.19 o                         
 -18   6   1        109.32        137.43       176.63 o                         
 -17   6   1         36.29         56.37       110.03 o                         
 -16   6   1       1575.38       1525.59       128.41 o                         
 -15   6   1        373.35        283.08       101.56 o                         
 -14   6   1       3219.06       3278.62       153.17 o                         
 -13   6   1         30.66          9.31        70.01 o                         
 -12   6   1       1052.96       1002.65        56.28 o                         
 -11   6   1       1681.87       1658.96        61.19 o                         
 -10   6   1      22058.70      21911.66       621.19 o                         
  -9   6   1        557.01        516.06        43.21 o                         
  -8   6   1        588.67        517.03        34.78 o                         
  -7   6   1        967.23        825.45       106.77 o                         
  -6   6   1      43119.73      42746.36       261.75 o                         
  -5   6   1        652.31        670.96        57.01 o                         
  -4   6   1      29304.74      28976.23       276.54 o                         
  -3   6   1        423.33        355.93        43.49 o                         
  -2   6   1      16454.31      16019.16       238.76 o                         
  -1   6   1        597.72        478.96        46.71 o                         
   0   6   1      54071.08      54903.51       224.06 o                         
   1   6   1       2266.32       2189.44       111.64 o                         
   2   6   1        734.02        991.84        48.98 o                         
   3   6   1         43.70         70.73        40.65 o                         
   4   6   1      20564.64      18934.85       234.45 o                         
   5   6   1       1992.54       1881.78        68.44 o                         
   6   6   1       5856.27       4818.04       425.73 o                         
   7   6   1         13.18         27.10        24.72 o                         
   8   6   1      18065.18      17330.31       738.42 o                         
   9   6   1       1399.80       1491.58        54.24 o                         
  10   6   1       9314.10       8973.87       376.04 o                         
  11   6   1        106.93        100.34        43.20 o                         
  12   6   1        771.13        612.89        54.69 o                         
  13   6   1        416.72        356.24        79.56 o                         
  14   6   1       7235.32       7345.31       179.22 o                         
  15   6   1        255.18        305.29       109.13 o                         
  16   6   1        159.33        133.01       107.84 o                         
  17   6   1        162.08        148.53       113.54 o                         
  18   6   1       1045.70        723.66       196.03 o                         
 -17   7   1        636.01        730.31       119.74 o                         
 -16   7   1        145.38         41.21       105.01 o                         
 -15   7   1        641.40        717.10       110.89 o                         
 -14   7   1        158.75         79.02        84.57 o                         
 -13   7   1         54.71         70.75        72.22 o                         
 -12   7   1        299.29        265.97        74.01 o                         
 -11   7   1       2449.79       2314.34       165.52 o                         
 -10   7   1         98.42         83.52        32.21 o                         
  -9   7   1       5004.86       4172.71       609.86 o                         
  -8   7   1        425.59        395.67        76.94 o                         
  -7   7   1       6260.54       6518.25       235.10 o                         
  -6   7   1         21.42         36.52        59.29 o                         
  -5   7   1      11209.35      11413.43       212.09 o                         
  -4   7   1       2605.01       2663.43        80.50 o                         
  -3   7   1       4730.20       4557.38       151.61 o                         
  -2   7   1       1577.93       1427.23        61.11 o                         
  -1   7   1      25691.47      26048.29       229.15 o                         
   0   7   1          5.25          9.55        43.91 o                         
   1   7   1      19129.54      20543.41       278.23 o                         
   2   7   1       5903.60       5644.79        91.31 o                         
   3   7   1       1690.73       1753.20       201.37 o                         
   4   7   1        343.54        318.64        53.36 o                         
   5   7   1      13400.51      13679.32       228.74 o                         
   6   7   1        343.76        265.51        58.72 o                         
   7   7   1         25.97         29.64        28.34 o                         
   8   7   1        951.77        814.73        55.88 o                         
   9   7   1      11972.34      12342.98       184.27 o                         
  10   7   1         45.53         55.03        36.06 o                         
  11   7   1       1008.02        926.33       116.23 o                         
  12   7   1         11.84        -21.36        69.59 o                         
  13   7   1       1483.56       1777.13        98.18 o                         
  14   7   1         15.94        -33.55        84.69 o                         
  15   7   1        597.61        734.19       114.55 o                         
  16   7   1        136.43         85.05       113.91 o                         
  17   7   1          8.52         40.60       110.38 o                         
 -17   8   1        165.29        121.70       170.00 o                         
 -16   8   1         57.79        236.17       106.83 o                         
 -15   8   1         78.07        -28.15       103.14 o                         
 -14   8   1        971.10       1079.60        94.44 o                         
 -13   8   1          9.26        -31.26        73.96 o                         
 -12   8   1         18.42         72.12        70.18 o                         
 -11   8   1       2245.47       2365.01       121.17 o                         
 -10   8   1       1229.19       1227.45       106.29 o                         
  -9   8   1        712.63        617.13        92.16 o                         
  -8   8   1          1.82         23.53        78.41 o                         
  -7   8   1       4375.28       4729.07       176.09 o                         
  -6   8   1          1.10         57.68       108.95 o                         
  -5   8   1        139.15        116.82        63.88 o                         
  -4   8   1        950.75        811.54        65.08 o                         
  -3   8   1       6553.63       6513.68       109.37 o                         
  -2   8   1       4253.28       4305.50       140.35 o                         
  -1   8   1        213.36        158.86        52.59 o                         
   0   8   1        201.86        260.65        44.44 o                         
   1   8   1        923.92        911.79        47.38 o                         
   2   8   1          8.49         49.38        50.26 o                         
   3   8   1       2707.25       2288.24       221.07 o                         
   4   8   1          8.39         65.12        54.36 o                         
   5   8   1        343.93        374.37        63.64 o                         
   6   8   1       4903.19       4916.60       167.07 o                         
   7   8   1       5048.01       5623.25       183.16 o                         
   8   8   1         88.15        117.85        80.01 o                         
   9   8   1         53.17         22.07        77.63 o                         
  10   8   1        502.33        652.37        99.94 o                         
  11   8   1       1165.87       1349.48       140.17 o                         
  12   8   1        672.39        727.85        82.41 o                         
  13   8   1         25.51         11.02        81.37 o                         
  14   8   1        391.60        433.47        95.26 o                         
  15   8   1        704.80        855.84       121.07 o                         
  16   8   1          9.55         10.47       103.19 o                         
  17   8   1         92.96         29.05       175.65 o                         
 -17   9   1          1.82        -15.74       156.93 o                         
 -16   9   1          2.01        -43.85       109.93 o                         
 -15   9   1       1492.14       1407.53       104.81 o                         
 -14   9   1        288.67        250.89        84.29 o                         
 -13   9   1       1158.59       1095.88        91.81 o                         
 -12   9   1        309.66        353.56        75.16 o                         
 -11   9   1       6131.09       6449.51       160.89 o                         
 -10   9   1       1177.06       1255.39       106.18 o                         
  -9   9   1       7360.92       7335.13       159.36 o                         
  -8   9   1       1286.17       1344.89       140.79 o                         
  -7   9   1       4862.05       4829.26       191.16 o                         
  -6   9   1        705.15        708.26        83.94 o                         
  -5   9   1      15722.72      16156.23       764.39 o                         
  -4   9   1       2002.78       2059.24        88.02 o                         
  -3   9   1        297.46        287.95        61.06 o                         
  -2   9   1          2.61         16.28        55.68 o                         
  -1   9   1       6847.57       7116.60       114.01 o                         
   0   9   1        417.58        367.32        76.04 o                         
   1   9   1      22580.50      24243.67       337.87 o                         
   2   9   1        117.12        127.35        58.03 o                         
   3   9   1       2369.71       1862.32       118.59 o                         
   4   9   1       1717.42       1744.61        79.43 o                         
   5   9   1       3291.11       3275.62       106.23 o                         
   6   9   1        293.70        391.41        79.15 o                         
   7   9   1       1704.12       1795.45       142.67 o                         
   8   9   1        423.05        497.10       127.77 o                         
   9   9   1      10267.81      10349.02       279.10 o                         
  10   9   1       1052.37       1308.80       103.91 o                         
  11   9   1        129.54         89.12        85.73 o                         
  12   9   1         74.06         81.14        88.99 o                         
  13   9   1       5264.49       5737.13       140.89 o                         
  14   9   1        961.36       1224.73       102.72 o                         
  15   9   1       1133.39       1229.14       105.42 o                         
  16   9   1         62.19         41.39       112.37 o                         
  17   9   1        432.54        434.38       175.52 o                         
 -16  10   1       1313.74       1471.17       134.85 o                         
 -15  10   1        126.84        234.74        87.68 o                         
 -14  10   1       1865.75       2006.69       107.73 o                         
 -13  10   1         77.81         69.46        80.28 o                         
 -12  10   1        747.19        838.74       157.88 o                         
 -11  10   1        400.85        376.23       140.44 o                         
 -10  10   1      15056.09      15211.32       338.65 o                         
  -9  10   1        359.52        428.12       129.73 o                         
  -8  10   1        304.44        498.74       122.19 o                         
  -7  10   1         75.76        119.07        82.26 o                         
  -6  10   1      16459.23      16623.91       206.86 o                         
  -5  10   1        748.72        692.69        82.69 o                         
  -4  10   1      12401.33      12777.16       319.96 o                         
  -3  10   1        625.99        652.08        79.13 o                         
  -2  10   1       3716.55       3838.50       201.73 o                         
  -1  10   1       1769.72       1747.75        83.33 o                         
   0  10   1       8935.05       9447.54       139.03 o                         
   1  10   1        390.41        404.72        66.62 o                         
   2  10   1         50.24         11.42        61.38 o                         
   3  10   1        371.40        305.86        27.67 o                         
   4  10   1      10265.83      10950.36       157.61 o                         
   5  10   1        291.66        261.53        76.58 o                         
   6  10   1        618.18        633.07        87.88 o                         
   7  10   1       1225.35       1340.05        96.04 o                         
   8  10   1      16320.59      16839.24       216.23 o                         
   9  10   1        563.74        541.77       137.25 o                         
  10  10   1       7993.06       8560.80       273.28 o                         
  11  10   1        359.57        534.96       144.41 o                         
  12  10   1       1227.66       1161.14       166.09 o                         
  13  10   1        589.43        735.42       119.01 o                         
  14  10   1       4017.05       4860.31       176.01 o                         
  15  10   1         43.46        171.05       111.16 o                         
 -15  11   1        584.25        718.93       124.38 o                         
 -14  11   1         23.89         13.64       102.74 o                         
 -13  11   1        256.59        421.52       173.43 o                         
 -12  11   1        536.37        523.90       163.63 o                         
 -11  11   1       3554.54       3773.88       215.76 o                         
 -10  11   1         28.62         24.89       136.19 o                         
  -9  11   1        800.73        871.59       108.49 o                         
  -8  11   1       2354.74       2517.04       203.84 o                         
  -7  11   1       2126.49       2156.97       109.29 o                         
  -6  11   1          6.50         91.95        79.17 o                         
  -5  11   1       5676.30       5316.10       142.87 o                         
  -4  11   1       7983.71       8175.90       153.87 o                         
  -3  11   1       2351.33       2226.03        98.66 o                         
  -2  11   1       1267.97       1455.63        83.45 o                         
  -1  11   1        861.36        956.86        82.02 o                         
   0  11   1        922.57        807.61        80.68 o                         
   1  11   1       1498.78       1402.46        83.93 o                         
   2  11   1         78.08         67.54        68.32 o                         
   3  11   1        583.80        555.33        63.11 o                         
   4  11   1       1057.77       1058.34        93.16 o                         
   5  11   1       1333.33       1560.66        96.63 o                         
   6  11   1       1631.87       1703.47        99.84 o                         
   7  11   1        453.97        547.47       107.86 o                         
   8  11   1       2509.24       2512.71       118.52 o                         
   9  11   1       5884.59       6050.28       164.12 o                         
  10  11   1       1507.72       1595.71       118.57 o                         
  11  11   1        106.53        205.02       150.49 o                         
  12  11   1       1427.62       1733.31       192.66 o                         
  13  11   1        686.04       1110.23       191.29 o                         
  14  11   1          4.98         10.80       112.02 o                         
  15  11   1        839.08       1030.42       129.68 o                         
 -14  12   1        571.44        486.78       117.50 o                         
 -13  12   1        109.51        204.56       144.28 o                         
 -12  12   1        545.39        571.58       107.56 o                         
 -11  12   1        453.74        356.72       103.47 o                         
 -10  12   1         28.44        119.09        99.01 o                         
  -9  12   1        761.61        789.08       159.56 o                         
  -8  12   1        787.79        632.00        98.85 o                         
  -7  12   1       3081.90       3739.14       132.47 o                         
  -6  12   1          2.11        161.02        85.17 o                         
  -5  12   1        554.46        582.27        86.07 o                         
  -4  12   1        841.51        644.41        90.36 o                         
  -3  12   1       4254.78       4326.17       208.70 o                         
  -2  12   1       2012.70       1828.18       100.08 o                         
  -1  12   1          1.21         22.08        76.27 o                         
   0  12   1       1284.53       1426.71        93.16 o                         
   1  12   1        372.91        238.63        77.34 o                         
   2  12   1          0.29          6.16        74.60 o                         
   3  12   1        780.46        738.64        60.26 o                         
   4  12   1        328.97        440.24        80.03 o                         
   5  12   1          3.87        -43.24        77.12 o                         
   6  12   1         16.56         51.67        81.69 o                         
   7  12   1       5759.04       6173.14       153.57 o                         
   8  12   1        807.81        629.03       109.09 o                         
   9  12   1         54.20         54.97        93.27 o                         
  10  12   1        222.87        273.74       105.31 o                         
  11  12   1       2480.84       2741.08       139.94 o                         
  12  12   1        587.25        615.99       114.04 o                         
  13  12   1        125.14        153.53       108.87 o                         
  14  12   1         58.19         37.15        90.19 o                         
 -15  13   1        838.90       1072.89       188.97 o                         
 -14  13   1          0.38         -4.12        87.38 o                         
 -13  13   1        541.42        585.11       134.75 o                         
 -12  13   1        128.21         11.44       101.46 o                         
 -11  13   1        856.35        843.60       117.73 o                         
 -10  13   1         49.62         -6.60        91.48 o                         
  -9  13   1       1933.45       1735.86       119.38 o                         
  -8  13   1        392.49        641.35       102.86 o                         
  -7  13   1        770.83        914.41       103.17 o                         
  -6  13   1         13.70        102.38        86.55 o                         
  -5  13   1       7550.42       8103.09       165.30 o                         
  -4  13   1        723.51        880.28       111.08 o                         
  -3  13   1          2.37          8.22        83.97 o                         
  -2  13   1       1363.56       1430.14        95.49 o                         
  -1  13   1       5481.47       5485.79       374.45 o                         
   0  13   1         42.58          0.94        75.90 o                         
   1  13   1         19.58         20.61        74.61 o                         
   2  13   1       1987.59       1900.73       100.58 o                         
   3  13   1       2286.52       2594.76       108.13 o                         
   4  13   1        260.40        281.66        82.18 o                         
   5  13   1       3153.00       3188.88       119.45 o                         
   6  13   1       1019.38       1193.86       105.68 o                         
   7  13   1        710.45        614.49       155.18 o                         
   8  13   1         88.55        317.66        95.81 o                         
   9  13   1       2213.87       2190.56       133.82 o                         
  10  13   1        111.10        132.39       102.87 o                         
  11  13   1         24.96        -36.03       106.91 o                         
  12  13   1          5.43         93.72       106.21 o                         
  13  13   1        979.88        951.56       123.04 o                         
  14  13   1         45.65         84.46       157.40 o                         
 -14  14   1        677.34        699.30       173.37 o                         
 -13  14   1         50.05         23.87       105.69 o                         
 -12  14   1        661.19        448.83       112.23 o                         
 -11  14   1        117.35        145.88       103.58 o                         
 -10  14   1       2346.04       1961.39       247.96 o                         
  -9  14   1        293.39        404.70        97.11 o                         
  -8  14   1         94.29         93.43       106.45 o                         
  -7  14   1       1242.72       1434.69       145.98 o                         
  -6  14   1       5222.90       5049.79       147.35 o                         
  -5  14   1         69.56         14.73        86.87 o                         
  -4  14   1       2468.41       2572.87       119.75 o                         
  -3  14   1       1070.16        874.25       142.29 o                         
  -2  14   1       1010.23        905.37        97.33 o                         
  -1  14   1          5.27        -29.00        79.55 o                         
   0  14   1       5532.70       5221.23       152.25 o                         
   1  14   1         30.47         -6.84        77.67 o                         
   2  14   1          0.58        -49.20        83.79 o                         
   3  14   1        102.40        186.09        88.88 o                         
   4  14   1       7831.98       7916.51       258.99 o                         
   5  14   1        309.60        268.29        93.05 o                         
   6  14   1       1686.66       1558.80       111.09 o                         
   7  14   1        753.03        937.88       144.86 o                         
   8  14   1       2372.53       2427.38       129.58 o                         
   9  14   1          1.76          6.07       100.68 o                         
  10  14   1       1339.64       1387.43       129.57 o                         
  11  14   1        976.50       1257.64       177.88 o                         
  12  14   1        282.41        303.39       110.44 o                         
  13  14   1         55.83        -12.22       162.43 o                         
 -13  15   1        154.07         35.77       162.42 o                         
 -12  15   1        358.25        374.26       108.68 o                         
 -11  15   1       1108.65       1050.48       120.51 o                         
 -10  15   1         99.03        142.11        98.29 o                         
  -9  15   1        310.73        318.51       163.20 o                         
  -8  15   1       2754.62       2856.31       130.63 o                         
  -7  15   1        376.30        405.15        97.58 o                         
  -6  15   1        256.96        220.89        91.52 o                         
  -5  15   1       1339.61       1539.94       109.78 o                         
  -4  15   1       3475.37       3454.51       134.11 o                         
  -3  15   1         26.55        -11.22        88.60 o                         
  -2  15   1       2896.46       2829.09       123.36 o                         
  -1  15   1        429.32        638.05        98.04 o                         
   0  15   1        377.88        307.74        91.59 o                         
   1  15   1        989.21        820.45        97.16 o                         
   2  15   1       1851.53       2119.54       115.23 o                         
   3  15   1        194.16        195.99        91.91 o                         
   4  15   1        967.36        838.57       105.11 o                         
   5  15   1        966.00        835.46       105.29 o                         
   6  15   1        799.43        861.42       108.01 o                         
   7  15   1         81.92        134.78        96.28 o                         
   8  15   1        799.56        982.96       111.40 o                         
   9  15   1        593.43        797.53       125.27 o                         
  10  15   1        777.12        781.66       118.36 o                         
  11  15   1        213.41        188.91       118.14 o                         
  12  15   1        803.80       1132.36       185.91 o                         
 -12  16   1        334.33        287.38       165.14 o                         
 -11  16   1          7.33         -4.54       101.86 o                         
 -10  16   1         11.70         45.01       104.09 o                         
  -9  16   1        794.69        878.23       185.05 o                         
  -8  16   1         35.08        -35.04        92.48 o                         
  -7  16   1        728.48        721.79       103.12 o                         
  -6  16   1          2.15        178.79        91.90 o                         
  -5  16   1         95.90         61.05        91.50 o                         
  -4  16   1          3.91        126.69        89.79 o                         
  -3  16   1       1676.71       1842.42       115.99 o                         
  -2  16   1       2096.01       1937.24       120.82 o                         
  -1  16   1        435.53        347.98        98.27 o                         
   0  16   1       1678.87       1873.36       115.52 o                         
   1  16   1       2084.36       2062.31       118.06 o                         
   2  16   1         56.57        -77.36        93.49 o                         
   3  16   1       1025.92       1075.50       109.89 o                         
   4  16   1        621.38        781.68       101.39 o                         
   5  16   1        971.68        988.63       108.31 o                         
   6  16   1        145.10        152.78       100.47 o                         
   7  16   1       1322.39       1415.25       142.67 o                         
   8  16   1          0.82         14.15       102.50 o                         
   9  16   1         12.42         21.24       153.29 o                         
  10  16   1          5.22        -21.98       102.53 o                         
  11  16   1        689.75        863.34       175.84 o                         
 -11  17   1        348.06        272.35       164.47 o                         
 -10  17   1        136.45         47.74       100.81 o                         
  -9  17   1        511.83        501.39       132.17 o                         
  -8  17   1         37.88        118.09        97.61 o                         
  -7  17   1        129.53        189.43        98.56 o                         
  -6  17   1         24.94         18.42        93.35 o                         
  -5  17   1       1187.50       1108.65       110.29 o                         
  -4  17   1         10.03         13.18        91.52 o                         
  -3  17   1        378.28        229.98        95.64 o                         
  -2  17   1       1132.06       1219.91       114.73 o                         
  -1  17   1       6315.40       6107.84       162.82 o                         
   0  17   1         34.67         77.80        98.28 o                         
   1  17   1        574.29        797.07       229.17 o                         
   2  17   1        766.41        876.82       181.28 o                         
   3  17   1       1184.21        865.10       104.88 o                         
   4  17   1        235.62        250.67        96.74 o                         
   5  17   1       2260.79       2361.92       130.03 o                         
   6  17   1        648.14        842.03       134.72 o                         
   7  17   1        101.08        112.98       102.89 o                         
   8  17   1         75.70        111.05        99.48 o                         
   9  17   1        331.80        334.47       108.81 o                         
  10  17   1         15.37        -39.71       157.02 o                         
 -10  18   1        695.62        642.95       169.01 o                         
  -9  18   1         66.94         57.96       107.76 o                         
  -8  18   1        103.21         66.90        99.32 o                         
  -7  18   1        439.71        460.24       108.32 o                         
  -6  18   1        660.16        779.39       106.31 o                         
  -5  18   1         64.29         20.76       103.79 o                         
  -4  18   1         89.82         57.72       101.59 o                         
  -3  18   1        318.27        338.11       104.75 o                         
  -2  18   1       1857.39       1905.38       124.30 o                         
  -1  18   1         91.49        185.06       103.18 o                         
   0  18   1       2582.05       2318.04       129.91 o                         
   1  18   1         70.36        235.34       117.01 o                         
   2  18   1          6.24        -28.74        97.04 o                         
   3  18   1         92.03         87.94       103.00 o                         
   4  18   1       2025.10       1701.18       126.69 o                         
   5  18   1         11.44         66.69       101.83 o                         
   6  18   1       1350.18       1289.88       120.12 o                         
   7  18   1         25.79        -81.49       104.12 o                         
   8  18   1        159.03        171.70       104.00 o                         
   9  18   1         71.16        103.81       159.06 o                         
  -9  19   1          1.30        -10.60       148.10 o                         
  -8  19   1        795.94        825.52       119.15 o                         
  -7  19   1         82.48        116.98       103.29 o                         
  -6  19   1        541.44        505.00       108.06 o                         
  -5  19   1        104.35         83.55       102.93 o                         
  -4  19   1        437.47        411.73       104.58 o                         
  -3  19   1        186.75         66.23       100.70 o                         
  -2  19   1       1020.20       1036.24       117.50 o                         
  -1  19   1        727.01        765.90       110.31 o                         
   0  19   1         86.88         -3.83        99.22 o                         
   1  19   1         17.90        131.98        96.05 o                         
   2  19   1       1299.89       1469.40       175.57 o                         
   3  19   1        114.49         49.21        96.93 o                         
   4  19   1          0.36         17.30       100.68 o                         
   5  19   1        495.17        525.98       115.39 o                         
   6  19   1        775.49        892.49       113.96 o                         
   7  19   1         59.67         94.04       107.44 o                         
  -7  20   1        338.86        411.56       156.56 o                         
  -6  20   1         42.75        114.12       101.80 o                         
  -5  20   1          8.94         67.39       143.46 o                         
  -4  20   1        185.53         91.34        98.95 o                         
  -3  20   1        578.36        464.56       108.72 o                         
  -2  20   1         54.60         45.63        98.09 o                         
  -1  20   1        100.52         -1.26       101.74 o                         
   0  20   1        123.20        166.35       128.44 o                         
   1  20   1        970.28       1010.12       115.08 o                         
   2  20   1          9.73        -14.81        97.64 o                         
   3  20   1        330.31        152.64       115.83 o                         
   4  20   1         63.97         27.78       106.86 o                         
   5  20   1        496.59        546.06       208.59 o                         
   6  20   1          2.80         29.07       102.98 o                         
  -6  21   1          0.05        -43.75       145.00 o                         
  -5  21   1        470.36        299.96       151.98 o                         
  -4  21   1         34.92        -23.85       103.79 o                         
  -3  21   1          2.41         43.08       103.21 o                         
  -2  21   1        122.25        121.22       103.66 o                         
  -1  21   1        429.61        310.86       107.51 o                         
   0  21   1          7.77        -40.56        99.45 o                         
   1  21   1         52.61         92.50       101.73 o                         
   2  21   1        242.93        307.19       103.89 o                         
   3  21   1        307.45        243.75       108.16 o                         
   4  21   1          6.19        -11.26       135.09 o                         
   0  22   1        352.37         74.19       148.72 o                         
   1  22   1        118.53       -103.46       135.77 o                         
   2  22   1          9.51       -106.65       141.80 o                         
 -18   0   2        184.07         42.75       150.46 o                         
 -17   0   2         66.73        -40.08       139.51 o                         
 -16   0   2       7021.06       7233.39       259.80 o                         
 -15   0   2        238.19         92.30       144.21 o                         
 -14   0   2       6512.48       6390.55       235.34 o                         
 -13   0   2        144.95        186.91       118.69 o                         
 -12   0   2      10136.10      10184.96       248.29 o                         
 -11   0   2         67.35        -43.28       104.46 o                         
 -10   0   2       8209.53       8614.75       206.67 o                         
  -9   0   2        229.00        204.00        88.00 o                         
  -8   0   2       2571.64       2154.40        54.19 o                         
  -7   0   2        121.74        149.33        31.59 o                         
  -6   0   2      27114.76      27810.57       515.74 o                         
  -5   0   2         68.69         94.76        19.78 o                         
  -4   0   2       8548.46       9041.64        63.13 o                         
  -3   0   2       4258.97       3875.18        56.55 o                         
   3   0   2       1221.88       1273.42        35.14 o                         
   4   0   2     170192.80     167871.66      1311.59 o                         
   5   0   2        786.79        829.59        42.90 o                         
   6   0   2       2908.86       3237.97        46.34 o                         
   7   0   2        919.13        810.92        32.77 o                         
   8   0   2      10886.12       9651.38       468.64 o                         
   9   0   2       3349.18       3161.39        88.61 o                         
  10   0   2       8980.60       7418.02       926.12 o                         
  11   0   2        216.63         73.01       101.79 o                         
  12   0   2       1716.97       1661.83       133.11 o                         
  13   0   2        477.17        467.29       122.42 o                         
  14   0   2       5803.54       5815.18       219.91 o                         
  15   0   2        155.02         16.44       130.49 o                         
  16   0   2         12.49        -12.45       135.57 o                         
  17   0   2        195.48        206.33       143.99 o                         
  18   0   2       3144.20       3350.79       229.11 o                         
 -18   1   2        130.02        123.17       107.72 o                         
 -17   1   2        531.01        551.65       108.56 o                         
 -16   1   2        105.97         48.98       104.94 o                         
 -15   1   2       4654.41       4739.91       237.28 o                         
 -14   1   2        479.83        422.34        95.32 o                         
 -13   1   2         18.99          0.40        92.66 o                         
 -12   1   2          2.67        -63.27        82.09 o                         
 -11   1   2       5942.44       5761.64       278.85 o                         
 -10   1   2        590.53        529.61        46.78 o                         
  -9   1   2        300.60        220.34        37.64 o                         
  -8   1   2          3.04        -11.61        32.06 o                         
  -7   1   2       4575.65       4676.04       102.90 o                         
  -6   1   2         84.18         90.71        19.88 o                         
  -5   1   2       9852.16       9458.66        58.57 o                         
  -4   1   2        865.69        843.67        20.83 o                         
  -3   1   2       3424.56       3734.78        65.01 o                         
   3   1   2     107069.27     107711.51      1590.41 o                         
   4   1   2        254.03        285.27        33.46 o                         
   5   1   2      28398.31      28852.11       210.28 o                         
   6   1   2        902.51        928.41        30.95 o                         
   7   1   2       4023.11       4176.67        47.50 o                         
   8   1   2         58.29         61.40        30.52 o                         
   9   1   2      15868.83      15268.41       435.18 o                         
  10   1   2       3233.65       3189.87        68.66 o                         
  11   1   2        376.45        416.62        42.13 o                         
  12   1   2         42.70         16.69        64.69 o                         
  13   1   2       1516.59       1494.08       111.49 o                         
  14   1   2        109.96         24.87        88.47 o                         
  15   1   2        559.27        510.50        95.44 o                         
  16   1   2        181.11        152.04        90.09 o                         
  17   1   2        595.74        462.99        84.93 o                         
  18   1   2         10.88        -77.25       157.00 o                         
 -18   2   2        117.99        175.73       112.13 o                         
 -17   2   2         24.51         25.70       101.85 o                         
 -16   2   2         92.05        206.69       101.11 o                         
 -15   2   2         18.19        -34.24       150.05 o                         
 -14   2   2         38.30         80.92        81.69 o                         
 -13   2   2         47.76         68.69        79.19 o                         
 -12   2   2        475.87        546.87        87.15 o                         
 -11   2   2         45.60        -15.70        47.63 o                         
 -10   2   2         66.70         67.88        47.37 o                         
  -9   2   2        252.58        208.60        41.76 o                         
  -8   2   2         15.52         45.81        31.83 o                         
  -7   2   2        210.64        183.53        21.31 o                         
  -6   2   2        432.96        452.91        22.35 o                         
  -5   2   2        729.74        759.42        22.26 o                         
  -4   2   2      13049.57      14139.18       508.81 o                         
  -3   2   2        274.64        239.90        26.55 o                         
   2   2   2      17186.42      18299.10       292.93 o                         
   3   2   2       1410.98       1458.68        40.63 o                         
   4   2   2       5419.04       5933.93        72.46 o                         
   5   2   2        623.55        488.05        27.94 o                         
   6   2   2       4309.38       4483.15        50.33 o                         
   7   2   2        860.46        904.57        40.15 o                         
   8   2   2        162.25        251.64        36.19 o                         
   9   2   2        264.95        246.96        39.02 o                         
  10   2   2       5708.81       5300.17       218.18 o                         
  11   2   2        271.70        229.02        45.54 o                         
  12   2   2          0.74        -41.95        70.04 o                         
  13   2   2         21.70        -64.34        79.56 o                         
  14   2   2         29.82         64.94        82.17 o                         
  15   2   2          0.33         31.26       105.66 o                         
  16   2   2         32.37         29.14        70.21 o                         
  17   2   2          0.36        -53.14       103.93 o                         
  18   2   2        105.56         18.70       113.45 o                         
 -18   3   2         23.53         63.07       118.28 o                         
 -17   3   2         34.60         79.30        98.23 o                         
 -16   3   2         80.92         51.22       112.87 o                         
 -15   3   2       6005.88       5735.52       165.07 o                         
 -14   3   2          0.14          1.13        84.38 o                         
 -13   3   2        359.08        352.52        80.26 o                         
 -12   3   2         31.21         -3.75        82.28 o                         
 -11   3   2      15112.77      15440.50       204.12 o                         
 -10   3   2         91.03        109.59        71.67 o                         
  -9   3   2         57.37         85.91        39.20 o                         
  -8   3   2          0.41         18.73        20.32 o                         
  -7   3   2      14384.94      14069.24       252.41 o                         
  -6   3   2       1774.53       1879.02        43.26 o                         
  -5   3   2      29349.73      30578.06       276.33 o                         
  -4   3   2        699.11        770.29        42.77 o                         
  -3   3   2        918.25       1241.70        55.74 o                         
  -2   3   2         25.37         46.22        30.90 o                         
   1   3   2      11347.58      12123.14       114.00 o                         
   2   3   2       3596.15       3663.78        59.00 o                         
   3   3   2      64410.42      64253.74       567.44 o                         
   4   3   2       1356.23       1344.84        33.02 o                         
   5   3   2       9761.77       9221.09        94.21 o                         
   6   3   2       2440.30       2559.13        46.57 o                         
   7   3   2      21194.94      21851.95       304.69 o                         
   8   3   2        459.04        560.33        59.06 o                         
   9   3   2       6921.06       7177.59       120.90 o                         
  10   3   2       2032.09       2092.34        65.95 o                         
  11   3   2        166.14        174.49        57.56 o                         
  12   3   2         25.76         40.14        72.99 o                         
  13   3   2       3122.51       3150.34       124.71 o                         
  14   3   2         59.50        130.17        64.45 o                         
  15   3   2       1416.42       1301.43       142.69 o                         
  16   3   2         23.75         90.85        93.75 o                         
  17   3   2        855.36        784.20       112.87 o                         
  18   3   2         64.66         59.99       116.74 o                         
 -18   4   2         79.85         -0.77       109.96 o                         
 -17   4   2         42.98         66.92       106.41 o                         
 -16   4   2       3096.83       3052.57       305.13 o                         
 -15   4   2        189.22        244.51        97.64 o                         
 -14   4   2       2349.41       2114.20       117.73 o                         
 -13   4   2        189.14        255.69        84.66 o                         
 -12   4   2       8397.96       9256.72       169.78 o                         
 -11   4   2       1023.79        956.10       101.69 o                         
 -10   4   2      14362.09      15008.23       159.40 o                         
  -9   4   2        399.36        479.90        56.88 o                         
  -8   4   2       4869.69       4719.29       158.37 o                         
  -7   4   2        546.76        492.08        35.90 o                         
  -6   4   2      30849.46      30693.76       265.25 o                         
  -5   4   2         40.13         40.85        42.52 o                         
  -4   4   2       4965.70       5040.79        78.28 o                         
  -3   4   2        777.85        847.84        41.91 o                         
  -2   4   2      59743.83      58219.77      1120.14 o                         
  -1   4   2       1659.66       1655.06        47.11 o                         
   0   4   2      44420.80      43178.22       485.03 o                         
   1   4   2       2766.51       2788.18        80.02 o                         
   2   4   2      13426.57      13270.63        73.59 o                         
   3   4   2         73.30         85.62        18.19 o                         
   4   4   2      91822.88      92852.69       947.42 o                         
   5   4   2         34.12         57.85        11.95 o                         
   6   4   2        273.33        340.72        29.23 o                         
   7   4   2        111.13        105.85        35.69 o                         
   8   4   2      30436.34      29875.38       640.25 o                         
   9   4   2        358.12        409.76        47.37 o                         
  10   4   2      13070.64      12752.88       211.57 o                         
  11   4   2         26.83          7.97        44.81 o                         
  12   4   2       3095.45       3216.96        86.17 o                         
  13   4   2       1114.63       1183.57        72.88 o                         
  14   4   2       5982.64       5872.14       133.60 o                         
  15   4   2          5.63         36.95       119.49 o                         
  16   4   2        101.30        128.11       106.06 o                         
  17   4   2        290.39        294.11       112.26 o                         
  18   4   2       2055.04       2152.71       152.69 o                         
 -18   5   2        169.14         57.52       161.01 o                         
 -17   5   2        966.79        905.23       119.52 o                         
 -16   5   2          2.26        -25.03       101.33 o                         
 -15   5   2        686.95        765.96       108.74 o                         
 -14   5   2        813.23        886.54       101.25 o                         
 -13   5   2         68.56         46.68        95.46 o                         
 -12   5   2        124.45        123.24        72.66 o                         
 -11   5   2       3239.98       3549.29       103.99 o                         
 -10   5   2       1978.04       1995.67        83.84 o                         
  -9   5   2       3990.24       3739.43        92.65 o                         
  -8   5   2         50.21         31.79        25.86 o                         
  -7   5   2       5994.28       6129.91       205.07 o                         
  -6   5   2          6.14          0.54        48.42 o                         
  -5   5   2       3474.71       3219.24        77.16 o                         
  -4   5   2        104.13        150.24        41.24 o                         
  -3   5   2      33492.01      34566.00       259.31 o                         
  -2   5   2       1192.96       1014.44        35.86 o                         
  -1   5   2      21012.69      21983.70       290.17 o                         
   0   5   2        294.82        257.78        39.30 o                         
   1   5   2       2610.85       2922.29        58.55 o                         
   2   5   2       5040.24       4655.35        70.47 o                         
   3   5   2      17511.61      17072.13       478.91 o                         
   4   5   2        234.73        240.16        20.00 o                         
   5   5   2      25666.19      25533.55       509.81 o                         
   6   5   2       1287.38       1068.99        89.32 o                         
   7   5   2         10.98         87.02        35.45 o                         
   8   5   2        567.05        564.07        57.04 o                         
   9   5   2      24206.52      24338.59       789.66 o                         
  10   5   2        300.65        280.63        45.59 o                         
  11   5   2         15.69         42.40        44.07 o                         
  12   5   2        607.48        664.75        57.30 o                         
  13   5   2       3694.93       3711.94       159.77 o                         
  14   5   2          6.15        -75.37        93.80 o                         
  15   5   2        126.76         60.81        94.17 o                         
  16   5   2         82.65        101.27        99.07 o                         
  17   5   2        586.58        711.49       118.68 o                         
  18   5   2         55.15        -17.31       173.99 o                         
 -18   6   2        355.22        477.08       174.34 o                         
 -17   6   2        170.07         85.04       107.43 o                         
 -16   6   2         14.01         87.16       104.98 o                         
 -15   6   2          0.14        -50.18       138.10 o                         
 -14   6   2        295.16        205.49       101.33 o                         
 -13   6   2       1058.41       1098.61        82.54 o                         
 -12   6   2       1777.32       1474.63        61.60 o                         
 -11   6   2        952.24        754.25        52.72 o                         
 -10   6   2         50.08         61.37        43.03 o                         
  -9   6   2        715.35        594.88        36.27 o                         
  -8   6   2        344.04        285.97        31.33 o                         
  -7   6   2       1630.76       1109.57       196.65 o                         
  -6   6   2        330.67        323.44        77.47 o                         
  -5   6   2        371.54        288.71        52.08 o                         
  -4   6   2      22434.08      23632.50       253.14 o                         
  -3   6   2       1812.34       1627.16        92.39 o                         
  -2   6   2      20369.75      21882.86       385.94 o                         
  -1   6   2          2.93          7.40        38.39 o                         
   0   6   2      43823.46      45346.08       205.62 o                         
   1   6   2       2612.39       2477.60        49.37 o                         
   2   6   2       1446.05       1473.27        58.77 o                         
   3   6   2        776.17        697.13        47.77 o                         
   4   6   2       1649.42       1765.22        61.53 o                         
   5   6   2        269.84        278.41        23.17 o                         
   6   6   2      12643.56      11942.02       539.32 o                         
   7   6   2        467.32        367.73        43.92 o                         
   8   6   2       1920.85       1753.17        60.71 o                         
   9   6   2         69.81         42.63        42.71 o                         
  10   6   2       1754.14       1942.64        94.28 o                         
  11   6   2        742.57        779.74        50.13 o                         
  12   6   2         13.33         86.58        52.02 o                         
  13   6   2        449.14        261.37        79.48 o                         
  14   6   2        138.54        197.18       107.62 o                         
  15   6   2        371.73        321.30       102.76 o                         
  16   6   2         14.98        -13.77       100.98 o                         
  17   6   2         12.91        -59.52       110.84 o                         
  18   6   2        244.27        321.31       168.60 o                         
 -17   7   2         27.82         37.11       105.59 o                         
 -16   7   2          0.65          9.33       103.61 o                         
 -15   7   2       1873.67       1968.97       130.16 o                         
 -14   7   2          6.06        -14.78        91.95 o                         
 -13   7   2        159.27        176.72        73.57 o                         
 -12   7   2       1248.33       1202.59        86.82 o                         
 -11   7   2      12159.26      12385.13       229.16 o                         
 -10   7   2        559.40        393.42        59.71 o                         
  -9   7   2       2000.62       2281.72       102.67 o                         
  -8   7   2       2455.68       2466.41        98.78 o                         
  -7   7   2      12024.46      12534.43       166.57 o                         
  -6   7   2         27.09         -9.78        59.79 o                         
  -5   7   2      18421.38      17813.75       253.11 o                         
  -4   7   2       2138.27       2185.77        76.37 o                         
  -3   7   2        171.61        206.56        49.72 o                         
  -2   7   2         51.88         92.47        45.54 o                         
  -1   7   2      10762.74      10350.22       180.58 o                         
   0   7   2        363.28        286.00        36.68 o                         
   1   7   2       5741.68       6223.95        94.99 o                         
   2   7   2        677.25        675.67        30.16 o                         
   3   7   2       9591.75       9627.72       223.13 o                         
   4   7   2        118.60        135.80        48.03 o                         
   5   7   2        567.31        496.26        87.08 o                         
   6   7   2        448.53        439.82        93.77 o                         
   7   7   2      14924.48      13489.17       674.83 o                         
   8   7   2        227.20        162.28        30.16 o                         
   9   7   2       3202.87       2702.34       217.08 o                         
  10   7   2        785.83        742.95        70.44 o                         
  11   7   2        114.18        137.40        41.20 o                         
  12   7   2        119.53         14.18        69.82 o                         
  13   7   2       6181.73       6041.26       213.10 o                         
  14   7   2       1674.49       1805.70       102.91 o                         
  15   7   2        687.64        765.34       109.11 o                         
  16   7   2         29.39         53.10       108.31 o                         
  17   7   2       1292.99       1105.40       134.76 o                         
 -17   8   2        152.76         81.48       159.50 o                         
 -16   8   2       2048.67       2253.85       178.51 o                         
 -15   8   2         93.06         88.37       109.62 o                         
 -14   8   2        234.42        241.18        80.88 o                         
 -13   8   2          0.08         -1.97        71.81 o                         
 -12   8   2       4447.40       4310.12       117.50 o                         
 -11   8   2       1354.69       1487.56       112.02 o                         
 -10   8   2      12434.62      13114.60       203.89 o                         
  -9   8   2          2.40         -2.76        74.45 o                         
  -8   8   2        638.55        687.85        82.96 o                         
  -7   8   2        225.85        248.40        74.06 o                         
  -6   8   2      37077.67      37812.71       387.97 o                         
  -5   8   2         38.56         41.45        60.60 o                         
  -4   8   2       6173.41       5776.21       111.34 o                         
  -3   8   2          5.36         18.87        17.88 o                         
  -2   8   2      15926.69      15572.65       152.90 o                         
  -1   8   2          0.91        -26.04        42.23 o                         
   0   8   2      43853.22      45824.00       512.84 o                         
   1   8   2        171.72        197.74        39.91 o                         
   2   8   2       1540.99       1413.94        63.35 o                         
   3   8   2        441.55        428.46        41.71 o                         
   4   8   2      16808.38      17010.72       381.25 o                         
   5   8   2        594.80        468.23        67.56 o                         
   6   8   2        285.48        250.14        96.65 o                         
   7   8   2         30.91        119.78       103.63 o                         
   8   8   2      15398.06      15715.23       388.17 o                         
   9   8   2          7.12          2.33        20.45 o                         
  10   8   2       1088.51        790.79        84.99 o                         
  11   8   2        240.19        326.31        85.00 o                         
  12   8   2       4080.00       4207.49       118.42 o                         
  13   8   2       1326.38       1450.17        95.11 o                         
  14   8   2       4816.24       5007.51       134.99 o                         
  15   8   2        281.54        305.65        86.94 o                         
  16   8   2         61.10        -29.54       110.57 o                         
  17   8   2        530.76        432.33       173.95 o                         
 -17   9   2       1150.19       1390.40       195.28 o                         
 -16   9   2         61.88         50.63       106.35 o                         
 -15   9   2        526.39        526.26        91.71 o                         
 -14   9   2         82.65         17.83        79.25 o                         
 -13   9   2        529.31        551.39        81.62 o                         
 -12   9   2         25.49         67.53        73.44 o                         
 -11   9   2       3268.78       3600.40       140.91 o                         
 -10   9   2        360.34        299.26        91.57 o                         
  -9   9   2        212.55        200.59        86.52 o                         
  -8   9   2       3293.33       3366.06       172.67 o                         
  -7   9   2       5598.88       5938.75       200.01 o                         
  -6   9   2        187.94        200.51        79.81 o                         
  -5   9   2       8724.97       8786.77       234.33 o                         
  -4   9   2       6280.57       6077.45       121.12 o                         
  -3   9   2       3124.14       2533.13       249.40 o                         
  -2   9   2       1378.91       1437.15        75.83 o                         
  -1   9   2       4005.97       3999.06        95.07 o                         
   0   9   2        672.88        534.52        62.69 o                         
   1   9   2         40.86         76.04        53.54 o                         
   2   9   2       1250.85       1248.20        70.23 o                         
   3   9   2       5255.49       5347.08       180.40 o                         
   4   9   2         21.52         10.43        13.80 o                         
   5   9   2       8055.29       8370.06       137.13 o                         
   6   9   2       3690.22       3674.65       110.81 o                         
   7   9   2        146.44        177.52       109.83 o                         
   8   9   2       1313.04       1247.94        54.77 o                         
   9   9   2       6060.07       6178.47       224.04 o                         
  10   9   2       1900.16       2037.95       107.94 o                         
  11   9   2        457.31        324.93        95.37 o                         
  12   9   2        926.79       1064.07       149.39 o                         
  13   9   2       2987.16       3234.11       120.01 o                         
  14   9   2          9.76        106.91        85.01 o                         
  15   9   2        661.92        699.89        95.29 o                         
  16   9   2        323.49        301.89       116.77 o                         
  17   9   2        129.16        125.42       165.69 o                         
 -16  10   2          7.61        117.11       109.03 o                         
 -15  10   2        154.26        166.94        87.94 o                         
 -14  10   2        721.91        724.65        92.18 o                         
 -13  10   2        155.94        122.07        75.94 o                         
 -12  10   2         39.65        155.12        94.75 o                         
 -11  10   2        274.43        223.29       139.02 o                         
 -10  10   2       1766.48       1537.08       172.53 o                         
  -9  10   2       1624.56       1912.26       156.87 o                         
  -8  10   2        167.72         85.02        51.18 o                         
  -7  10   2       2865.41       3082.25       175.07 o                         
  -6  10   2       2316.21       2458.85       112.27 o                         
  -5  10   2       2387.31       2485.00       108.29 o                         
  -4  10   2        184.17        132.86        74.63 o                         
  -3  10   2       5209.65       4779.21       293.41 o                         
  -2  10   2        961.62        964.62        79.02 o                         
  -1  10   2        930.68        861.09        80.41 o                         
   0  10   2       1808.93       1988.78        85.83 o                         
   1  10   2       3864.63       4038.01       102.53 o                         
   2  10   2        402.82        409.92        66.60 o                         
   3  10   2        158.47        147.42        28.70 o                         
   4  10   2        198.42        143.31        55.91 o                         
   5  10   2          5.27         -0.01        70.65 o                         
   6  10   2         25.39         49.75        77.18 o                         
   7  10   2       2396.70       2610.10       107.25 o                         
   8  10   2         20.17         92.71       107.57 o                         
   9  10   2        170.98        240.40       130.01 o                         
  10  10   2          0.25         29.98       137.75 o                         
  11  10   2       2019.00       2539.38       186.35 o                         
  12  10   2        345.94        343.98       156.97 o                         
  13  10   2          0.01         24.66       109.78 o                         
  14  10   2          7.37        131.73       119.17 o                         
  15  10   2        448.41        489.62       121.16 o                         
 -15  11   2       1345.59       1626.08       137.47 o                         
 -14  11   2          5.18         98.47       100.07 o                         
 -13  11   2         48.90        188.31        99.15 o                         
 -12  11   2        933.08       1019.00       164.73 o                         
 -11  11   2       3362.55       3163.43       205.71 o                         
 -10  11   2        262.51        264.14       140.87 o                         
  -9  11   2       3379.45       3523.26       135.31 o                         
  -8  11   2        442.74        465.83        93.57 o                         
  -7  11   2       6097.81       6104.93       148.47 o                         
  -6  11   2         72.17        150.43        93.97 o                         
  -5  11   2       8530.53       8606.86       162.71 o                         
  -4  11   2        177.84        294.00        81.42 o                         
  -3  11   2          1.34          7.35        29.83 o                         
  -2  11   2          1.09          9.53        73.11 o                         
  -1  11   2      12545.17      12164.38       177.69 o                         
   0  11   2       1442.88       1467.64       136.54 o                         
   1  11   2        756.01        759.91       169.89 o                         
   2  11   2        185.53        174.95        72.19 o                         
   3  11   2       5706.54       5717.08       263.24 o                         
   4  11   2          6.88         -6.05        14.08 o                         
   5  11   2       3121.07       3073.69       110.12 o                         
   6  11   2        126.38        153.54        75.21 o                         
   7  11   2       3297.68       3277.17       120.62 o                         
   8  11   2        622.52        651.64        93.18 o                         
   9  11   2       5945.06       5809.09       158.81 o                         
  10  11   2        206.73        224.49       102.08 o                         
  11  11   2        330.53        313.13       141.61 o                         
  12  11   2         32.60         78.35       157.28 o                         
  13  11   2       3112.88       3251.98       231.82 o                         
  14  11   2        384.71        392.45       117.90 o                         
  15  11   2         74.35        114.63       116.24 o                         
 -14  12   2        195.57        288.68       104.53 o                         
 -13  12   2         64.72        -36.00       140.70 o                         
 -12  12   2       2372.23       2171.41       134.79 o                         
 -11  12   2         95.06         94.72        95.78 o                         
 -10  12   2       5132.86       4991.39       159.35 o                         
  -9  12   2        439.12        344.75        97.54 o                         
  -8  12   2       1093.80       1110.05       146.83 o                         
  -7  12   2        251.70        284.41        92.46 o                         
  -6  12   2      14590.55      14955.85       212.74 o                         
  -5  12   2       1710.27       1606.56       295.00 o                         
  -4  12   2       3863.09       3896.49       125.78 o                         
  -3  12   2        683.03        666.44        93.46 o                         
  -2  12   2        926.98       1013.54        87.19 o                         
  -1  12   2       1402.54       1330.29       105.60 o                         
   0  12   2       5851.61       6072.22       135.56 o                         
   1  12   2        213.01         95.27        93.00 o                         
   2  12   2        568.80        419.07        79.66 o                         
   3  12   2        221.41        179.70        34.20 o                         
   4  12   2       2793.82       2931.71       107.56 o                         
   5  12   2         68.05        129.67        77.72 o                         
   6  12   2          1.62         -5.11        81.00 o                         
   7  12   2        340.29        459.18        95.96 o                         
   8  12   2       7822.38       8193.87       217.76 o                         
   9  12   2         52.06         16.45        94.46 o                         
  10  12   2        902.92        858.80       112.18 o                         
  11  12   2        873.87       1013.58       170.20 o                         
  12  12   2       2408.28       2357.17       141.05 o                         
  13  12   2        153.18        221.34       112.22 o                         
  14  12   2       1691.64       1664.24       139.50 o                         
 -15  13   2        147.03        175.58       173.44 o                         
 -14  13   2          1.95        -58.71        88.41 o                         
 -13  13   2       1208.17       1123.36       205.32 o                         
 -12  13   2         24.87         44.93       143.41 o                         
 -11  13   2       2192.90       2140.17       264.05 o                         
 -10  13   2         42.90        -10.29        95.63 o                         
  -9  13   2         48.19        101.63        94.03 o                         
  -8  13   2       2861.71       2847.31       188.74 o                         
  -7  13   2       3254.11       3093.87       213.51 o                         
  -6  13   2         28.07         65.43        87.49 o                         
  -5  13   2       1353.33       1473.84       105.02 o                         
  -4  13   2       4235.26       4598.14       147.58 o                         
  -3  13   2         20.49          5.44        33.33 o                         
  -2  13   2         70.72         76.57        81.54 o                         
  -1  13   2       1407.47       1259.81        92.29 o                         
   0  13   2       2323.73       2367.56       241.34 o                         
   1  13   2       1159.25       1031.06        93.61 o                         
   2  13   2         61.28         74.56        78.58 o                         
   3  13   2        329.48        439.58        80.39 o                         
   4  13   2         52.85        114.62        81.53 o                         
   5  13   2       1624.17       1534.17        98.40 o                         
   6  13   2       2972.61       3149.59       154.35 o                         
   7  13   2        132.66        132.93        93.29 o                         
   8  13   2       1227.21       1304.85       109.82 o                         
   9  13   2        414.35        491.92       106.37 o                         
  10  13   2       3320.62       3384.54       143.20 o                         
  11  13   2          0.61        -81.69       104.87 o                         
  12  13   2       1189.40       1493.72       207.80 o                         
  13  13   2        567.46        641.35       122.60 o                         
  14  13   2         63.62         54.66       158.74 o                         
 -14  14   2        475.58        275.50       171.20 o                         
 -13  14   2        100.07        103.98       109.34 o                         
 -12  14   2        449.45        480.37       119.05 o                         
 -11  14   2         11.70          3.27        99.53 o                         
 -10  14   2         42.06         49.99       101.34 o                         
  -9  14   2       1407.53       1553.39       117.91 o                         
  -8  14   2        182.90        146.29        89.35 o                         
  -7  14   2       1181.86       1206.56       107.40 o                         
  -6  14   2        339.12        523.19        97.44 o                         
  -5  14   2       1625.96       1645.37       108.94 o                         
  -4  14   2        266.73        183.16        87.32 o                         
  -3  14   2       2812.55       2533.82       235.13 o                         
  -2  14   2        716.51        872.74        96.63 o                         
  -1  14   2        191.79         60.18        84.99 o                         
   0  14   2        278.62        172.16        88.46 o                         
   1  14   2       1659.89       1866.38       104.73 o                         
   2  14   2        427.85        322.58        83.89 o                         
   3  14   2       2216.52       2295.34       131.08 o                         
   4  14   2        169.50        347.83        91.57 o                         
   5  14   2        524.79        572.82        95.64 o                         
   6  14   2        116.72        322.68        90.00 o                         
   7  14   2       1929.21       1997.25       119.09 o                         
   8  14   2        220.77        265.13        99.73 o                         
   9  14   2        606.27        627.72       109.66 o                         
  10  14   2        226.59        384.36       119.38 o                         
  11  14   2       1735.18       2021.47       225.26 o                         
  12  14   2         72.98         13.71       106.74 o                         
  13  14   2         63.59       -117.03       160.05 o                         
 -12  15   2          0.26          4.31       105.67 o                         
 -11  15   2        464.14        403.46       112.73 o                         
 -10  15   2        352.38        422.94       103.85 o                         
  -9  15   2        440.22        296.34       102.36 o                         
  -8  15   2         85.31        221.29        98.13 o                         
  -7  15   2        432.17        449.78        97.32 o                         
  -6  15   2          0.32         20.78        86.91 o                         
  -5  15   2       1547.98       1410.82       111.35 o                         
  -4  15   2        178.42        396.56        98.51 o                         
  -3  15   2        754.58        592.60       133.52 o                         
  -2  15   2        258.31        253.21        95.76 o                         
  -1  15   2       7540.19       7395.96       166.34 o                         
   0  15   2         35.64        -21.75        89.12 o                         
   1  15   2        264.47        214.07        91.83 o                         
   2  15   2       2035.86       2027.09       116.43 o                         
   3  15   2       4494.42       4610.20       144.31 o                         
   4  15   2         36.33         48.03        91.43 o                         
   5  15   2       2434.91       2297.87       121.85 o                         
   6  15   2        911.07        914.22       108.93 o                         
   7  15   2        877.87       1248.46       147.13 o                         
   8  15   2         43.58         36.25       100.89 o                         
   9  15   2       2884.36       3114.28       251.45 o                         
  10  15   2        244.79        144.98       203.76 o                         
  11  15   2         95.64        -12.31       107.56 o                         
  12  15   2         33.80         92.06       158.87 o                         
 -13  16   2          0.61         36.89       159.04 o                         
 -12  16   2        899.59        818.22       170.29 o                         
 -11  16   2        252.10        150.79       106.39 o                         
 -10  16   2        993.73        824.04       171.43 o                         
  -9  16   2         31.61         72.58        94.43 o                         
  -8  16   2        143.13        195.30        94.60 o                         
  -7  16   2        381.30        382.77       101.26 o                         
  -6  16   2       2473.88       2651.25       126.76 o                         
  -5  16   2        609.99        549.86       100.74 o                         
  -4  16   2         27.04        -53.33       137.00 o                         
  -3  16   2        997.60       1061.95       106.46 o                         
  -2  16   2       4190.41       3859.76       171.65 o                         
  -1  16   2        109.79        180.66        93.71 o                         
   0  16   2       1563.15       1333.58       107.34 o                         
   1  16   2        178.18        261.53        91.36 o                         
   2  16   2        492.52        404.45       100.74 o                         
   3  16   2         60.64         24.62        94.07 o                         
   4  16   2       3495.54       3569.15       137.12 o                         
   5  16   2         13.94        122.22        91.59 o                         
   6  16   2        161.61         95.41        95.59 o                         
   7  16   2        598.19        757.02       106.32 o                         
   8  16   2       1348.74       1641.89       301.31 o                         
   9  16   2          9.18        -58.73       101.39 o                         
  10  16   2        846.89        689.37       113.24 o                         
  11  16   2        163.91        236.40       162.38 o                         
 -12  17   2        117.74        164.57       166.26 o                         
 -11  17   2        480.52        500.02       163.64 o                         
 -10  17   2         53.88         65.91       106.00 o                         
  -9  17   2         59.85        161.03       105.71 o                         
  -8  17   2        893.99       1000.52       149.27 o                         
  -7  17   2        437.88        399.82       100.31 o                         
  -6  17   2          1.45        -64.90        97.78 o                         
  -5  17   2        228.48        298.09        98.71 o                         
  -4  17   2       1632.93       1707.62       118.16 o                         
  -3  17   2         59.60         19.34        97.58 o                         
  -2  17   2        703.89        724.20       106.02 o                         
  -1  17   2        676.21        715.10       104.62 o                         
   0  17   2       1039.14       1098.88       127.39 o                         
   1  17   2         19.25         56.73        87.73 o                         
   2  17   2       1221.98       1366.53       114.83 o                         
   3  17   2        342.12        446.43       150.34 o                         
   4  17   2         40.61         28.70        93.82 o                         
   5  17   2        464.05        443.91       103.03 o                         
   6  17   2       1323.44       1526.36       118.70 o                         
   7  17   2          2.54         72.32       137.51 o                         
   8  17   2         81.76        205.21       105.86 o                         
   9  17   2        263.08        446.29       110.65 o                         
  10  17   2        664.62        583.63       171.88 o                         
 -10  18   2         65.37        160.38       150.04 o                         
  -9  18   2        765.90        840.34       117.87 o                         
  -8  18   2         72.25         15.83       103.69 o                         
  -7  18   2        260.19        308.11       103.31 o                         
  -6  18   2          2.54         77.07        96.05 o                         
  -5  18   2        101.57         48.97       106.58 o                         
  -4  18   2         16.99        -35.00        98.27 o                         
  -3  18   2       1416.68       1397.80       118.74 o                         
  -2  18   2        207.16        275.91       100.30 o                         
  -1  18   2        195.82        239.23       100.39 o                         
   0  18   2         89.02        146.96        98.84 o                         
   1  18   2       1574.26       1910.59       118.00 o                         
   2  18   2        257.11        251.17        98.61 o                         
   3  18   2        243.89        145.03       124.61 o                         
   4  18   2        321.50        488.41       115.62 o                         
   5  18   2       1315.53       1368.27       123.82 o                         
   6  18   2         24.34         52.53        99.45 o                         
   7  18   2        480.35        614.23       112.50 o                         
   8  18   2        296.89        264.35       108.90 o                         
   9  18   2        423.96        518.69       172.13 o                         
  -9  19   2        110.67        145.96       153.01 o                         
  -8  19   2         18.40         73.42       103.51 o                         
  -7  19   2        124.60        116.29       120.44 o                         
  -6  19   2         38.37          0.90        99.62 o                         
  -5  19   2        237.27        133.03       102.40 o                         
  -4  19   2         13.93          3.89       100.21 o                         
  -3  19   2        762.12        558.70       110.18 o                         
  -2  19   2        246.60        266.88       107.03 o                         
  -1  19   2       1365.68       1074.21       113.74 o                         
   0  19   2         28.10         61.54        97.53 o                         
   1  19   2         30.57        -12.85        97.33 o                         
   2  19   2        245.07        204.07        96.78 o                         
   3  19   2       1381.86       1308.91       142.57 o                         
   4  19   2        169.60        217.05       107.43 o                         
   5  19   2        681.86        512.02       113.71 o                         
   6  19   2        402.54        515.76       115.33 o                         
   7  19   2        234.12         79.49       155.67 o                         
  -8  20   2        166.27         50.38       148.08 o                         
  -7  20   2        201.34         31.64       144.80 o                         
  -6  20   2        808.83        756.97       113.71 o                         
  -5  20   2          8.10         66.13       102.61 o                         
  -4  20   2         10.70        -53.09       100.02 o                         
  -3  20   2        161.09        160.89       105.21 o                         
  -2  20   2       1374.41       1095.58       117.84 o                         
  -1  20   2          9.28         67.37        98.63 o                         
   0  20   2         80.55         25.85       101.47 o                         
   1  20   2        159.31        333.71       103.03 o                         
   2  20   2        485.25        455.85       106.09 o                         
   3  20   2          1.02         30.33       103.17 o                         
   4  20   2        878.17        628.47       113.62 o                         
   5  20   2        142.40        308.76       107.54 o                         
  -6  21   2          8.45        -23.72       144.55 o                         
  -5  21   2          3.87        -47.20       146.61 o                         
  -4  21   2        333.72        506.05       113.17 o                         
  -3  21   2        269.35        269.31       107.35 o                         
  -2  21   2        176.32        181.90       106.75 o                         
  -1  21   2        277.86        204.12       105.30 o                         
   0  21   2        357.86        383.24       107.69 o                         
   1  21   2          2.30        -13.36        97.36 o                         
   2  21   2        830.37        770.49       115.88 o                         
   3  21   2         62.34        153.71       104.14 o                         
   0  22   2          5.19         95.21       139.20 o                         
   1  22   2        753.81        539.26       148.58 o                         
 -18   1   3         40.09        109.51       109.26 o                         
 -17   1   3        729.18        598.08       111.08 o                         
 -16   1   3        233.76         65.08       104.27 o                         
 -15   1   3       4723.79       4369.68       205.14 o                         
 -14   1   3         73.02         49.74        87.22 o                         
 -13   1   3       1416.47       1258.73       100.70 o                         
 -12   1   3        101.29         29.20        86.25 o                         
 -11   1   3      16754.67      17194.04       210.34 o                         
 -10   1   3        155.45         99.97        43.76 o                         
  -9   1   3        491.17        448.99        42.12 o                         
  -8   1   3        169.49        255.74        36.54 o                         
  -7   1   3       7954.73       7833.33        89.21 o                         
  -6   1   3       2138.72       2109.36        43.77 o                         
  -5   1   3        636.91        574.00        23.56 o                         
  -4   1   3       1261.65       1240.90        26.25 o                         
  -3   1   3      43325.27      44942.71       610.34 o                         
   2   1   3        186.34        139.81        25.74 o                         
   3   1   3      85872.38      85793.53       803.53 o                         
   4   1   3        363.79        386.86        34.99 o                         
   5   1   3      20351.65      21396.11       151.24 o                         
   6   1   3       1328.53       1406.84        38.33 o                         
   7   1   3      27512.03      27329.44       213.51 o                         
   8   1   3       4212.29       4380.67        58.32 o                         
   9   1   3       6258.68       5892.88       214.92 o                         
  10   1   3        626.23        662.86        43.98 o                         
  11   1   3       2215.38       1952.70       131.87 o                         
  12   1   3        166.30        141.78        69.45 o                         
  13   1   3       2557.51       2469.41       110.19 o                         
  14   1   3        131.76         79.64        83.53 o                         
  15   1   3        551.79        456.64        91.34 o                         
  16   1   3         71.42         63.24        70.50 o                         
  17   1   3       1212.04       1207.79       120.87 o                         
  18   1   3          5.41        -51.51        90.67 o                         
 -18   2   3         57.52        106.04       110.25 o                         
 -17   2   3        319.87        397.31       110.97 o                         
 -16   2   3       4850.73       4248.59       156.28 o                         
 -15   2   3        769.64        702.40       115.64 o                         
 -14   2   3       3059.91       2801.99       155.91 o                         
 -13   2   3        259.78        230.61        80.91 o                         
 -12   2   3      16718.06      16494.47       219.53 o                         
 -11   2   3        479.76        484.52        57.09 o                         
 -10   2   3      14256.91      14047.47       258.42 o                         
  -9   2   3        681.65        759.20        49.86 o                         
  -8   2   3      10407.82       9975.29        75.02 o                         
  -7   2   3         42.34         37.08        22.63 o                         
  -6   2   3      25840.04      26849.41       238.09 o                         
  -5   2   3        739.26        797.41        24.13 o                         
  -4   2   3      15662.71      15997.08        91.15 o                         
  -3   2   3       9191.53       9349.61        84.80 o                         
   2   2   3      79995.56      80620.78       657.93 o                         
   3   2   3       2324.93       2446.96        60.34 o                         
   4   2   3     116866.28     120686.54      1169.22 o                         
   5   2   3        478.78        533.74        27.67 o                         
   6   2   3      12340.99      12403.79       181.81 o                         
   7   2   3        879.57        860.08        36.40 o                         
   8   2   3      48242.27      49126.61       342.83 o                         
   9   2   3       4440.19       4286.59        67.35 o                         
  10   2   3        705.76        661.53        46.60 o                         
  11   2   3        221.40        183.32        68.99 o                         
  12   2   3       1494.80       1532.00        92.35 o                         
  13   2   3        211.40        206.23        82.92 o                         
  14   2   3       3512.84       3377.23       123.69 o                         
  15   2   3          0.90        -48.65        68.37 o                         
  16   2   3        167.72        103.11        71.71 o                         
  17   2   3        104.94         19.01       107.58 o                         
  18   2   3       2283.15       2299.13       294.99 o                         
 -18   3   3         24.20        -18.80       161.16 o                         
 -17   3   3       1548.72       1552.34       130.03 o                         
 -16   3   3        277.72        307.65       107.78 o                         
 -15   3   3       1489.34       1466.97       122.85 o                         
 -14   3   3       1730.41       1863.35       112.11 o                         
 -13   3   3        119.96        210.93        82.51 o                         
 -12   3   3          0.15         -3.18       113.57 o                         
 -11   3   3       8673.33       8982.62       165.18 o                         
 -10   3   3       2514.56       2579.33       105.27 o                         
  -9   3   3       1579.30       1409.75        36.20 o                         
  -8   3   3       1293.56       1360.95        36.57 o                         
  -7   3   3      16681.02      17800.21       191.55 o                         
  -6   3   3         55.40         44.14        33.41 o                         
  -5   3   3        339.68        552.55        36.39 o                         
  -4   3   3        991.93       1025.37        36.44 o                         
  -3   3   3      43991.68      45815.27       731.99 o                         
  -2   3   3        834.55        744.19        15.84 o                         
  -1   3   3        571.92        699.12        41.70 o                         
   0   3   3         17.23          8.58        24.37 o                         
   2   3   3       2890.12       2598.80        72.11 o                         
   3   3   3      35016.93      34185.50       112.27 o                         
   4   3   3         98.81         94.70        20.21 o                         
   5   3   3       4135.60       4047.18        46.69 o                         
   6   3   3       2498.31       2528.68        39.89 o                         
   7   3   3      13763.71      14455.95        98.80 o                         
   8   3   3         33.09         14.14        48.38 o                         
   9   3   3      33157.79      34820.46       300.75 o                         
  10   3   3         24.22         27.59        42.72 o                         
  11   3   3         21.47         44.66        49.59 o                         
  12   3   3         15.50         11.57        56.87 o                         
  13   3   3       3051.56       3086.14       128.29 o                         
  14   3   3        147.75        102.71        65.75 o                         
  15   3   3        135.41         90.15        68.54 o                         
  16   3   3          8.58        -17.14        89.77 o                         
  17   3   3        905.94        923.70       121.42 o                         
  18   3   3          3.31        -39.75       121.25 o                         
 -18   4   3        553.05        671.02       127.01 o                         
 -17   4   3          0.10        -39.81       105.92 o                         
 -16   4   3          2.58        181.33        99.15 o                         
 -15   4   3        796.75        830.80       107.20 o                         
 -14   4   3        198.44        161.19        86.63 o                         
 -13   4   3       1005.66       1064.17        99.80 o                         
 -12   4   3       2504.12       2679.63       124.56 o                         
 -11   4   3          8.51        -53.98        85.69 o                         
 -10   4   3         57.16        130.48        65.63 o                         
  -9   4   3       1492.12       1299.37        72.83 o                         
  -8   4   3       4760.25       4613.00        96.10 o                         
  -7   4   3       1532.57       1363.63        55.77 o                         
  -6   4   3         46.54         98.47        37.57 o                         
  -5   4   3         32.38         52.00        32.80 o                         
  -4   4   3      18450.82      19499.97       114.94 o                         
  -3   4   3        205.38        160.86        33.76 o                         
  -2   4   3       4018.39       4209.23       146.57 o                         
  -1   4   3        842.70        795.01        26.61 o                         
   0   4   3      40682.51      44020.18       240.58 o                         
   1   4   3        608.36        552.53        23.90 o                         
   2   4   3       1241.47       1247.03        27.87 o                         
   3   4   3        940.24        945.25        18.24 o                         
   4   4   3        556.91        561.58        24.03 o                         
   5   4   3       2198.32       2165.36        38.39 o                         
   6   4   3       3172.90       3197.45        53.42 o                         
   7   4   3       1143.56       1139.94        41.75 o                         
   8   4   3       1304.89       1419.89        95.15 o                         
   9   4   3         61.03         56.91        43.82 o                         
  10   4   3       4107.80       4114.73        98.32 o                         
  11   4   3         87.40         40.00        46.06 o                         
  12   4   3          6.32         52.17        51.65 o                         
  13   4   3         89.91         45.83        61.23 o                         
  14   4   3         12.92         24.43        66.66 o                         
  15   4   3         40.21         58.18       119.91 o                         
  16   4   3         13.60         24.74        94.09 o                         
  17   4   3         51.38         -4.01       104.90 o                         
  18   4   3         91.10         81.41       124.94 o                         
 -18   5   3         79.47         -1.17       166.62 o                         
 -17   5   3        248.54        379.04       113.35 o                         
 -16   5   3         58.79        -48.98       105.54 o                         
 -15   5   3       1958.26       1764.54       122.41 o                         
 -14   5   3        482.71        466.76        91.83 o                         
 -13   5   3        854.11        900.97       101.65 o                         
 -12   5   3       1698.61       1557.88       106.72 o                         
 -11   5   3      13233.62      13682.83       165.52 o                         
 -10   5   3       1102.78        916.13       101.26 o                         
  -9   5   3        511.48        558.96        33.38 o                         
  -8   5   3       4412.06       4710.92       114.40 o                         
  -7   5   3      26432.48      26268.14       325.71 o                         
  -6   5   3        619.01        688.84        57.66 o                         
  -5   5   3      22107.93      23705.84       142.15 o                         
  -4   5   3       1492.85       1404.83        56.45 o                         
  -3   5   3        160.33         82.80        53.26 o                         
  -2   5   3       1163.29       1104.77        25.72 o                         
  -1   5   3      77154.74      77845.06       319.96 o                         
   0   5   3       2663.98       2693.85        66.58 o                         
   1   5   3       1529.32       1769.75        37.37 o                         
   2   5   3        233.26        239.02        22.42 o                         
   3   5   3      42112.39      42178.53       132.48 o                         
   4   5   3        589.03        611.26        21.04 o                         
   5   5   3          3.80         58.22        16.98 o                         
   6   5   3        177.70        162.24        27.75 o                         
   7   5   3      24091.81      24379.23       519.00 o                         
   8   5   3        338.04        245.51        43.59 o                         
   9   5   3        329.07        376.56        58.84 o                         
  10   5   3         64.39         53.87        42.40 o                         
  11   5   3        112.22         94.71        43.37 o                         
  12   5   3       1939.13       1957.75        68.47 o                         
  13   5   3       3195.19       3208.05       116.33 o                         
  14   5   3        654.26        583.49        97.43 o                         
  15   5   3         61.10          5.19        95.39 o                         
  16   5   3        280.66        227.47       111.37 o                         
  17   5   3       2431.38       2436.98       147.84 o                         
  18   5   3        436.19        452.55       182.37 o                         
 -18   6   3        238.50        183.90       165.91 o                         
 -17   6   3          9.21         53.61       105.18 o                         
 -16   6   3       2602.64       2542.95       139.00 o                         
 -15   6   3        193.13        187.50        99.34 o                         
 -14   6   3         39.90        -20.22        86.57 o                         
 -13   6   3        360.52        277.61        93.64 o                         
 -12   6   3       7138.95       7341.78       137.07 o                         
 -11   6   3       1659.92       1596.80        87.30 o                         
 -10   6   3       6483.12       6581.58       121.40 o                         
  -9   6   3        288.10        286.48        35.66 o                         
  -8   6   3       9211.80       9513.40       153.93 o                         
  -7   6   3       3837.35       2830.11       505.31 o                         
  -6   6   3      43681.09      43381.81       263.87 o                         
  -5   6   3        121.45        120.50        49.87 o                         
  -4   6   3        601.76        681.80        78.42 o                         
  -3   6   3         21.11         20.17        42.83 o                         
  -2   6   3      30224.97      27885.93       106.44 o                         
  -1   6   3       1838.71       1729.33        55.78 o                         
   0   6   3       4583.04       3940.99        88.46 o                         
   1   6   3       2016.02       2129.03        47.51 o                         
   2   6   3      32003.73      32418.91       270.59 o                         
   3   6   3       1039.11       1077.66        28.17 o                         
   4   6   3      17944.66      17777.63       206.66 o                         
   5   6   3       3517.54       3166.25       107.99 o                         
   6   6   3        704.22        684.82        24.61 o                         
   7   6   3          3.45         20.14        33.77 o                         
   8   6   3      19978.37      19422.51       341.23 o                         
   9   6   3        551.27        501.29        47.38 o                         
  10   6   3       1492.56       1559.60        71.51 o                         
  11   6   3         32.18         73.74        43.84 o                         
  12   6   3       8659.23       8654.86       268.96 o                         
  13   6   3        594.12        608.35        79.82 o                         
  14   6   3       3497.72       3661.08       115.53 o                         
  15   6   3        104.26        175.93        99.07 o                         
  16   6   3       1262.70       1285.74       125.83 o                         
  17   6   3        330.65        394.72       119.35 o                         
 -17   7   3       1463.60       1472.04       138.22 o                         
 -16   7   3         95.19         72.06       103.50 o                         
 -15   7   3        226.12        279.36       100.22 o                         
 -14   7   3        836.74        819.95       101.30 o                         
 -13   7   3        678.24        691.73        81.36 o                         
 -12   7   3        553.85        457.10        79.45 o                         
 -11   7   3       1933.58       1727.17       267.88 o                         
 -10   7   3        351.79        290.37        29.37 o                         
  -9   7   3       1478.30        819.93       347.41 o                         
  -8   7   3          2.86         65.66        72.14 o                         
  -7   7   3      13820.46      14499.90       181.66 o                         
  -6   7   3        454.66        397.45        77.91 o                         
  -5   7   3       9893.31       9705.04       191.90 o                         
  -4   7   3       2698.42       2583.92       115.94 o                         
  -3   7   3      16734.32      16481.63       151.52 o                         
  -2   7   3         46.92         37.66        47.45 o                         
  -1   7   3       7278.95       7189.06       110.11 o                         
   0   7   3       4100.40       3956.40        88.78 o                         
   1   7   3       4550.76       4528.74        64.88 o                         
   2   7   3       2326.14       2195.04        70.58 o                         
   3   7   3       2190.62       2044.47        36.25 o                         
   4   7   3        548.26        487.65        24.37 o                         
   5   7   3       3895.12       3486.28       132.62 o                         
   6   7   3       1115.37       1091.99        54.48 o                         
   7   7   3         43.09        152.78        21.37 o                         
   8   7   3        113.39         91.43        34.45 o                         
   9   7   3       3719.94       3638.63       115.65 o                         
  10   7   3        411.14        416.33        45.10 o                         
  11   7   3        500.49        462.36        51.10 o                         
  12   7   3        225.75        126.35        74.64 o                         
  13   7   3       4303.43       4411.21       123.13 o                         
  14   7   3         33.91         -1.22        80.73 o                         
  15   7   3        215.07        192.50       100.32 o                         
  16   7   3          2.09         30.30       111.11 o                         
  17   7   3        402.37        534.84       126.97 o                         
 -17   8   3         10.15        -15.25       153.62 o                         
 -16   8   3         18.80         75.13       104.15 o                         
 -15   8   3        417.86        418.98       105.03 o                         
 -14   8   3        131.72        114.10        80.29 o                         
 -13   8   3        418.61        367.80        78.79 o                         
 -12   8   3        487.30        683.33        83.49 o                         
 -11   8   3         84.19         50.60        87.38 o                         
 -10   8   3        562.03        533.38        93.06 o                         
  -9   8   3       1482.81       1538.05        98.50 o                         
  -8   8   3        898.36        895.74        87.96 o                         
  -7   8   3       2104.01       2201.76        97.76 o                         
  -6   8   3        153.40        257.70       112.08 o                         
  -5   8   3       3324.01       3207.72        95.31 o                         
  -4   8   3       4242.70       4288.24       101.50 o                         
  -3   8   3       2979.81       2412.24       196.11 o                         
  -2   8   3       1882.14       1850.55        95.48 o                         
  -1   8   3       2240.94       2328.13        72.05 o                         
   0   8   3        688.50        692.25        45.52 o                         
   1   8   3       1626.15       1519.69        70.06 o                         
   2   8   3        393.45        399.80        31.16 o                         
   3   8   3          5.00        -11.22        23.56 o                         
   4   8   3        326.26        466.88        26.34 o                         
   5   8   3         76.48         76.99        60.02 o                         
   6   8   3       7353.00       7062.25       244.23 o                         
   7   8   3       2515.82       2519.58        94.66 o                         
   8   8   3          4.25         55.37        24.83 o                         
   9   8   3         58.83         54.94        31.16 o                         
  10   8   3        255.36        240.28        43.77 o                         
  11   8   3       2788.95       3055.21       165.85 o                         
  12   8   3        300.60        333.35        79.25 o                         
  13   8   3        136.53        129.19        79.19 o                         
  14   8   3          6.05        231.32        85.98 o                         
  15   8   3         82.55        144.42        84.91 o                         
  16   8   3        344.72        360.21       117.62 o                         
  17   8   3         60.66       -121.77       170.28 o                         
 -17   9   3        310.83        347.56       178.70 o                         
 -16   9   3        110.51         35.66       104.79 o                         
 -15   9   3       1005.41       1015.26       118.34 o                         
 -14   9   3        126.15        206.28        82.64 o                         
 -13   9   3        583.73        667.45        83.97 o                         
 -12   9   3        750.87        744.68        83.55 o                         
 -11   9   3       7695.43       7933.52       287.23 o                         
 -10   9   3          0.52        -57.42        88.74 o                         
  -9   9   3        194.99        161.38        80.16 o                         
  -8   9   3       5987.54       6294.34       206.83 o                         
  -7   9   3      14685.32      15359.12       283.84 o                         
  -6   9   3        530.13        502.63        80.92 o                         
  -5   9   3      22252.04      22858.17       532.75 o                         
  -4   9   3       2985.71       2914.71       135.15 o                         
  -3   9   3       1950.22       1351.42       152.26 o                         
  -2   9   3        694.68        588.29        69.04 o                         
  -1   9   3      32142.18      32035.61       225.36 o                         
   0   9   3       3045.00       3207.72        86.02 o                         
   1   9   3        909.66        886.87        50.68 o                         
   2   9   3         12.85          1.48        30.66 o                         
   3   9   3       7666.16       7448.74       147.10 o                         
   4   9   3          0.49          5.71        21.45 o                         
   5   9   3         30.80         36.12        64.73 o                         
   6   9   3         72.42         81.18        70.32 o                         
   7   9   3       1157.18       1216.19        60.81 o                         
   8   9   3        690.46        679.58        42.84 o                         
   9   9   3        548.47        722.97       135.29 o                         
  10   9   3        997.19       1178.94       145.61 o                         
  11   9   3       1588.89       1446.74       108.81 o                         
  12   9   3          0.69         23.62        93.89 o                         
  13   9   3       3920.96       4257.10       126.42 o                         
  14   9   3        378.87        625.67        92.01 o                         
  15   9   3         53.39         76.86        85.42 o                         
  16   9   3        159.24         31.31       111.02 o                         
 -16  10   3       1672.27       1913.10       141.34 o                         
 -15  10   3         41.53         -1.41        84.58 o                         
 -14  10   3         17.12          4.30        81.24 o                         
 -13  10   3        102.21         34.68        76.96 o                         
 -12  10   3       3805.44       3766.15       143.77 o                         
 -11  10   3        919.64        873.11       153.20 o                         
 -10  10   3       2832.44       2884.99       186.92 o                         
  -9  10   3          0.58        -10.71       122.85 o                         
  -8  10   3       7407.77       7450.27       230.41 o                         
  -7  10   3        157.67        173.77        89.15 o                         
  -6  10   3      19547.74      19653.09       223.19 o                         
  -5  10   3        665.82        762.00        84.57 o                         
  -4  10   3        818.68        889.33        80.36 o                         
  -3  10   3       1270.44       1231.01       145.65 o                         
  -2  10   3      25171.28      24825.34       216.69 o                         
  -1  10   3          5.71         -9.91        69.40 o                         
   0  10   3      10540.87      10552.71       146.45 o                         
   1  10   3         20.71         94.71        87.66 o                         
   2  10   3       7366.71       7513.92       127.03 o                         
   3  10   3         60.35         56.50        29.90 o                         
   4  10   3       7314.87       6965.79       621.48 o                         
   5  10   3        210.53        296.04        74.88 o                         
   6  10   3         58.89        116.50        75.23 o                         
   7  10   3        198.02        186.01        46.03 o                         
   8  10   3       3529.41       3538.47       220.11 o                         
   9  10   3        573.99        383.14       132.66 o                         
  10  10   3       2069.48       1879.90       176.22 o                         
  11  10   3        103.78        206.41       144.42 o                         
  12  10   3       6730.83       7409.50       273.85 o                         
  13  10   3        115.18         58.20       105.59 o                         
  14  10   3       2270.89       2423.10       149.31 o                         
  15  10   3        159.98        232.08       113.08 o                         
 -15  11   3         14.38         97.54       112.36 o                         
 -14  11   3         59.72        -18.02       102.15 o                         
 -13  11   3       1381.30       1472.97       119.39 o                         
 -12  11   3         20.24        101.82       140.93 o                         
 -11  11   3       1251.12       1117.18       168.26 o                         
 -10  11   3        237.97        149.78       136.40 o                         
  -9  11   3       1519.65       1226.45       107.91 o                         
  -8  11   3       2473.05       2498.85       232.99 o                         
  -7  11   3       7453.75       7505.05       163.66 o                         
  -6  11   3        195.19        212.57        86.73 o                         
  -5  11   3       3468.19       3624.64       205.96 o                         
  -4  11   3       4318.01       4674.68       130.04 o                         
  -3  11   3       2230.39       2052.29        83.33 o                         
  -2  11   3          5.68          2.68        95.25 o                         
  -1  11   3      16860.92      16738.90       189.47 o                         
   0  11   3       2724.47       2991.40       101.79 o                         
   1  11   3        193.34        138.92        77.06 o                         
   2  11   3          4.92        -32.50        66.81 o                         
   3  11   3        275.98        401.14        39.02 o                         
   4  11   3        351.17        299.06        26.12 o                         
   5  11   3        719.84        586.51        80.41 o                         
   6  11   3        739.72        829.45        81.61 o                         
   7  11   3       1430.89       1323.79       147.61 o                         
   8  11   3        153.22         72.35        86.58 o                         
   9  11   3       1196.41       1046.15       105.32 o                         
  10  11   3       1605.70       1810.22       118.03 o                         
  11  11   3         63.47        216.54       138.43 o                         
  12  11   3       1206.42       1504.36       180.98 o                         
  13  11   3       2114.71       2501.79       218.02 o                         
  14  11   3        269.31        244.52       113.63 o                         
  15  11   3        233.45        285.67       120.68 o                         
 -14  12   3        559.11        645.92       114.00 o                         
 -13  12   3        141.86        140.85       151.72 o                         
 -12  12   3         95.16         70.86       105.45 o                         
 -11  12   3         77.51         20.40        96.42 o                         
 -10  12   3        984.40        878.69       109.08 o                         
  -9  12   3       1056.18       1160.16       108.40 o                         
  -8  12   3        665.58        718.92       104.35 o                         
  -7  12   3       1052.73       1255.46       105.60 o                         
  -6  12   3        916.01       1163.60       103.45 o                         
  -5  12   3       4798.68       4832.68       137.04 o                         
  -4  12   3          5.29        -41.00        76.58 o                         
  -3  12   3        924.52        955.72        78.38 o                         
  -2  12   3        385.34        571.08       154.00 o                         
  -1  12   3       3150.52       3042.20       114.06 o                         
   0  12   3       3092.95       2758.15       109.08 o                         
   1  12   3       1844.33       1749.12        97.65 o                         
   2  12   3       6975.53       6708.62       141.59 o                         
   3  12   3       1143.86       1075.31        46.01 o                         
   4  12   3       3982.11       2872.52       413.88 o                         
   5  12   3       2467.50       2737.56       107.86 o                         
   6  12   3        105.18         95.68        80.13 o                         
   7  12   3       2054.62       2104.27       112.07 o                         
   8  12   3        869.57        706.67       107.86 o                         
   9  12   3        540.19        511.93        99.44 o                         
  10  12   3         21.08        -67.33        97.82 o                         
  11  12   3       2386.41       2852.93       138.75 o                         
  12  12   3          9.27        176.66       106.65 o                         
  13  12   3          0.25          4.17       104.46 o                         
  14  12   3          7.61         94.70       112.84 o                         
 -15  13   3        536.87        495.03       172.63 o                         
 -14  13   3        264.60        254.48        92.85 o                         
 -13  13   3        131.09          1.81       109.56 o                         
 -12  13   3        173.10        295.97       106.68 o                         
 -11  13   3       1691.73       1466.98       155.79 o                         
 -10  13   3         34.72         37.93        92.99 o                         
  -9  13   3        549.93        486.18       101.12 o                         
  -8  13   3        182.45        218.87        92.88 o                         
  -7  13   3       5844.59       5369.04       153.97 o                         
  -6  13   3        206.02        178.43        89.95 o                         
  -5  13   3       4058.43       3544.50       128.66 o                         
  -4  13   3       1203.42       1487.47        98.22 o                         
  -3  13   3       1716.04       1331.31       202.88 o                         
  -2  13   3        160.67        213.27        83.18 o                         
  -1  13   3       2393.81       2354.24       112.96 o                         
   0  13   3        466.99        484.74        86.12 o                         
   1  13   3       1428.41       1039.74       107.09 o                         
   2  13   3        239.06        212.21        44.95 o                         
   3  13   3       8086.02       8017.98       153.89 o                         
   4  13   3        281.93        272.02        81.10 o                         
   5  13   3        514.97        578.42        89.94 o                         
   6  13   3        807.91        865.53        98.95 o                         
   7  13   3       4249.53       4122.19       301.60 o                         
   8  13   3          1.69        -42.92        90.92 o                         
   9  13   3       3250.56       3114.60       136.13 o                         
  10  13   3        596.42        729.94       109.62 o                         
  11  13   3        491.59        358.45       106.53 o                         
  12  13   3        117.65        167.56       112.80 o                         
  13  13   3       1199.85       1323.10       209.30 o                         
 -15  14   3         44.77        162.26       173.40 o                         
 -14  14   3         22.09        -58.65       169.42 o                         
 -13  14   3        261.22        144.25       109.93 o                         
 -12  14   3       2005.94       1776.67       134.26 o                         
 -11  14   3          1.23         60.61       101.97 o                         
 -10  14   3       1080.56        884.23       110.68 o                         
  -9  14   3        172.01        147.40        92.78 o                         
  -8  14   3        922.25        828.30       114.17 o                         
  -7  14   3        420.63        263.62        91.56 o                         
  -6  14   3       5081.15       4977.09       357.23 o                         
  -5  14   3        179.22        174.87        95.90 o                         
  -4  14   3          0.55        -39.68        88.41 o                         
  -3  14   3        244.44        207.12        48.41 o                         
  -2  14   3      11639.61      11341.39       184.25 o                         
  -1  14   3        723.28        632.00        96.13 o                         
   0  14   3       3219.92       3051.76       196.09 o                         
   1  14   3         24.11        -43.29        80.58 o                         
   2  14   3       1861.20       1733.38       192.84 o                         
   3  14   3        252.39        177.68        80.64 o                         
   4  14   3       3244.31       3047.15       120.29 o                         
   5  14   3          9.43        -20.10        83.79 o                         
   6  14   3        431.33        422.12        93.54 o                         
   7  14   3        160.70        164.45        92.08 o                         
   8  14   3       3035.64       3139.90       179.92 o                         
   9  14   3         10.87         24.37       134.66 o                         
  10  14   3        353.87        313.89       103.41 o                         
  11  14   3        525.40        623.97       116.06 o                         
  12  14   3       1144.35       1233.61       192.56 o                         
  13  14   3          6.88          8.26       169.58 o                         
 -14  15   3        291.75        514.87       181.49 o                         
 -13  15   3        876.54        748.39       182.77 o                         
 -12  15   3          8.21       -109.46       148.48 o                         
 -11  15   3        467.60        563.83       114.06 o                         
 -10  15   3        167.09        132.23        98.84 o                         
  -9  15   3        302.95        103.37        95.57 o                         
  -8  15   3       1708.87       1611.14       128.54 o                         
  -7  15   3       1250.12       1290.19       110.60 o                         
  -6  15   3         18.61         45.77        91.21 o                         
  -5  15   3        224.79        218.98        97.54 o                         
  -4  15   3       3862.28       4124.91       140.26 o                         
  -3  15   3        913.49        794.56       100.83 o                         
  -2  15   3        224.74        223.28        52.85 o                         
  -1  15   3       4473.12       4360.37       139.74 o                         
   0  15   3       1471.38       1614.16       129.57 o                         
   1  15   3        878.00        615.59       149.84 o                         
   2  15   3        153.49        145.12        92.51 o                         
   3  15   3         27.36         84.36        89.32 o                         
   4  15   3        455.54        412.26        95.25 o                         
   5  15   3        110.53        108.05        86.54 o                         
   6  15   3        816.22        862.31       103.93 o                         
   7  15   3        114.64        199.92        97.39 o                         
   8  15   3         44.24         -7.39        98.35 o                         
   9  15   3        274.99        346.72       108.13 o                         
  10  15   3       1323.15       1501.48       126.26 o                         
  11  15   3         14.47          7.30       156.07 o                         
  12  15   3        110.29        121.88       163.48 o                         
 -13  16   3        401.55        500.11       186.10 o                         
 -12  16   3          4.88       -107.91       168.54 o                         
 -11  16   3         21.81         26.81       106.54 o                         
 -10  16   3        520.31        316.62       123.63 o                         
  -9  16   3        733.71        776.88       132.15 o                         
  -8  16   3        429.27        399.53       104.32 o                         
  -7  16   3         83.70         38.46        92.99 o                         
  -6  16   3         43.02        138.97        93.05 o                         
  -5  16   3       1051.56       1073.00       110.55 o                         
  -4  16   3         35.03       -115.88       128.33 o                         
  -3  16   3       2427.39       2309.36       125.69 o                         
  -2  16   3         40.28        182.19        94.08 o                         
  -1  16   3        339.50        412.06        96.83 o                         
   0  16   3        207.23        183.39        89.10 o                         
   1  16   3       2226.44       2502.54       214.59 o                         
   2  16   3       1558.98       1330.07       132.07 o                         
   3  16   3          1.73        -90.60        90.60 o                         
   4  16   3       1000.96       1102.36       117.74 o                         
   5  16   3       1896.18       2111.80       118.86 o                         
   6  16   3        140.31        125.51        92.37 o                         
   7  16   3        217.66        210.27        96.46 o                         
   8  16   3       1275.88       1622.51       141.10 o                         
   9  16   3        832.09        982.41       116.85 o                         
  10  16   3         43.81        203.22       162.00 o                         
  11  16   3        345.94        529.98       174.55 o                         
 -12  17   3          3.23        -40.24       165.51 o                         
 -11  17   3       1136.47        844.96       181.80 o                         
 -10  17   3        356.26        366.09       111.22 o                         
  -9  17   3        857.47        861.10       114.78 o                         
  -8  17   3         13.28         68.02        95.17 o                         
  -7  17   3        284.60        149.23        96.85 o                         
  -6  17   3        264.20         76.54       100.59 o                         
  -5  17   3        275.18         86.76       100.05 o                         
  -4  17   3         52.03         57.51       105.29 o                         
  -3  17   3        722.34        511.78       105.49 o                         
  -2  17   3        188.02        120.58        94.01 o                         
  -1  17   3        292.40        202.97        96.10 o                         
   0  17   3        170.38        221.16        90.47 o                         
   1  17   3        473.46        344.16       100.59 o                         
   2  17   3        690.11        766.99       103.64 o                         
   3  17   3       3080.65       2826.32       132.37 o                         
   4  17   3        381.65        432.27        99.65 o                         
   5  17   3        540.40        437.51       100.49 o                         
   6  17   3        251.30        242.51       103.35 o                         
   7  17   3       1077.17       1242.37       237.18 o                         
   8  17   3        386.47        489.37       106.26 o                         
   9  17   3        891.77       1069.34       180.18 o                         
  10  17   3        275.99        400.12       166.61 o                         
 -11  18   3         14.23         81.51       157.29 o                         
 -10  18   3        396.28        465.68       161.28 o                         
  -9  18   3        129.03        178.20       106.89 o                         
  -8  18   3         11.94         30.63       100.83 o                         
  -7  18   3        443.84        459.34       106.88 o                         
  -6  18   3        665.31        609.96       106.25 o                         
  -5  18   3         77.34         10.88        98.33 o                         
  -4  18   3        121.02        -21.96        98.70 o                         
  -3  18   3        223.02        137.68        99.49 o                         
  -2  18   3       1306.72       1181.23       113.49 o                         
  -1  18   3         32.45         41.24        94.10 o                         
   0  18   3         37.83         66.91        96.76 o                         
   1  18   3        150.85        285.12       101.30 o                         
   2  18   3       1907.70       1924.59       122.68 o                         
   3  18   3         11.84        -27.94        99.20 o                         
   4  18   3       2076.63       1803.44       125.71 o                         
   5  18   3         22.94        258.24       102.40 o                         
   6  18   3         24.49         48.93       102.98 o                         
   7  18   3        187.32        296.97       102.57 o                         
   8  18   3       1282.83       1669.85       193.12 o                         
 -10  19   3        516.14        706.02       167.96 o                         
  -9  19   3        132.78        146.13       158.09 o                         
  -8  19   3        618.35        651.03       114.96 o                         
  -7  19   3        504.86        413.59       109.70 o                         
  -6  19   3         20.33         96.56       145.25 o                         
  -5  19   3          1.12         32.93        99.23 o                         
  -4  19   3        911.26        844.05       114.09 o                         
  -3  19   3        302.12        184.48       105.77 o                         
  -2  19   3         92.46         44.72       102.97 o                         
  -1  19   3          0.59         60.12        98.12 o                         
   0  19   3       1104.10       1011.90       113.89 o                         
   1  19   3        185.62        229.91        99.98 o                         
   2  19   3        832.26        798.45       112.29 o                         
   3  19   3        476.20        526.02       105.96 o                         
   4  19   3        400.14        362.21       108.75 o                         
   5  19   3        518.96        478.85       113.61 o                         
   6  19   3       1075.71       1470.21       187.41 o                         
   7  19   3          4.53        187.92       155.63 o                         
  -8  20   3         44.41        303.64       154.65 o                         
  -7  20   3          2.36        -61.81       152.40 o                         
  -6  20   3         23.11         64.22       103.53 o                         
  -5  20   3        470.18        516.30       108.86 o                         
  -4  20   3          6.85          0.81       101.40 o                         
  -3  20   3        335.86        242.49       104.93 o                         
  -2  20   3          9.62         -5.48        98.03 o                         
  -1  20   3        170.52        167.50       102.07 o                         
   0  20   3         37.98         45.58        98.88 o                         
   1  20   3       1640.44       1708.56       123.58 o                         
   2  20   3         43.59        140.06       102.22 o                         
   3  20   3         76.52         27.52       105.36 o                         
   4  20   3          5.43         13.26        98.07 o                         
   5  20   3        857.04        949.85       177.03 o                         
  -6  21   3         90.08         56.88       154.87 o                         
  -5  21   3        287.55        386.37       161.36 o                         
  -4  21   3        223.29        287.17       110.17 o                         
  -3  21   3        190.67        119.75       106.04 o                         
  -2  21   3         56.88         83.63       102.06 o                         
  -1  21   3        175.72         11.11       102.68 o                         
   0  21   3         20.20         59.40        99.10 o                         
   1  21   3        137.88          8.39       100.40 o                         
   2  21   3         67.43         22.60       105.21 o                         
   0  22   3          0.45        -68.12       140.80 o                         
   1  22   3        312.51        404.96       144.01 o                         
 -18   0   4        779.12        737.19       171.79 o                         
 -17   0   4        833.26        669.58       163.31 o                         
 -16   0   4       4676.08       4145.50       225.26 o                         
 -15   0   4        747.71        597.12       160.90 o                         
 -14   0   4         56.97         -5.44       133.19 o                         
 -13   0   4        180.33         97.22       118.20 o                         
 -12   0   4      34441.18      35318.65       438.41 o                         
 -11   0   4       1052.77        933.10       134.18 o                         
 -10   0   4      11121.36      11110.40       229.08 o                         
  -9   0   4        182.98         85.93        89.11 o                         
  -8   0   4      25847.31      25155.16       289.86 o                         
  -7   0   4       1041.94       1161.10        48.98 o                         
  -6   0   4        486.41        442.18        36.78 o                         
  -5   0   4        131.14        182.27        23.33 o                         
  -4   0   4       6357.73       7727.82       116.87 o                         
  -3   0   4       1396.40       1296.30        57.02 o                         
   2   0   4     298725.00     312389.06      1748.18 o                         
   3   0   4          6.37         25.57        22.78 o                         
   4   0   4      64420.98      66321.76       813.57 o                         
   5   0   4       2155.11       2298.46        44.04 o                         
   6   0   4      23606.85      21719.10       230.44 o                         
   7   0   4       1237.91       1419.52        87.36 o                         
   8   0   4      42474.55      37377.74      3119.34 o                         
   9   0   4       1068.04        881.88        98.02 o                         
  10   0   4       6347.60       4648.39       869.47 o                         
  11   0   4        122.61         48.34        94.38 o                         
  12   0   4       6325.04       6216.05       195.26 o                         
  13   0   4       2084.09       2217.85       149.76 o                         
  14   0   4       2098.28       2272.65       156.14 o                         
  15   0   4         42.35         94.78       115.01 o                         
  16   0   4        528.18        533.23        98.50 o                         
  17   0   4        147.25        146.99        99.95 o                         
  18   0   4       2198.00       2115.26       202.83 o                         
 -18   1   4        249.88        299.99       112.90 o                         
 -17   1   4       1388.38       1153.80       124.71 o                         
 -16   1   4        549.17        390.90       110.30 o                         
 -15   1   4       2075.40       2167.34       125.92 o                         
 -14   1   4        230.68        203.55        88.21 o                         
 -13   1   4       2520.17       2548.01       116.03 o                         
 -12   1   4         49.96        -32.77        85.65 o                         
 -11   1   4      14835.45      14877.18       201.89 o                         
 -10   1   4        916.53        823.01        53.30 o                         
  -9   1   4        181.76        143.41        40.96 o                         
  -8   1   4        127.10         77.60        28.98 o                         
  -7   1   4      23099.12      23163.20       196.25 o                         
  -6   1   4          7.48         29.49        20.10 o                         
  -5   1   4        118.60         38.51        17.42 o                         
  -4   1   4       6089.10       6407.78        59.61 o                         
  -3   1   4        324.95        469.40        33.76 o                         
   2   1   4       1981.74       1866.67        29.14 o                         
   3   1   4      41097.80      39902.30       389.31 o                         
   4   1   4        702.75        664.97        24.11 o                         
   5   1   4       2486.73       2398.61        34.89 o                         
   6   1   4        158.21        146.39        25.15 o                         
   7   1   4      32139.75      32385.40       242.14 o                         
   8   1   4       1205.54       1200.36        58.11 o                         
   9   1   4       2689.90       2695.01        71.15 o                         
  10   1   4        183.75        110.63        35.58 o                         
  11   1   4       1145.51       1137.63       123.63 o                         
  12   1   4        157.80        133.35        72.64 o                         
  13   1   4       2912.17       2812.94       162.29 o                         
  14   1   4        316.69        303.48        82.78 o                         
  15   1   4        111.74         93.30        69.67 o                         
  16   1   4          6.12        -49.34        69.83 o                         
  17   1   4       1075.56        972.12        94.96 o                         
  18   1   4          0.45        -27.97        89.65 o                         
 -18   2   4        155.76        224.71       162.90 o                         
 -17   2   4          4.33        -43.99       105.80 o                         
 -16   2   4          8.01         64.32        96.85 o                         
 -15   2   4        570.57        586.55       107.06 o                         
 -14   2   4         44.59        146.51        91.21 o                         
 -13   2   4         14.61         -1.96        82.67 o                         
 -12   2   4       1406.39       1569.62       101.55 o                         
 -11   2   4        882.21        739.55        90.89 o                         
 -10   2   4          8.62          7.06        48.93 o                         
  -9   2   4       1381.89       1278.62        41.11 o                         
  -8   2   4        944.55        915.20        36.30 o                         
  -7   2   4         44.27         18.20        26.26 o                         
  -6   2   4       3661.61       3904.42        74.71 o                         
  -5   2   4        419.69        357.26        28.06 o                         
  -4   2   4       8946.09       9992.90       188.51 o                         
  -3   2   4       3606.47       3184.71        45.29 o                         
  -2   2   4      11364.08      12980.35        70.18 o                         
   1   2   4       1219.97       1004.48        25.81 o                         
   2   2   4       2141.67       2250.09        25.01 o                         
   3   2   4         12.76         20.07        12.38 o                         
   4   2   4       3440.92       3581.28        35.34 o                         
   5   2   4       1722.24       1669.93        30.72 o                         
   6   2   4       1879.64       2140.23        36.02 o                         
   7   2   4        102.12         73.31        29.94 o                         
   8   2   4       2057.09       2168.86        65.87 o                         
   9   2   4        235.61        231.07        52.27 o                         
  10   2   4       1087.28        997.66        75.61 o                         
  11   2   4         78.04        -30.44        68.85 o                         
  12   2   4        117.43         96.27        75.60 o                         
  13   2   4         84.25         22.20        62.42 o                         
  14   2   4         59.55         98.14        65.99 o                         
  15   2   4        136.11         71.02        66.67 o                         
  16   2   4          0.44        -31.63        93.30 o                         
  17   2   4          2.79        -12.49        99.56 o                         
  18   2   4         23.86         99.17        98.24 o                         
 -18   3   4        103.05         97.59       118.38 o                         
 -17   3   4        855.79        959.23       122.00 o                         
 -16   3   4          0.75        -25.35        98.20 o                         
 -15   3   4       2233.07       2172.29       127.73 o                         
 -14   3   4         83.84        133.86        88.11 o                         
 -13   3   4       1891.50       1907.50       163.48 o                         
 -12   3   4         14.19        -18.90        89.40 o                         
 -11   3   4      17151.41      17622.80       216.60 o                         
 -10   3   4          0.07         88.40        71.81 o                         
  -9   3   4       3310.62       3348.14        61.80 o                         
  -8   3   4         46.16         58.60        27.73 o                         
  -7   3   4      16878.51      16282.05       165.09 o                         
  -6   3   4        142.47        141.94        30.58 o                         
  -5   3   4        378.14        401.30        34.14 o                         
  -4   3   4       4834.06       4745.98        59.92 o                         
  -3   3   4      11659.43      10919.96        94.90 o                         
  -2   3   4       2608.74       2496.40        26.30 o                         
  -1   3   4      20713.84      21133.71       272.36 o                         
   0   3   4         64.65         54.65        21.18 o                         
   1   3   4       2791.73       2660.84        27.49 o                         
   2   3   4        306.60        299.08        15.75 o                         
   3   3   4      58238.12      58100.36       344.33 o                         
   4   3   4       1347.64       1331.10        29.60 o                         
   5   3   4        376.12        377.48        23.45 o                         
   6   3   4        362.20        353.49        26.89 o                         
   7   3   4      33955.07      33843.24       382.10 o                         
   8   3   4          1.58          1.39        39.93 o                         
   9   3   4         35.90        149.66        45.88 o                         
  10   3   4        431.70        434.23        40.51 o                         
  11   3   4       5481.10       5364.85       130.77 o                         
  12   3   4         97.14         93.39        59.59 o                         
  13   3   4        552.69        630.26        68.51 o                         
  14   3   4         18.92          4.26        63.33 o                         
  15   3   4          0.66        -66.55        66.55 o                         
  16   3   4        130.52        123.35        95.87 o                         
  17   3   4       1500.24       1422.98       124.34 o                         
  18   3   4        129.36          1.18       168.17 o                         
 -18   4   4       1046.14        842.26       131.44 o                         
 -17   4   4        254.24        407.59       169.70 o                         
 -16   4   4       3350.62       3333.39       142.95 o                         
 -15   4   4         40.30         94.04        91.77 o                         
 -14   4   4          1.54        -36.52        86.36 o                         
 -13   4   4         84.85        142.15        94.05 o                         
 -12   4   4      12322.87      13372.08       577.87 o                         
 -11   4   4       3746.21       3893.16       127.84 o                         
 -10   4   4       5218.54       4907.80       129.70 o                         
  -9   4   4       1345.93       1239.39        45.40 o                         
  -8   4   4      24775.76      25203.73       346.19 o                         
  -7   4   4       1284.96       1312.14        53.95 o                         
  -6   4   4      29132.83      29445.42       284.04 o                         
  -5   4   4        994.32       1051.48        43.30 o                         
  -4   4   4      10987.68      10933.00       142.62 o                         
  -3   4   4       1431.29       1378.31        31.42 o                         
  -2   4   4      27539.07      25697.80       224.32 o                         
  -1   4   4       1071.30       1015.93        25.71 o                         
   0   4   4         12.50        127.19        24.17 o                         
   1   4   4        214.75        224.87        19.17 o                         
   2   4   4      48085.79      47291.28       136.90 o                         
   3   4   4         56.00         50.37        14.79 o                         
   4   4   4      30522.52      29653.43       249.62 o                         
   5   4   4        384.07        380.24        26.91 o                         
   6   4   4      27360.78      27344.29       188.66 o                         
   7   4   4        440.02        459.02        37.38 o                         
   8   4   4      33271.21      33268.89       643.37 o                         
   9   4   4        106.46         64.41        44.79 o                         
  10   4   4          7.00         37.03        45.09 o                         
  11   4   4         87.68         30.31        46.09 o                         
  12   4   4       5167.82       5497.12       116.26 o                         
  13   4   4        320.79        298.37        62.21 o                         
  14   4   4       1381.83       1421.05        77.98 o                         
  15   4   4          8.42         29.69        86.19 o                         
  16   4   4       2006.34       2093.30       127.84 o                         
  17   4   4        468.46        357.75       116.64 o                         
  18   4   4       2046.76       2174.81       221.08 o                         
 -18   5   4          4.02        -77.75       169.76 o                         
 -17   5   4       1891.71       1893.00       137.39 o                         
 -16   5   4        267.47        337.60       107.88 o                         
 -15   5   4        133.23         78.84        94.67 o                         
 -14   5   4       1111.22       1167.47       161.83 o                         
 -13   5   4       2498.83       2484.94       125.36 o                         
 -12   5   4        138.49        148.87        89.26 o                         
 -11   5   4       2931.34       2814.76        97.90 o                         
 -10   5   4       3274.13       3143.34       109.12 o                         
  -9   5   4         42.48         48.88        34.13 o                         
  -8   5   4        211.24        139.53        68.27 o                         
  -7   5   4      20581.26      21370.92       287.11 o                         
  -6   5   4       3511.00       3149.65       128.78 o                         
  -5   5   4       1359.10        883.71       117.96 o                         
  -4   5   4         32.65         31.71        33.65 o                         
  -3   5   4      36357.60      37925.00       195.90 o                         
  -2   5   4       1430.98       1455.61        34.54 o                         
  -1   5   4       8325.17       8275.26       139.32 o                         
   0   5   4       2663.67       2514.73        46.22 o                         
   1   5   4      14698.47      14761.69        62.89 o                         
   2   5   4        637.17        595.91        21.06 o                         
   3   5   4      14447.85      13698.38       112.58 o                         
   4   5   4        941.88        872.88        33.87 o                         
   5   5   4       1182.71       1301.48        42.91 o                         
   6   5   4       7282.64       7535.65        98.09 o                         
   7   5   4      15611.49      15864.33       366.55 o                         
   8   5   4        288.10        287.11        45.96 o                         
   9   5   4      11017.47      11340.78       226.55 o                         
  10   5   4        196.37        174.01        43.30 o                         
  11   5   4         83.05        106.63        48.01 o                         
  12   5   4         44.78         -8.90        50.37 o                         
  13   5   4       5450.94       5510.62       172.16 o                         
  14   5   4          1.73        -37.33        87.71 o                         
  15   5   4          2.52        -11.12        88.71 o                         
  16   5   4         17.76        101.55       148.62 o                         
  17   5   4       1192.87       1400.77       136.77 o                         
 -18   6   4        153.41        184.92       170.16 o                         
 -17   6   4         13.00        -29.93       151.93 o                         
 -16   6   4         67.55        173.40       100.07 o                         
 -15   6   4        848.77        871.23       111.05 o                         
 -14   6   4        278.71        270.13        92.11 o                         
 -13   6   4       1094.65       1130.06       107.22 o                         
 -12   6   4         72.90        111.81        73.48 o                         
 -11   6   4         93.21         69.60        25.36 o                         
 -10   6   4        370.93        326.82        35.98 o                         
  -9   6   4       1890.49       1825.80        94.12 o                         
  -8   6   4       3061.36       3144.36       112.19 o                         
  -7   6   4        108.37         56.31        17.55 o                         
  -6   6   4          5.83         15.00       124.87 o                         
  -5   6   4       2902.66       2706.80        81.51 o                         
  -4   6   4       2846.12       2978.07       106.63 o                         
  -3   6   4       1823.98       1420.48       108.19 o                         
  -2   6   4       5188.65       5235.97        92.51 o                         
  -1   6   4       3659.18       3625.27        59.65 o                         
   0   6   4       2906.76       2768.77        57.73 o                         
   1   6   4       3552.04       3255.46        50.96 o                         
   2   6   4        359.45        416.67        26.19 o                         
   3   6   4       1969.72       1952.93        31.76 o                         
   4   6   4       3504.50       3282.46        83.98 o                         
   5   6   4       3589.55       3688.42        92.74 o                         
   6   6   4          1.47         -4.75        20.38 o                         
   7   6   4       3990.20       3868.92        87.58 o                         
   8   6   4       1579.95       1564.45       100.81 o                         
   9   6   4        176.82        153.09        44.44 o                         
  10   6   4        812.50        878.19        55.90 o                         
  11   6   4         12.59         21.31        45.27 o                         
  12   6   4        183.50        204.47        55.18 o                         
  13   6   4        192.22        104.16        74.16 o                         
  14   6   4        267.83        265.02        79.22 o                         
  15   6   4         55.32          4.70        94.32 o                         
  16   6   4        234.72        296.95       123.52 o                         
  17   6   4        246.83        211.67       170.56 o                         
 -17   7   4        838.84        910.01       122.86 o                         
 -16   7   4         40.44        -36.26       102.50 o                         
 -15   7   4        431.12        371.10        98.58 o                         
 -14   7   4        116.49        194.62        91.42 o                         
 -13   7   4       1233.77       1411.13        92.00 o                         
 -12   7   4          2.77        -23.59        85.02 o                         
 -11   7   4       4006.61       3325.01       231.18 o                         
 -10   7   4        254.04        203.62        21.68 o                         
  -9   7   4       3221.03       1806.77       625.41 o                         
  -8   7   4       2614.34       2659.94       102.36 o                         
  -7   7   4      19780.90      20705.56       210.07 o                         
  -6   7   4        280.14        259.54        63.75 o                         
  -5   7   4       3619.45       3642.13       132.20 o                         
  -4   7   4       6392.20       6275.82       211.40 o                         
  -3   7   4      42421.36      43079.49       264.66 o                         
  -2   7   4         28.08         -5.12        24.51 o                         
  -1   7   4      65089.76      68066.68       973.42 o                         
   0   7   4       4864.57       4844.04        73.62 o                         
   1   7   4       2076.72       2149.98        49.53 o                         
   2   7   4       1110.62       1056.24        36.45 o                         
   3   7   4      26707.54      26275.76       242.93 o                         
   4   7   4        626.00        559.84        25.12 o                         
   5   7   4       1053.97        981.01        49.79 o                         
   6   7   4        574.98        550.82        29.01 o                         
   7   7   4       5395.49       4925.41       320.74 o                         
   8   7   4       2358.21       2158.11        56.63 o                         
   9   7   4        526.28        442.36        45.26 o                         
  10   7   4       1902.58       1909.73        70.66 o                         
  11   7   4       3467.33       3519.11       194.97 o                         
  12   7   4        156.55         52.87        72.72 o                         
  13   7   4       1858.80       2114.71        98.86 o                         
  14   7   4        237.88        263.66        78.60 o                         
  15   7   4        674.78        530.55       110.65 o                         
  16   7   4        452.32        438.26       111.99 o                         
  17   7   4       2470.40       2729.22       154.51 o                         
 -17   8   4         14.94         14.59       169.21 o                         
 -16   8   4       1398.50       1580.27       129.87 o                         
 -15   8   4         19.17         -2.85        96.73 o                         
 -14   8   4        553.95        490.77        98.94 o                         
 -13   8   4         34.52        -30.76        91.37 o                         
 -12   8   4       6151.20       6355.00       143.10 o                         
 -11   8   4          0.60         -8.29        66.95 o                         
 -10   8   4       1294.48       1280.48        98.75 o                         
  -9   8   4        415.16        352.10        82.83 o                         
  -8   8   4       7100.33       7320.99       210.05 o                         
  -7   8   4       1446.50       1379.60        92.52 o                         
  -6   8   4      34872.55      35126.70       380.38 o                         
  -5   8   4         41.00         98.50        67.30 o                         
  -4   8   4       7218.17       7089.97       166.53 o                         
  -3   8   4         62.53         54.87        21.60 o                         
  -2   8   4      79297.33      79937.16       649.65 o                         
  -1   8   4        123.60        196.87        49.87 o                         
   0   8   4        698.83        794.31        45.59 o                         
   1   8   4       1230.39       1295.41        48.92 o                         
   2   8   4      17795.01      17518.04       192.42 o                         
   3   8   4          2.06        -14.48        27.60 o                         
   4   8   4       3087.57       3106.87        50.23 o                         
   5   8   4       1641.54       1660.39        53.79 o                         
   6   8   4        843.56        875.85        73.22 o                         
   7   8   4        196.25        130.54        38.42 o                         
   8   8   4       1331.42       1023.49       215.75 o                         
   9   8   4          0.18         18.82        31.08 o                         
  10   8   4        232.10        140.05        38.74 o                         
  11   8   4        250.94        260.24        86.77 o                         
  12   8   4       8794.21       9534.90       155.45 o                         
  13   8   4          0.80         -1.73        89.65 o                         
  14   8   4        964.36       1040.59        93.13 o                         
  15   8   4        179.26        193.64        86.65 o                         
  16   8   4       2420.06       2389.39       144.66 o                         
 -17   9   4       1168.35       1679.56       198.97 o                         
 -16   9   4        281.59        381.32       113.68 o                         
 -15   9   4         57.25         64.71        99.19 o                         
 -14   9   4        368.27        331.47        81.55 o                         
 -13   9   4       1665.19       1779.64        98.27 o                         
 -12   9   4        140.44        134.01        75.40 o                         
 -11   9   4         46.19        177.47        91.68 o                         
 -10   9   4        113.68         36.94        88.20 o                         
  -9   9   4        548.97        500.81        68.28 o                         
  -8   9   4        213.30        281.86       124.47 o                         
  -7   9   4       3902.58       3676.47       176.89 o                         
  -6   9   4        794.00        743.87        87.56 o                         
  -5   9   4        678.85        811.67        80.61 o                         
  -4   9   4       2634.98       2760.83        97.94 o                         
  -3   9   4      19179.69      17386.40       771.88 o                         
  -2   9   4        126.00        100.33        37.24 o                         
  -1   9   4      12681.42      12901.58       148.45 o                         
   0   9   4       5659.58       5886.87       133.61 o                         
   1   9   4       2773.18       2881.29        65.98 o                         
   2   9   4          4.48        -11.88        33.34 o                         
   3   9   4       6388.93       6328.86        71.47 o                         
   4   9   4       1783.41       1735.32        42.91 o                         
   5   9   4        381.02        414.35        47.52 o                         
   6   9   4        838.92        799.51        50.73 o                         
   7   9   4       1736.96       1807.98        57.67 o                         
   8   9   4         13.94        -16.24       108.04 o                         
   9   9   4       2114.85       2276.22       166.18 o                         
  10   9   4        692.61        744.42       144.01 o                         
  11   9   4        394.00        606.28       146.74 o                         
  12   9   4        195.67         78.17        90.65 o                         
  13   9   4       2191.67       2527.50       197.36 o                         
  14   9   4        611.16        760.74        92.09 o                         
  15   9   4          0.16        -36.77        85.31 o                         
  16   9   4        573.50        438.53       123.10 o                         
 -16  10   4         67.39         97.85       109.49 o                         
 -15  10   4        382.79        415.34        88.34 o                         
 -14  10   4        478.42        546.73        87.53 o                         
 -13  10   4         17.01        -58.78        77.04 o                         
 -12  10   4        119.38        265.93        95.21 o                         
 -11  10   4          5.50       -105.63       131.13 o                         
 -10  10   4       3050.21       2874.26       181.72 o                         
  -9  10   4       1632.93       1692.07       158.80 o                         
  -8  10   4        123.10        165.54       123.55 o                         
  -7  10   4       3348.87       3533.34       270.38 o                         
  -6  10   4         28.47        115.31        80.97 o                         
  -5  10   4       3843.69       3824.44       222.99 o                         
  -4  10   4        354.21        380.17        77.77 o                         
  -3  10   4       1262.51       1242.59        41.56 o                         
  -2  10   4         61.17        270.96        64.24 o                         
  -1  10   4       8725.88       8516.15       137.11 o                         
   0  10   4        101.80        126.12        63.34 o                         
   1  10   4       2477.42       2394.09       121.13 o                         
   2  10   4        175.06        303.67        42.51 o                         
   3  10   4       1800.03       1759.02        65.16 o                         
   4  10   4        139.95        148.02        30.50 o                         
   5  10   4        430.85        471.83        54.76 o                         
   6  10   4         83.87         35.02        47.84 o                         
   7  10   4        260.93        265.32        45.28 o                         
   8  10   4         13.97         60.96       102.50 o                         
   9  10   4        516.78        590.48       131.60 o                         
  10  10   4       1463.49       1712.88       169.43 o                         
  11  10   4       1431.90       1779.13       173.68 o                         
  12  10   4        199.49        309.62       162.97 o                         
  13  10   4        347.35        285.52       182.95 o                         
  14  10   4        243.38        388.96       116.21 o                         
  15  10   4        695.71        950.86       131.47 o                         
 -15  11   4        273.90        284.82       115.40 o                         
 -14  11   4         84.41        119.38        98.43 o                         
 -13  11   4        427.08        416.42       108.25 o                         
 -12  11   4          4.31         17.69       132.30 o                         
 -11  11   4       2562.34       2673.79       192.72 o                         
 -10  11   4          2.03        -46.97       134.37 o                         
  -9  11   4          9.55         -6.24       126.29 o                         
  -8  11   4       1157.73       1395.78       109.95 o                         
  -7  11   4       7337.07       7454.95       164.37 o                         
  -6  11   4         52.89         39.94        78.64 o                         
  -5  11   4        446.48        644.42        87.66 o                         
  -4  11   4       1989.95       2054.09       163.84 o                         
  -3  11   4      14976.67      13448.33       778.41 o                         
  -2  11   4         55.79         80.22        57.68 o                         
  -1  11   4       3442.77       3649.51       113.40 o                         
   0  11   4       3483.31       3542.56       107.16 o                         
   1  11   4       5168.76       4984.62       118.20 o                         
   2  11   4         38.01          4.20        40.83 o                         
   3  11   4       9900.54      10051.41       328.63 o                         
   4  11   4       1278.27       1218.81        41.25 o                         
   5  11   4        831.02        906.19        80.62 o                         
   6  11   4        575.26        622.65        80.35 o                         
   7  11   4       1209.65       1095.37        93.55 o                         
   8  11   4         65.22         54.20        90.41 o                         
   9  11   4       1456.46       1402.74       104.83 o                         
  10  11   4         65.12        203.12        88.25 o                         
  11  11   4       2600.28       2568.03       132.34 o                         
  12  11   4         10.98         99.05       149.28 o                         
  13  11   4       1719.12       1937.21       209.70 o                         
  14  11   4         52.19         70.75       109.58 o                         
  15  11   4        542.94        819.03       183.71 o                         
 -14  12   4        522.95        555.78       113.82 o                         
 -13  12   4         33.51        119.30        99.78 o                         
 -12  12   4       2050.40       2143.50       132.93 o                         
 -11  12   4         60.63        -46.53        94.07 o                         
 -10  12   4         10.62        -28.79       131.69 o                         
  -9  12   4          0.10         10.91        88.61 o                         
  -8  12   4       9456.92       9229.18       189.45 o                         
  -7  12   4        133.57        137.68        91.43 o                         
  -6  12   4      12584.78      12841.08       406.40 o                         
  -5  12   4        697.01        899.01        95.82 o                         
  -4  12   4       2043.16       1775.94       104.96 o                         
  -3  12   4         24.17         35.87        34.40 o                         
  -2  12   4      19756.42      18995.46       496.48 o                         
  -1  12   4       1850.48       2063.09       106.18 o                         
   0  12   4         72.62         12.40        77.42 o                         
   1  12   4        398.53        441.03        83.76 o                         
   2  12   4       8084.12       7974.37       235.32 o                         
   3  12   4        232.55        198.55        39.85 o                         
   4  12   4       3425.18       3000.96       314.92 o                         
   5  12   4          5.58         15.22        69.13 o                         
   6  12   4        800.31        801.20        86.25 o                         
   7  12   4         14.67        -15.28        79.96 o                         
   8  12   4       4042.79       4362.79       138.75 o                         
   9  12   4        178.46         67.09        87.10 o                         
  10  12   4          5.45         10.80        91.22 o                         
  11  12   4        523.72        665.08       110.62 o                         
  12  12   4       3399.57       3713.70       151.44 o                         
  13  12   4          9.61         36.05       153.51 o                         
  14  12   4        299.71        355.02       118.58 o                         
 -15  13   4          8.01        129.31       178.25 o                         
 -14  13   4         91.51         58.86        92.09 o                         
 -13  13   4        849.29        878.71       123.66 o                         
 -12  13   4          0.20        -78.55       100.18 o                         
 -11  13   4         32.03        -24.53       101.02 o                         
 -10  13   4         13.95         22.85        92.27 o                         
  -9  13   4       2872.35       2543.40       128.42 o                         
  -8  13   4        418.56        396.29        94.91 o                         
  -7  13   4       4553.55       4472.06       268.99 o                         
  -6  13   4       2002.32       2054.65       153.19 o                         
  -5  13   4        459.16        462.36        96.79 o                         
  -4  13   4       7282.22       7382.67       329.14 o                         
  -3  13   4       4603.95       4068.95       395.87 o                         
  -2  13   4       2650.67       2640.42        70.91 o                         
  -1  13   4       4543.52       4470.69       128.90 o                         
   0  13   4       4242.41       4379.61       149.89 o                         
   1  13   4         19.30        -39.88        79.49 o                         
   2  13   4        649.78        625.24        85.46 o                         
   3  13   4       1740.72       1813.88       145.71 o                         
   4  13   4        471.54        482.30        79.76 o                         
   5  13   4       1177.23       1176.20        93.61 o                         
   6  13   4        363.90        306.73        85.62 o                         
   7  13   4          7.83         87.11        86.44 o                         
   8  13   4         42.51         81.46        85.81 o                         
   9  13   4        570.19        697.11       100.89 o                         
  10  13   4       1485.77       1752.80       123.15 o                         
  11  13   4        531.02        586.84       111.34 o                         
  12  13   4        358.79        532.43       176.10 o                         
  13  13   4        522.66        674.10       190.31 o                         
 -15  14   4        348.99        359.59       186.25 o                         
 -14  14   4        206.16        205.87       171.77 o                         
 -13  14   4        359.06        474.92       116.62 o                         
 -12  14   4        159.62        205.03       113.03 o                         
 -11  14   4          4.55         10.60        97.96 o                         
 -10  14   4       1312.76       1236.30       131.45 o                         
  -9  14   4        204.39        261.77       102.96 o                         
  -8  14   4        447.84        298.76        98.21 o                         
  -7  14   4         13.68         46.46        84.91 o                         
  -6  14   4          7.72         62.77        89.58 o                         
  -5  14   4       4583.72       4847.33       166.49 o                         
  -4  14   4         29.07         21.96        90.44 o                         
  -3  14   4       1385.45       1266.33        48.61 o                         
  -2  14   4         63.32        227.10        52.81 o                         
  -1  14   4       1674.60       1655.18       104.26 o                         
   0  14   4        108.62         85.97        81.31 o                         
   1  14   4       1216.93       1198.23        96.97 o                         
   2  14   4        536.12        605.32        88.57 o                         
   3  14   4        135.07        130.33        84.50 o                         
   4  14   4         26.18         58.57        82.17 o                         
   5  14   4       1379.32       1374.18       104.09 o                         
   6  14   4       2613.50       2462.60       121.28 o                         
   7  14   4          8.08          4.03        85.48 o                         
   8  14   4       1269.24       1350.34       112.46 o                         
   9  14   4        996.24       1236.38       125.63 o                         
  10  14   4        110.41        152.78       102.06 o                         
  11  14   4        641.41        732.30       175.08 o                         
  12  14   4        127.49        126.59       172.78 o                         
 -14  15   4        241.53        403.67       182.22 o                         
 -13  15   4        658.36        633.05       190.47 o                         
 -12  15   4        306.63        472.98       116.94 o                         
 -11  15   4       1829.54       1620.93       131.80 o                         
 -10  15   4         55.50        133.12       101.82 o                         
  -9  15   4         40.95         33.27       102.35 o                         
  -8  15   4         56.39         -3.57        92.91 o                         
  -7  15   4       1343.53       1271.74       108.77 o                         
  -6  15   4        729.47        710.77       113.31 o                         
  -5  15   4         67.09        -50.38        91.31 o                         
  -4  15   4        265.01        311.96       140.13 o                         
  -3  15   4       2415.14       2218.74       120.59 o                         
  -2  15   4          3.18        -19.94        49.32 o                         
  -1  15   4        279.85        261.74        89.81 o                         
   0  15   4          6.78         44.66        82.22 o                         
   1  15   4       1867.31       1760.52       107.52 o                         
   2  15   4        150.07        117.23        83.77 o                         
   3  15   4       3847.40       4154.30       134.35 o                         
   4  15   4        417.91        512.53        91.69 o                         
   5  15   4         77.07        -13.56        88.90 o                         
   6  15   4        104.82         68.66        85.26 o                         
   7  15   4       3237.66       3530.93       133.71 o                         
   8  15   4        596.73        772.79       105.46 o                         
   9  15   4        683.59        669.87       111.53 o                         
  10  15   4         53.50         46.88       150.84 o                         
  11  15   4        567.44        626.79       175.36 o                         
 -13  16   4          1.68        -76.01       167.04 o                         
 -12  16   4       1520.73       1437.42       139.21 o                         
 -11  16   4         17.94         43.60       110.65 o                         
 -10  16   4        429.74        354.50       113.94 o                         
  -9  16   4         57.58         49.67        96.74 o                         
  -8  16   4       1165.93       1044.37       117.13 o                         
  -7  16   4        175.67        124.85        96.66 o                         
  -6  16   4       1108.44       1082.13       107.00 o                         
  -5  16   4        486.03        427.37        99.93 o                         
  -4  16   4        386.91        205.77        97.15 o                         
  -3  16   4        387.47        336.46        94.14 o                         
  -2  16   4       3063.40       2939.93       125.32 o                         
  -1  16   4        408.06        360.01        61.18 o                         
   0  16   4         93.29         90.89        90.28 o                         
   1  16   4         81.28         43.85        88.31 o                         
   2  16   4       2460.91       2472.36       122.30 o                         
   3  16   4        178.40        102.66        93.68 o                         
   4  16   4       1608.35       1563.60       109.87 o                         
   5  16   4          8.47        102.78        93.45 o                         
   6  16   4        790.76        711.79       125.84 o                         
   7  16   4        171.59        142.62       100.31 o                         
   8  16   4       2713.44       2814.05       135.37 o                         
   9  16   4         26.20         58.69       159.65 o                         
  10  16   4         10.62         67.83       155.66 o                         
  11  16   4        105.89        147.33       163.77 o                         
 -12  17   4          5.36        -21.47       168.33 o                         
 -11  17   4         42.82         40.10       129.75 o                         
 -10  17   4        488.75        359.28       115.75 o                         
  -9  17   4        137.70         79.80       107.78 o                         
  -8  17   4        215.93        175.58       101.60 o                         
  -7  17   4        538.51        369.30       105.39 o                         
  -6  17   4        460.53        326.74       101.81 o                         
  -5  17   4         27.91        -25.28        96.42 o                         
  -4  17   4       1613.14       1484.59       115.62 o                         
  -3  17   4       1428.55       1371.53       111.87 o                         
  -2  17   4          8.62        -12.27        91.16 o                         
  -1  17   4        391.91        405.79        95.93 o                         
   0  17   4       2062.30       2028.46       119.50 o                         
   1  17   4         27.52         78.52        90.28 o                         
   2  17   4        202.24        168.03        95.68 o                         
   3  17   4        408.75        348.95        95.80 o                         
   4  17   4        660.95        651.31       100.63 o                         
   5  17   4         62.06         42.25        94.14 o                         
   6  17   4        584.86        696.31       110.18 o                         
   7  17   4         46.62        212.49       101.25 o                         
   8  17   4         22.16        101.67       166.55 o                         
   9  17   4        481.55        498.71       168.08 o                         
 -11  18   4        430.50        386.33       170.73 o                         
 -10  18   4        444.59        518.40       166.18 o                         
  -9  18   4        950.96       1231.11       126.90 o                         
  -8  18   4         83.11         58.65       104.27 o                         
  -7  18   4        137.09         56.26       105.82 o                         
  -6  18   4         23.14          1.22        98.04 o                         
  -5  18   4       1062.35       1126.12       114.86 o                         
  -4  18   4          0.27        -48.98       100.63 o                         
  -3  18   4        159.41        144.14       100.77 o                         
  -2  18   4          0.24          4.00        95.21 o                         
  -1  18   4        474.48        547.72        99.31 o                         
   0  18   4          1.21         -4.26       126.38 o                         
   1  18   4       1469.05       1511.86       169.80 o                         
   2  18   4        236.46        271.65       102.24 o                         
   3  18   4         20.47         12.91        98.09 o                         
   4  18   4         42.93        135.36        97.83 o                         
   5  18   4       1677.06       1731.41       185.44 o                         
   6  18   4        102.36         21.36       100.69 o                         
   7  18   4         19.67        213.22       153.40 o                         
   8  18   4          1.66        149.72       158.35 o                         
 -10  19   4         83.52         86.23       154.71 o                         
  -9  19   4         46.98         61.98       162.32 o                         
  -8  19   4          7.41        -47.71       106.69 o                         
  -7  19   4        352.05        232.83       104.55 o                         
  -6  19   4        439.47        417.25       110.46 o                         
  -5  19   4          2.73        -28.25       151.74 o                         
  -4  19   4        134.69         93.89       100.07 o                         
  -3  19   4        397.64        219.07       102.78 o                         
  -2  19   4         13.31         17.53        97.36 o                         
  -1  19   4        173.62         46.23        98.48 o                         
   0  19   4        255.85        300.26       101.30 o                         
   1  19   4        827.99        876.01       115.41 o                         
   2  19   4        256.86        265.31       105.88 o                         
   3  19   4       1583.70       1618.35       125.22 o                         
   4  19   4        186.46        351.06       103.75 o                         
   5  19   4         32.87         67.03       155.84 o                         
   6  19   4        123.37        250.72       157.66 o                         
   7  19   4       1016.34       1071.27       182.97 o                         
  -8  20   4        310.92        272.26       164.55 o                         
  -7  20   4         22.06        -33.57       153.88 o                         
  -6  20   4        360.06        309.21       112.58 o                         
  -5  20   4         66.16        101.85       142.17 o                         
  -4  20   4        137.29         20.83       103.42 o                         
  -3  20   4          2.17        -65.68       100.98 o                         
  -2  20   4        352.06        355.07       104.83 o                         
  -1  20   4         94.33         34.21        98.39 o                         
   0  20   4         35.37         32.82       153.44 o                         
   1  20   4         87.94        186.31       101.55 o                         
   2  20   4        871.16        827.10       115.65 o                         
   3  20   4         22.59         63.88        97.11 o                         
   4  20   4        174.57         76.28       158.39 o                         
   5  20   4        336.42        459.91       167.18 o                         
  -5  21   4          3.47        -26.42       107.95 o                         
  -4  21   4        225.93        137.23       107.54 o                         
  -3  21   4         34.34        -72.88       105.83 o                         
  -2  21   4         22.67         28.32       100.90 o                         
  -1  21   4          6.68         47.46       134.30 o                         
   0  21   4        891.84        896.05       114.15 o                         
   1  21   4         53.62        113.77       105.12 o                         
   2  21   4        278.87        259.72       158.49 o                         
  -2  22   4        174.05         45.47       139.92 o                         
  -1  22   4         50.69         88.50       143.75 o                         
 -18   1   5        318.31        356.66       247.27 o                         
 -17   1   5       1324.99       1364.80       198.29 o                         
 -16   1   5        249.43        148.79       103.42 o                         
 -15   1   5        331.17        356.09        98.43 o                         
 -14   1   5        421.06        390.42        98.30 o                         
 -13   1   5       7556.03       7573.38       169.13 o                         
 -12   1   5        276.06        246.17        86.85 o                         
 -11   1   5      19918.94      19529.37       297.26 o                         
 -10   1   5         18.03          9.54        69.13 o                         
  -9   1   5       3249.61       3204.96       104.23 o                         
  -8   1   5        661.19        691.97        36.36 o                         
  -7   1   5      14453.55      13163.27       103.95 o                         
  -6   1   5       3004.83       2856.16        38.12 o                         
  -5   1   5       3764.85       4094.64        40.39 o                         
  -4   1   5        204.75        195.13        27.23 o                         
  -3   1   5        968.15        897.99        30.95 o                         
  -2   1   5       1126.50       1007.19        26.02 o                         
   1   1   5       6545.55       5810.76       139.66 o                         
   2   1   5          0.23         10.05        11.38 o                         
   3   1   5      71564.15      70470.13       491.31 o                         
   4   1   5        673.32        688.08        24.51 o                         
   5   1   5       5252.02       5279.42        42.80 o                         
   6   1   5        369.06        359.84        27.65 o                         
   7   1   5      25021.46      24284.51       317.73 o                         
   8   1   5        852.62        894.54        53.05 o                         
   9   1   5       1476.84       1486.07        74.85 o                         
  10   1   5         71.41         48.48        34.97 o                         
  11   1   5       8756.32       8625.23       150.46 o                         
  12   1   5       1069.30        915.06        87.86 o                         
  13   1   5        699.11        661.03        69.58 o                         
  14   1   5         40.46         82.56        65.84 o                         
  15   1   5        134.85         89.51        72.38 o                         
  16   1   5        258.84        231.09        66.30 o                         
  17   1   5       1116.62        974.02        98.90 o                         
  18   1   5         10.40         70.19        88.96 o                         
 -18   2   5       1556.89       1582.62       138.07 o                         
 -17   2   5        642.23        723.80       123.77 o                         
 -16   2   5       2757.35       2709.57       138.07 o                         
 -15   2   5          3.62        -18.48        95.96 o                         
 -14   2   5       1204.54       1244.46       108.10 o                         
 -13   2   5        384.03        348.37        93.88 o                         
 -12   2   5      18261.55      18253.54       233.10 o                         
 -11   2   5        666.70        631.23        93.67 o                         
 -10   2   5       2757.83       2516.51       100.35 o                         
  -9   2   5        914.49        858.09        40.80 o                         
  -8   2   5      41218.39      41367.27       424.25 o                         
  -7   2   5        445.40        360.58        29.38 o                         
  -6   2   5       2200.47       1779.52        37.94 o                         
  -5   2   5       2197.13       2197.45        41.07 o                         
  -4   2   5      20310.29      20349.75       169.98 o                         
  -3   2   5        270.48        346.49        21.67 o                         
  -2   2   5      68569.71      67956.80       541.34 o                         
  -1   2   5        554.09        520.09        24.37 o                         
   0   2   5       8082.88       8300.26        59.96 o                         
   1   2   5        210.96        179.87        21.97 o                         
   2   2   5     118961.73     118368.67       475.90 o                         
   3   2   5       2409.62       2330.04        22.11 o                         
   4   2   5      19739.97      20034.99       283.91 o                         
   5   2   5        581.57        581.78        22.83 o                         
   6   2   5      60741.82      61377.78       286.00 o                         
   7   2   5        136.53         89.42        30.40 o                         
   8   2   5      18375.29      19119.28       126.60 o                         
   9   2   5        377.08        353.69        45.18 o                         
  10   2   5      10429.35      10117.73       157.92 o                         
  11   2   5        147.60         68.27        57.65 o                         
  12   2   5      10850.52      10490.80       163.30 o                         
  13   2   5        918.16        894.03        71.13 o                         
  14   2   5        178.64        108.29        65.83 o                         
  15   2   5         44.23          1.04        69.41 o                         
  16   2   5       1313.03       1089.58       102.69 o                         
  17   2   5        251.91        248.12        85.15 o                         
  18   2   5       1286.61       1161.07       109.45 o                         
 -18   3   5        177.09        149.18       115.05 o                         
 -17   3   5       2021.28       2025.00       138.73 o                         
 -16   3   5        202.94        164.10       106.82 o                         
 -15   3   5          2.61         37.65        97.87 o                         
 -14   3   5        219.77        334.69        96.17 o                         
 -13   3   5       4784.24       4713.64       145.24 o                         
 -12   3   5       2252.78       2178.26       115.26 o                         
 -11   3   5       3204.97       3404.78       122.90 o                         
 -10   3   5       4808.99       4943.86        86.62 o                         
  -9   3   5       1249.32       1241.40        50.51 o                         
  -8   3   5        234.65        226.79        31.79 o                         
  -7   3   5       9880.51       9098.51        87.43 o                         
  -6   3   5        480.89        398.65        32.86 o                         
  -5   3   5       3816.48       3627.42        58.71 o                         
  -4   3   5       2009.09       1857.83        83.05 o                         
  -3   3   5      45431.21      48269.90       152.97 o                         
  -2   3   5       2069.86       1882.55        24.41 o                         
  -1   3   5       2402.86       2703.02        31.76 o                         
   0   3   5       1262.54       1273.12        19.62 o                         
   1   3   5      69948.77      69223.20       624.78 o                         
   2   3   5       2411.48       2360.44        23.37 o                         
   3   3   5      37765.90      38325.55       326.28 o                         
   4   3   5        567.39        545.82        21.30 o                         
   5   3   5      19442.86      20467.15        90.54 o                         
   6   3   5       3942.60       3661.55        54.99 o                         
   7   3   5      32105.07      34180.39       391.68 o                         
   8   3   5        933.16        946.71        46.74 o                         
   9   3   5          7.99          6.78        42.34 o                         
  10   3   5        897.51        928.39        55.44 o                         
  11   3   5       3558.83       3520.79        79.82 o                         
  12   3   5        973.16        956.27        69.34 o                         
  13   3   5       3752.40       3603.09       142.24 o                         
  14   3   5        216.66        191.42        63.49 o                         
  15   3   5         11.29        -49.71        67.53 o                         
  16   3   5        261.61        158.29        95.46 o                         
  17   3   5       1223.90       1157.75       128.58 o                         
  18   3   5        156.32        221.17       123.63 o                         
 -18   4   5        397.18        596.65       127.57 o                         
 -17   4   5         76.40         33.23       103.58 o                         
 -16   4   5         65.28         98.99        98.29 o                         
 -15   4   5        173.42        214.53        90.73 o                         
 -14   4   5       1128.10       1063.94       105.38 o                         
 -13   4   5        339.68        246.31        92.21 o                         
 -12   4   5         25.51        154.54        87.87 o                         
 -11   4   5       1962.98       1871.07        55.32 o                         
 -10   4   5        175.40        165.76        41.51 o                         
  -9   4   5        640.63        522.01        42.54 o                         
  -8   4   5       2434.41       2359.92        55.23 o                         
  -7   4   5         72.10         50.82        45.83 o                         
  -6   4   5         15.96         55.86        38.66 o                         
  -5   4   5       3546.34       3164.70       130.91 o                         
  -4   4   5       2544.16       2684.45        35.27 o                         
  -3   4   5        436.18        484.01        21.98 o                         
  -2   4   5        622.07        758.91        20.34 o                         
  -1   4   5        683.87        633.21        20.70 o                         
   0   4   5       6439.39       6758.25        75.70 o                         
   1   4   5        177.69        132.10        18.17 o                         
   2   4   5       3564.95       4093.13        30.35 o                         
   3   4   5         27.87         41.59        15.72 o                         
   4   4   5       7135.65       6856.72        67.66 o                         
   5   4   5       4914.66       5014.04        90.23 o                         
   6   4   5         47.49         55.87        27.08 o                         
   7   4   5        157.58        106.65        35.61 o                         
   8   4   5          0.22         61.19        46.52 o                         
   9   4   5       4454.86       4284.68        74.38 o                         
  10   4   5       2988.82       2981.27        68.99 o                         
  11   4   5          8.72         14.13        49.40 o                         
  12   4   5        796.83        782.77        58.86 o                         
  13   4   5          0.52        -34.46        59.35 o                         
  14   4   5       1083.57        915.22        74.49 o                         
  15   4   5         49.07          5.70        90.05 o                         
  16   4   5         15.54         36.66        96.23 o                         
  17   4   5          5.13        -58.24       114.87 o                         
 -18   5   5        302.16        295.37       185.86 o                         
 -17   5   5       1428.49       1358.87       131.95 o                         
 -16   5   5          1.98         -7.79       146.50 o                         
 -15   5   5        726.41        624.35       114.69 o                         
 -14   5   5         33.27          0.36        87.41 o                         
 -13   5   5       1729.19       2031.47       116.89 o                         
 -12   5   5         25.47         16.84        83.78 o                         
 -11   5   5       1258.33       1281.24        48.60 o                         
 -10   5   5        167.78        128.50        38.12 o                         
  -9   5   5       9569.65       9763.19        98.09 o                         
  -8   5   5       1413.65       1403.81        88.27 o                         
  -7   5   5      24137.94      25111.21       600.38 o                         
  -6   5   5       1006.44       1006.71        48.94 o                         
  -5   5   5       9598.92       9848.33       154.47 o                         
  -4   5   5       2326.49       2362.18        32.60 o                         
  -3   5   5      26965.76      26814.79       342.65 o                         
  -2   5   5         31.24         20.27        18.17 o                         
  -1   5   5       4426.03       4613.15        40.08 o                         
   0   5   5       1328.87       1302.25        29.75 o                         
   1   5   5      32032.46      34262.66       110.58 o                         
   2   5   5       1512.79       1585.90        27.38 o                         
   3   5   5      32248.29      31963.16       175.19 o                         
   4   5   5       1834.57       1750.97        33.21 o                         
   5   5   5        335.25        332.86        20.59 o                         
   6   5   5         93.32        119.30        30.40 o                         
   7   5   5      20027.41      20528.86       232.34 o                         
   8   5   5         93.08         62.96        44.51 o                         
   9   5   5        149.46        175.70        50.92 o                         
  10   5   5        224.75        276.28        45.95 o                         
  11   5   5       8068.24       7986.57       103.57 o                         
  12   5   5        196.94        190.65        53.03 o                         
  13   5   5         92.71        138.26        54.17 o                         
  14   5   5         36.46        -16.49        84.64 o                         
  15   5   5        927.17        784.85       103.27 o                         
  16   5   5        345.56        385.03       103.24 o                         
  17   5   5       1482.86       1526.46       137.56 o                         
 -17   6   5         73.62         12.75       108.04 o                         
 -16   6   5       1229.89       1292.07       123.19 o                         
 -15   6   5         49.25          6.68        93.66 o                         
 -14   6   5       1197.90       1413.14       111.39 o                         
 -13   6   5         93.61         54.66        91.04 o                         
 -12   6   5       5689.27       5755.41       132.40 o                         
 -11   6   5        277.35        257.62        37.37 o                         
 -10   6   5          0.78         41.98        36.06 o                         
  -9   6   5         74.35         94.05        73.80 o                         
  -8   6   5      17604.32      18095.51       208.77 o                         
  -7   6   5       2389.04       1978.06       220.23 o                         
  -6   6   5      16285.17      17050.46       231.20 o                         
  -5   6   5        549.47        472.99        57.04 o                         
  -4   6   5      26265.67      25629.57       255.76 o                         
  -3   6   5        450.08        398.18        21.11 o                         
  -2   6   5      79741.51      79373.34       513.38 o                         
  -1   6   5        506.31        535.85        25.31 o                         
   0   6   5       5785.64       6646.60        58.01 o                         
   1   6   5        146.81        106.11        20.74 o                         
   2   6   5      92419.11      93447.41       524.19 o                         
   3   6   5       1150.66       1140.88        28.60 o                         
   4   6   5       9659.17      10076.39       110.15 o                         
   5   6   5        258.76        182.88        24.57 o                         
   6   6   5      15492.05      14030.61       496.51 o                         
   7   6   5        212.22        186.81        40.94 o                         
   8   6   5       4675.46       4520.78        86.57 o                         
   9   6   5        378.49        375.62        46.94 o                         
  10   6   5       2329.55       2330.77        68.90 o                         
  11   6   5        371.71        361.90        49.58 o                         
  12   6   5       6194.87       6055.16       152.53 o                         
  13   6   5          9.57          4.06        68.61 o                         
  14   6   5        149.93        165.96        74.65 o                         
  15   6   5         52.74         22.44        89.51 o                         
  16   6   5       3229.41       3305.86       173.88 o                         
  17   6   5        474.40        583.51       175.92 o                         
 -17   7   5       1059.08       1079.69       245.17 o                         
 -16   7   5        174.93        148.56       106.69 o                         
 -15   7   5        489.92        439.82       101.16 o                         
 -14   7   5        443.31        517.48       101.34 o                         
 -13   7   5       3098.64       3021.55       132.53 o                         
 -12   7   5          0.80        -32.20        87.76 o                         
 -11   7   5        799.92        737.98        56.48 o                         
 -10   7   5       1060.25        868.80       101.34 o                         
  -9   7   5         99.90         21.49        33.60 o                         
  -8   7   5         41.02         78.18        74.23 o                         
  -7   7   5       5067.48       5037.84       149.07 o                         
  -6   7   5        419.94        280.42        65.49 o                         
  -5   7   5        299.19        238.40        85.36 o                         
  -4   7   5        612.25        552.91        64.52 o                         
  -3   7   5      13054.75      12115.71       307.25 o                         
  -2   7   5        117.36         66.24        26.01 o                         
  -1   7   5       2644.99       2635.30        44.15 o                         
   0   7   5       3974.27       3994.46        60.67 o                         
   1   7   5      23808.15      24314.01       195.04 o                         
   2   7   5        942.52        914.58        29.05 o                         
   3   7   5       7974.66       8363.67        79.05 o                         
   4   7   5       1851.93       1724.87        34.50 o                         
   5   7   5        928.72        844.53        52.59 o                         
   6   7   5       2021.19       1954.93        45.02 o                         
   7   7   5       3102.37       3347.79        71.00 o                         
   8   7   5         51.65         58.06        39.30 o                         
   9   7   5         70.96         70.91        40.34 o                         
  10   7   5        738.71        845.37        55.33 o                         
  11   7   5       2346.59       2200.23       142.31 o                         
  12   7   5         83.40         30.84        69.44 o                         
  13   7   5       3581.27       3572.03       111.03 o                         
  14   7   5         44.66         39.47        71.06 o                         
  15   7   5        384.01        393.13       106.35 o                         
  16   7   5         24.14        -74.51       105.38 o                         
  17   7   5       1066.75       1209.97       191.35 o                         
 -17   8   5        202.17         33.91       180.72 o                         
 -16   8   5        215.10        128.45       106.00 o                         
 -15   8   5        537.53        510.76       110.12 o                         
 -14   8   5        718.28        739.09       108.92 o                         
 -13   8   5         50.04        -42.96        79.60 o                         
 -12   8   5        591.22        624.54        80.54 o                         
 -11   8   5        516.75        537.09        42.11 o                         
 -10   8   5         55.38        119.90        74.22 o                         
  -9   8   5        589.32        593.07        87.83 o                         
  -8   8   5       2446.23       2292.68       106.56 o                         
  -7   8   5         17.85         22.71        74.16 o                         
  -6   8   5        611.39        690.78       115.35 o                         
  -5   8   5       8826.98       8723.84       300.43 o                         
  -4   8   5       1147.54       1246.36        75.32 o                         
  -3   8   5       4673.41       4575.31       119.77 o                         
  -2   8   5       3443.21       3813.74        55.61 o                         
  -1   8   5       8219.51       8124.80       176.37 o                         
   0   8   5       5269.31       5381.18       125.50 o                         
   1   8   5        708.75        668.27        42.55 o                         
   2   8   5       2167.26       2370.13        46.01 o                         
   3   8   5       2909.94       3007.65        61.03 o                         
   4   8   5       1417.64       1414.92        38.35 o                         
   5   8   5        973.97        939.05        48.51 o                         
   6   8   5         16.21        -20.94        74.91 o                         
   7   8   5        355.16        279.23        36.86 o                         
   8   8   5         45.88          4.72        36.10 o                         
   9   8   5       1237.73       1276.62        50.41 o                         
  10   8   5        867.94        762.31        50.41 o                         
  11   8   5        925.74        942.54       100.34 o                         
  12   8   5         23.19         80.16        75.62 o                         
  13   8   5        225.14        168.48        73.58 o                         
  14   8   5        403.23        351.26        80.49 o                         
  15   8   5        229.39        147.47        86.92 o                         
  16   8   5         79.70        129.73       112.61 o                         
 -17   9   5       1260.02       1806.76       204.39 o                         
 -16   9   5        239.93        227.11       114.56 o                         
 -15   9   5        105.53        245.43       102.60 o                         
 -14   9   5          2.50        -37.75        81.30 o                         
 -13   9   5        891.72        952.77       119.44 o                         
 -12   9   5         84.90         57.41        72.37 o                         
 -11   9   5       2717.18       2650.96       120.90 o                         
 -10   9   5        231.18        231.79        85.35 o                         
  -9   9   5        768.95        952.03       111.98 o                         
  -8   9   5       1018.65       1044.85       129.45 o                         
  -7   9   5       4446.28       5280.95       188.50 o                         
  -6   9   5         25.23        -55.67        76.83 o                         
  -5   9   5       1150.13       1080.94       147.06 o                         
  -4   9   5       7138.97       7324.07       212.68 o                         
  -3   9   5      38323.27      37293.45      1070.60 o                         
  -2   9   5       1216.36       1109.45        47.09 o                         
  -1   9   5       9973.07      10254.10       134.74 o                         
   0   9   5       3149.90       3150.33        69.38 o                         
   1   9   5      11028.35      11290.11       109.66 o                         
   2   9   5       1329.06       1147.81        72.92 o                         
   3   9   5      10392.96      10703.52        82.34 o                         
   4   9   5       1519.80       1540.19        47.80 o                         
   5   9   5        472.30        458.50        48.12 o                         
   6   9   5        116.56         72.87        43.47 o                         
   7   9   5       1162.29       1184.69        50.28 o                         
   8   9   5        477.19        309.45       117.80 o                         
   9   9   5        154.00        209.27       121.16 o                         
  10   9   5        676.64        627.89       135.93 o                         
  11   9   5       4007.46       3630.27       210.21 o                         
  12   9   5         21.88        -11.17       144.50 o                         
  13   9   5        675.95        731.17        86.75 o                         
  14   9   5        136.29        187.27        83.64 o                         
  15   9   5       1711.68       1649.74       107.34 o                         
  16   9   5         19.63        -97.44       172.43 o                         
 -16  10   5        699.35        961.89       126.74 o                         
 -15  10   5         60.20        117.86       102.51 o                         
 -14  10   5       1119.57       1189.27        97.97 o                         
 -13  10   5          0.69        -55.42        80.05 o                         
 -12  10   5       2430.56       2695.94       111.98 o                         
 -11  10   5        160.30        147.48        84.50 o                         
 -10  10   5        926.65        890.74       145.27 o                         
  -9  10   5         11.11        -10.52       117.16 o                         
  -8  10   5       4464.83       5041.99       202.62 o                         
  -7  10   5        752.36        718.83        91.71 o                         
  -6  10   5       2123.74       2141.84       106.01 o                         
  -5  10   5          9.08         82.34        78.05 o                         
  -4  10   5      25280.29      25843.70       236.90 o                         
  -3  10   5        723.28        675.13        40.44 o                         
  -2  10   5      50363.74      49899.33       420.37 o                         
  -1  10   5         46.19        187.35        71.93 o                         
   0  10   5       1121.12       1218.58        77.67 o                         
   1  10   5          0.20        -53.27        66.03 o                         
   2  10   5      26282.17      26716.76       153.60 o                         
   3  10   5         35.16         62.28        45.80 o                         
   4  10   5       2655.06       2830.31        56.32 o                         
   5  10   5        306.44        215.12        51.22 o                         
   6  10   5       1417.66       1490.92        61.68 o                         
   7  10   5        107.54         90.89        71.78 o                         
   8  10   5       3768.64       3901.05       205.18 o                         
   9  10   5         75.65        104.80        82.44 o                         
  10  10   5        428.03        445.94       145.81 o                         
  11  10   5        393.12        399.00       141.85 o                         
  12  10   5       3638.58       4016.34       226.39 o                         
  13  10   5        218.59        203.14       103.04 o                         
  14  10   5         39.69         95.12       103.96 o                         
  15  10   5        659.01        958.61       132.86 o                         
 -15  11   5        138.50        195.21       109.26 o                         
 -14  11   5        245.21        226.45       103.07 o                         
 -13  11   5       1254.96       1377.54       121.41 o                         
 -12  11   5        140.69         94.39       136.17 o                         
 -11  11   5        119.76         23.40       133.76 o                         
 -10  11   5        116.25         -5.38       127.21 o                         
  -9  11   5       4034.43       3716.96       176.94 o                         
  -8  11   5       1532.11       1446.74       108.05 o                         
  -7  11   5       2898.78       3053.59       148.16 o                         
  -6  11   5        190.93        217.31        83.54 o                         
  -5  11   5          7.35         75.04        79.68 o                         
  -4  11   5       2928.04       3249.90       113.54 o                         
  -3  11   5      10493.77       9927.74       285.24 o                         
  -2  11   5       4323.11       4249.81        82.18 o                         
  -1  11   5       2428.76       2428.55       100.24 o                         
   0  11   5       7740.61       8298.71       140.19 o                         
   1  11   5       3383.52       3656.56       109.08 o                         
   2  11   5        796.65        640.72        50.08 o                         
   3  11   5       3730.32       3982.06       182.19 o                         
   4  11   5       1012.25        893.15        43.36 o                         
   5  11   5        734.57        722.27       124.88 o                         
   6  11   5          0.84          7.27        69.98 o                         
   7  11   5        922.21        930.37       105.81 o                         
   8  11   5        396.24        504.36        83.38 o                         
   9  11   5       3058.43       2891.70       121.96 o                         
  10  11   5       1258.61       1453.49       107.60 o                         
  11  11   5       1033.86       1089.86       126.39 o                         
  12  11   5          0.12        -26.51        93.91 o                         
  13  11   5        597.36        698.60       171.35 o                         
  14  11   5       1756.51       2272.65       179.59 o                         
  15  11   5        157.32         79.09       167.19 o                         
 -15  12   5        445.35        437.16       118.90 o                         
 -14  12   5          0.55        -39.28       100.33 o                         
 -13  12   5         26.07         -0.55       102.49 o                         
 -12  12   5        290.75        302.66       105.19 o                         
 -11  12   5        105.42         78.85        93.85 o                         
 -10  12   5       1215.14       1208.12       112.59 o                         
  -9  12   5        165.72        141.81        89.40 o                         
  -8  12   5         70.47         66.83       105.33 o                         
  -7  12   5         88.36        190.52        92.54 o                         
  -6  12   5        533.81        510.80        96.96 o                         
  -5  12   5       5228.50       5463.96       187.42 o                         
  -4  12   5        437.96        462.16        89.65 o                         
  -3  12   5       1143.18       1158.23        48.53 o                         
  -2  12   5        366.32        537.71        57.35 o                         
  -1  12   5       8819.01       8999.61       155.98 o                         
   0  12   5         27.40        -35.36        73.32 o                         
   1  12   5       1799.52       1797.40        97.08 o                         
   2  12   5        122.57        105.39        53.28 o                         
   3  12   5       1100.89       1110.33        50.47 o                         
   4  12   5        114.41        179.28        71.73 o                         
   5  12   5        630.63        740.27       142.07 o                         
   6  12   5        826.20        877.60       135.09 o                         
   7  12   5          8.82         25.42        81.39 o                         
   8  12   5         27.24        110.85        88.39 o                         
   9  12   5        389.37        414.66        89.49 o                         
  10  12   5        255.07        188.05        94.27 o                         
  11  12   5        552.79        645.10       104.02 o                         
  12  12   5        133.11        254.74       170.89 o                         
  13  12   5        510.10        648.79       172.86 o                         
  14  12   5         32.23         36.58       114.72 o                         
 -15  13   5        131.75         60.35       175.56 o                         
 -14  13   5        211.88        174.96        93.70 o                         
 -13  13   5       1294.50       1371.17       161.76 o                         
 -12  13   5          1.22         -6.71       100.37 o                         
 -11  13   5       1134.33       1036.23       122.77 o                         
 -10  13   5        323.43        337.69       126.29 o                         
  -9  13   5        589.37        553.72       102.84 o                         
  -8  13   5        139.35        220.08        90.44 o                         
  -7  13   5       5709.99       5096.82       150.75 o                         
  -6  13   5        232.18        264.49        88.06 o                         
  -5  13   5       1045.17        998.07        96.27 o                         
  -4  13   5        317.49        484.21        90.24 o                         
  -3  13   5       7770.91       6731.19       500.16 o                         
  -2  13   5         29.31         40.06        47.81 o                         
  -1  13   5       3572.87       3468.57       116.70 o                         
   0  13   5        803.26        978.30        87.32 o                         
   1  13   5       1401.85       1390.11        95.51 o                         
   2  13   5         13.51        -21.99        73.39 o                         
   3  13   5       2252.38       2560.81       133.44 o                         
   4  13   5        735.36        709.72        82.66 o                         
   5  13   5       1968.53       1895.11       157.81 o                         
   6  13   5        294.63        196.58        84.60 o                         
   7  13   5       5711.55       5843.65       151.19 o                         
   8  13   5        477.37        584.88       136.42 o                         
   9  13   5          5.74        -29.46        88.49 o                         
  10  13   5         83.52        107.12        91.69 o                         
  11  13   5       1348.89       1475.21       194.82 o                         
  12  13   5         73.88        155.20       164.96 o                         
  13  13   5        501.84        593.65       175.60 o                         
 -14  14   5        622.25        610.36       190.01 o                         
 -13  14   5         24.40         42.93       114.72 o                         
 -12  14   5       1678.50       1823.19       137.61 o                         
 -11  14   5          1.87          3.30        98.74 o                         
 -10  14   5        310.65        284.48       106.60 o                         
  -9  14   5        107.16         38.16        92.69 o                         
  -8  14   5       3365.63       3201.56       260.73 o                         
  -7  14   5          3.50        -41.57        87.16 o                         
  -6  14   5       1280.22       1295.72       136.32 o                         
  -5  14   5       1141.16       1188.86       157.47 o                         
  -4  14   5       3362.85       3159.40       127.89 o                         
  -3  14   5         50.56         25.86        36.99 o                         
  -2  14   5       4099.55       4095.73       167.35 o                         
  -1  14   5       2125.32       2185.83       108.10 o                         
   0  14   5        147.93        137.65        82.49 o                         
   1  14   5          8.25        -40.56        76.53 o                         
   2  14   5       6427.03       6398.53       147.77 o                         
   3  14   5        183.29        173.52        81.78 o                         
   4  14   5       1444.14       1293.15        97.99 o                         
   5  14   5        184.32        112.60        85.25 o                         
   6  14   5       1749.32       1800.08       108.83 o                         
   7  14   5         42.26         -3.09        86.55 o                         
   8  14   5       2848.40       2930.43       128.55 o                         
   9  14   5          0.81        -12.96        90.75 o                         
  10  14   5        363.17        257.06       161.05 o                         
  11  14   5        131.94        284.46       170.03 o                         
  12  14   5       1768.43       2216.62       219.96 o                         
 -14  15   5        335.99        494.96       193.00 o                         
 -13  15   5        582.64        542.25       185.25 o                         
 -12  15   5          3.15         67.66       111.53 o                         
 -11  15   5          0.43        -16.98       110.58 o                         
 -10  15   5         82.51         76.10       101.15 o                         
  -9  15   5       1116.21        947.26       114.67 o                         
  -8  15   5         20.10         35.61        94.78 o                         
  -7  15   5        396.52        366.83        95.31 o                         
  -6  15   5        407.95        416.18       136.08 o                         
  -5  15   5        437.03        303.19        91.09 o                         
  -4  15   5       1667.22       1637.51       113.44 o                         
  -3  15   5       2966.17       3017.81       358.16 o                         
  -2  15   5       1200.86       1225.48        62.28 o                         
  -1  15   5        109.63        127.10        55.28 o                         
   0  15   5       2902.81       3122.48       123.58 o                         
   1  15   5       1587.80       1772.44       109.01 o                         
   2  15   5        252.43        234.56        92.26 o                         
   3  15   5       2735.85       2596.12       150.54 o                         
   4  15   5       1902.86       1885.33       113.69 o                         
   5  15   5        349.46        309.99        87.78 o                         
   6  15   5         84.69         88.52        87.56 o                         
   7  15   5        330.65        456.93        97.45 o                         
   8  15   5         48.34         81.04       127.12 o                         
   9  15   5        335.53        388.78       160.85 o                         
  10  15   5        388.38        401.05       154.81 o                         
  11  15   5        118.93        345.98       169.44 o                         
 -13  16   5        134.96        106.99       178.53 o                         
 -12  16   5        255.92        347.30       124.31 o                         
 -11  16   5        192.95        179.72       113.93 o                         
 -10  16   5        429.69        331.82       114.40 o                         
  -9  16   5        402.48        368.16       108.87 o                         
  -8  16   5        120.99        177.52       100.23 o                         
  -7  16   5        337.51        255.58        97.35 o                         
  -6  16   5        176.37        165.18        95.14 o                         
  -5  16   5       1002.92        944.42       107.87 o                         
  -4  16   5        492.24        378.46        94.60 o                         
  -3  16   5         41.32         33.84        89.18 o                         
  -2  16   5        186.74        362.69        93.92 o                         
  -1  16   5       1196.30       1319.34       103.74 o                         
   0  16   5        258.95        242.11        89.96 o                         
   1  16   5       1479.12       1506.03       154.36 o                         
   2  16   5        150.70        195.44        91.73 o                         
   3  16   5        841.56        824.88       100.56 o                         
   4  16   5        145.52        128.87        90.56 o                         
   5  16   5       1381.59       1600.12       109.44 o                         
   6  16   5       1284.93       1398.13       158.00 o                         
   7  16   5         22.56         46.33        92.24 o                         
   8  16   5         20.38        107.80       162.49 o                         
   9  16   5        813.22       1061.73       177.63 o                         
  10  16   5        265.95        368.18       163.69 o                         
 -12  17   5         57.95        -82.53       171.98 o                         
 -11  17   5        751.54        625.06       139.67 o                         
 -10  17   5        564.83        833.18       123.29 o                         
  -9  17   5         88.17        -10.72       104.35 o                         
  -8  17   5         36.51         17.51        98.46 o                         
  -7  17   5       1137.56        877.74       128.56 o                         
  -6  17   5        175.91        209.14        98.17 o                         
  -5  17   5        135.13        112.18        98.88 o                         
  -4  17   5          2.66         57.50        98.42 o                         
  -3  17   5        181.54        185.21        91.66 o                         
  -2  17   5         15.25        -18.47        89.80 o                         
  -1  17   5         25.53        -23.53        90.88 o                         
   0  17   5        318.09        394.21        95.35 o                         
   1  17   5       1111.93        944.94       106.56 o                         
   2  17   5        220.78        177.39        90.97 o                         
   3  17   5        834.35        613.85       106.37 o                         
   4  17   5        331.93        333.28        96.20 o                         
   5  17   5       1204.56       1064.86       108.62 o                         
   6  17   5         33.80         29.27        93.95 o                         
   7  17   5       2590.16       3002.51       217.77 o                         
   8  17   5        518.30        575.44       174.73 o                         
   9  17   5         63.57         71.74       153.99 o                         
 -11  18   5         29.70        -37.16       170.10 o                         
 -10  18   5          0.10        180.27       111.61 o                         
  -9  18   5         11.98         63.71       109.12 o                         
  -8  18   5       1053.70        858.25       121.34 o                         
  -7  18   5          0.79          6.53       101.90 o                         
  -6  18   5        293.30        334.30       106.72 o                         
  -5  18   5        426.95        464.38       104.93 o                         
  -4  18   5        243.79         67.69        98.83 o                         
  -3  18   5         56.01        -22.99        93.31 o                         
  -2  18   5        333.45        293.05        97.60 o                         
  -1  18   5        327.26        414.64       104.72 o                         
   0  18   5        253.90         89.25        99.24 o                         
   1  18   5         13.46        -41.03        94.48 o                         
   2  18   5       1315.53       1117.99       110.64 o                         
   3  18   5         57.59         59.37        90.56 o                         
   4  18   5         10.59        -21.89       114.52 o                         
   5  18   5        140.68        213.11       139.57 o                         
   6  18   5       1351.93       1360.28       186.66 o                         
   7  18   5         12.58         54.48       158.60 o                         
   8  18   5        795.07        779.11       180.78 o                         
  -9  19   5        449.88        490.84       168.70 o                         
  -8  19   5          8.33        -25.05       108.57 o                         
  -7  19   5        344.65        350.26       106.34 o                         
  -6  19   5        941.04        980.07       121.14 o                         
  -5  19   5          1.21        -56.60        98.69 o                         
  -4  19   5        504.46        548.74       109.76 o                         
  -3  19   5        175.50        101.99        97.32 o                         
  -2  19   5        114.26         57.81        96.48 o                         
  -1  19   5          0.27        -31.90        94.19 o                         
   0  19   5        871.29        930.00       110.47 o                         
   1  19   5        198.15        244.71       101.42 o                         
   2  19   5         99.06        171.03        97.36 o                         
   3  19   5        141.31        224.37        97.68 o                         
   4  19   5        746.81        670.76       172.92 o                         
   5  19   5        131.00        168.83       153.51 o                         
   6  19   5        378.41        244.50       166.81 o                         
  -7  20   5        341.11        262.29       114.13 o                         
  -6  20   5         16.16        -38.25       157.23 o                         
  -5  20   5        902.80        906.16       117.52 o                         
  -4  20   5         11.79        -37.15       101.55 o                         
  -3  20   5          9.90        -36.82       100.46 o                         
  -2  20   5        123.63        -24.54       103.92 o                         
  -1  20   5        624.50        602.45       111.76 o                         
   0  20   5         41.56         71.24        98.88 o                         
   1  20   5        836.60        879.71       175.12 o                         
   2  20   5        146.43         95.18        96.43 o                         
   3  20   5         81.80         55.61       159.93 o                         
   4  20   5          4.04         67.57       161.40 o                         
  -5  21   5         13.25        -26.19       147.97 o                         
  -4  21   5          6.52        -53.36       107.64 o                         
  -3  21   5        342.23        287.32       108.59 o                         
  -2  21   5          2.09        -28.13       155.70 o                         
  -1  21   5         84.43        -23.55       100.11 o                         
   0  21   5         51.10        134.82       105.31 o                         
   1  21   5        230.04        139.03       155.26 o                         
 -18   0   6       1624.36       1521.35       193.19 o                         
 -17   0   6       1133.06       1126.89       181.66 o                         
 -16   0   6        837.11        648.75       163.20 o                         
 -15   0   6        344.13        267.45       136.92 o                         
 -14   0   6       4869.79       4934.60       213.15 o                         
 -13   0   6       1668.45       1570.42       163.00 o                         
 -12   0   6      19649.23      19803.60       332.98 o                         
 -11   0   6         99.31        104.26       114.39 o                         
 -10   0   6        194.88        198.59       106.96 o                         
  -9   0   6       2133.99       2225.35        76.55 o                         
  -8   0   6      41875.45      41674.42       525.41 o                         
  -7   0   6         55.15         56.16        39.55 o                         
  -6   0   6          7.98        106.46        37.27 o                         
  -5   0   6          0.21          4.14        31.73 o                         
  -4   0   6      73514.44      73434.40      1352.22 o                         
  -3   0   6       3994.81       3990.95        81.18 o                         
  -2   0   6        731.84        972.81        54.58 o                         
  -1   0   6       1355.01       1230.75        36.93 o                         
   0   0   6       5687.92       5910.86        61.22 o                         
   1   0   6         57.75        101.49        23.00 o                         
   2   0   6      56761.04      60247.34       807.38 o                         
   3   0   6       2015.09       2051.90        30.56 o                         
   4   0   6      31205.56      33961.45       122.22 o                         
   5   0   6       4766.05       5003.38        64.86 o                         
   6   0   6      82404.73      85088.34       527.70 o                         
   7   0   6       3381.23       3691.30        67.82 o                         
   8   0   6       2636.87       2918.86       112.09 o                         
   9   0   6        658.68        535.00        58.98 o                         
  10   0   6      19633.60      14247.85      3127.87 o                         
  11   0   6       1475.65       1316.02       125.32 o                         
  12   0   6      10949.63      10596.66       243.41 o                         
  13   0   6        786.58        779.51        89.48 o                         
  14   0   6        625.28        626.49        93.05 o                         
  15   0   6        622.88        426.12        93.78 o                         
  16   0   6       2600.60       2415.59       134.36 o                         
  17   0   6        138.55         86.36        99.97 o                         
  18   0   6        709.09       1020.18       168.36 o                         
 -18   1   6        338.13        256.05       196.17 o                         
 -17   1   6        763.83        632.37       122.37 o                         
 -16   1   6        237.72        236.76       104.28 o                         
 -15   1   6        246.67        236.65        98.69 o                         
 -14   1   6        532.56        478.50        97.13 o                         
 -13   1   6       5939.24       6135.21       159.81 o                         
 -12   1   6        251.12        285.23        86.98 o                         
 -11   1   6       1834.28       1946.17       107.67 o                         
 -10   1   6         12.23        -17.18        75.21 o                         
  -9   1   6      17339.26      16898.95       253.71 o                         
  -8   1   6        191.23        127.19        28.50 o                         
  -7   1   6       8765.41       7577.32        61.53 o                         
  -6   1   6          9.24         27.85        22.18 o                         
  -5   1   6       1659.33       1725.15        35.48 o                         
  -4   1   6        245.32        357.78        29.92 o                         
  -3   1   6      42297.05      42043.17       435.44 o                         
  -2   1   6         76.18         86.13        18.97 o                         
  -1   1   6      48240.53      52290.14       432.35 o                         
   0   1   6        180.46        142.06        22.93 o                         
   1   1   6      11417.22      10982.67       160.00 o                         
   2   1   6        506.34        536.83        17.23 o                         
   3   1   6       1877.48       1629.84        25.43 o                         
   4   1   6       5824.39       5844.98        42.07 o                         
   5   1   6      34182.31      35749.31       306.88 o                         
   6   1   6        103.68         84.04        24.06 o                         
   7   1   6      25763.56      26542.37       185.04 o                         
   8   1   6        159.99        126.05        35.92 o                         
   9   1   6       1721.31       1772.48        57.02 o                         
  10   1   6        183.39        192.83        34.89 o                         
  11   1   6      14268.86      14016.26       164.47 o                         
  12   1   6       1394.43       1426.01        75.72 o                         
  13   1   6       1015.35        906.66        72.69 o                         
  14   1   6         36.19         33.13        66.79 o                         
  15   1   6       1006.94        849.08        72.77 o                         
  16   1   6        418.55        395.16        70.03 o                         
  17   1   6        795.56        776.07        95.13 o                         
 -18   2   6         36.64         57.73       113.05 o                         
 -17   2   6          0.17         40.41       110.98 o                         
 -16   2   6        204.58        431.97       105.69 o                         
 -15   2   6         16.05         24.82        92.84 o                         
 -14   2   6        435.02        481.98        98.89 o                         
 -13   2   6          2.32        -85.01        90.68 o                         
 -12   2   6        255.76        327.80        87.73 o                         
 -11   2   6       1300.02       1215.20        92.92 o                         
 -10   2   6       1513.42       1709.71        88.98 o                         
  -9   2   6        707.89        616.19        49.72 o                         
  -8   2   6         49.29        204.82        35.60 o                         
  -7   2   6        515.88        505.47        32.59 o                         
  -6   2   6       8438.42       9002.97       153.93 o                         
  -5   2   6       2862.90       2833.79        53.01 o                         
  -4   2   6      19739.59      21616.96       359.09 o                         
  -3   2   6       2466.60       2364.51        30.25 o                         
  -2   2   6       9138.59      10147.23        84.05 o                         
  -1   2   6          3.11         45.87        20.29 o                         
   0   2   6       9821.56      10343.70        64.63 o                         
   1   2   6       1906.30       1823.66        42.37 o                         
   2   2   6       2070.09       2177.14        21.43 o                         
   3   2   6        717.14        663.48        15.59 o                         
   4   2   6      15788.81      16970.89        97.51 o                         
   5   2   6       1411.34       1343.02        33.03 o                         
   6   2   6       1932.83       2064.33        39.95 o                         
   7   2   6        137.41         66.34        31.37 o                         
   8   2   6         46.54         42.13        37.91 o                         
   9   2   6        971.22        921.38        50.87 o                         
  10   2   6       1335.79       1377.39        79.29 o                         
  11   2   6        171.39         73.90        61.60 o                         
  12   2   6        921.15        822.92        70.35 o                         
  13   2   6          2.58        -40.96        58.08 o                         
  14   2   6        668.06        659.28        75.09 o                         
  15   2   6         13.52          3.48        68.89 o                         
  16   2   6         27.88         44.01        64.99 o                         
  17   2   6         49.74         78.01        84.21 o                         
  18   2   6          3.58        -28.07       118.78 o                         
 -18   3   6        425.10        622.52       137.54 o                         
 -17   3   6        822.50        794.03       117.32 o                         
 -16   3   6         11.51         90.27       103.97 o                         
 -15   3   6        383.56        449.13       135.27 o                         
 -14   3   6        246.15        198.13        91.81 o                         
 -13   3   6       3957.57       3725.93       136.31 o                         
 -12   3   6        178.16        125.76        84.45 o                         
 -11   3   6       2580.60       2452.51        82.39 o                         
 -10   3   6        333.08        359.23        50.09 o                         
  -9   3   6      15037.81      15240.72       275.21 o                         
  -8   3   6         16.08        -12.71        39.67 o                         
  -7   3   6      19131.32      19086.37       155.38 o                         
  -6   3   6        899.78        906.52        39.86 o                         
  -5   3   6      46142.86      48875.86       586.78 o                         
  -4   3   6       5933.76       5837.52        52.09 o                         
  -3   3   6      76459.33      78481.02       632.94 o                         
  -2   3   6       1690.71       1621.35        30.37 o                         
  -1   3   6      12021.67      12580.39       109.82 o                         
   0   3   6       1918.23       1816.89        20.43 o                         
   1   3   6         84.04         60.41        22.54 o                         
   2   3   6          4.02         18.54        14.32 o                         
   3   3   6      37028.24      36943.97       280.95 o                         
   4   3   6        230.43        231.41        15.39 o                         
   5   3   6      10885.44      10796.84        71.42 o                         
   6   3   6        641.73        676.61        30.45 o                         
   7   3   6      26589.58      26328.14       255.64 o                         
   8   3   6         82.24        137.72        38.98 o                         
   9   3   6       1303.11       1251.46        53.27 o                         
  10   3   6        245.44        209.90        47.86 o                         
  11   3   6      10916.60      10699.61       118.22 o                         
  12   3   6        471.68        424.52        61.48 o                         
  13   3   6         26.81         95.88        58.51 o                         
  14   3   6          0.19          3.68        73.45 o                         
  15   3   6       1038.44        959.05        78.12 o                         
  16   3   6        122.66        151.83        94.03 o                         
  17   3   6        373.81        338.22        95.38 o                         
  18   3   6         13.58        -14.57       161.16 o                         
 -18   4   6       2384.10       2330.11       156.28 o                         
 -17   4   6        378.21        541.04       113.12 o                         
 -16   4   6        778.65        698.22       107.14 o                         
 -15   4   6         61.19        -57.26        93.81 o                         
 -14   4   6       3652.09       3926.45       139.86 o                         
 -13   4   6        565.74        524.65        97.25 o                         
 -12   4   6       7687.55       8499.88       171.74 o                         
 -11   4   6       1750.56       1821.45        60.40 o                         
 -10   4   6       4134.01       4091.96        78.89 o                         
  -9   4   6        156.50        120.40        40.05 o                         
  -8   4   6      42227.41      41845.80       420.88 o                         
  -7   4   6       1338.68       1371.27        61.66 o                         
  -6   4   6       2083.52       2200.69        58.47 o                         
  -5   4   6        191.70        220.88        24.47 o                         
  -4   4   6      42763.98      41429.19       392.71 o                         
  -3   4   6       1032.25        925.91        21.96 o                         
  -2   4   6      22279.33      21322.66        78.46 o                         
  -1   4   6        600.78        644.60        20.49 o                         
   0   4   6      17630.90      17728.56       133.51 o                         
   1   4   6        229.81        208.06        18.13 o                         
   2   4   6      54094.30      53067.38       260.02 o                         
   3   4   6         28.38         26.74        15.96 o                         
   4   4   6        827.76        833.23        25.00 o                         
   5   4   6       2597.41       2688.41        37.85 o                         
   6   4   6      43987.75      45336.85       229.71 o                         
   7   4   6         86.59         92.61        30.98 o                         
   8   4   6       5301.71       5539.18        86.69 o                         
   9   4   6       1459.71       1502.15        60.37 o                         
  10   4   6      12463.79      12304.45       206.97 o                         
  11   4   6       1168.22       1190.94        71.59 o                         
  12   4   6       9095.76       8949.43       189.78 o                         
  13   4   6         92.24        107.95        60.31 o                         
  14   4   6        160.13        132.17        64.38 o                         
  15   4   6        118.76         76.41        87.76 o                         
  16   4   6       2344.09       2246.78       128.82 o                         
  17   4   6        322.13        390.22       115.19 o                         
 -18   5   6        104.63        -22.13       172.98 o                         
 -17   5   6       1285.04       1464.37       128.94 o                         
 -16   5   6          9.01        -11.46       101.77 o                         
 -15   5   6       1508.29       1520.87       151.15 o                         
 -14   5   6         27.00         17.86        86.91 o                         
 -13   5   6       3779.55       4112.12       172.24 o                         
 -12   5   6       1029.41       1124.62        97.07 o                         
 -11   5   6        256.75        234.84        42.61 o                         
 -10   5   6       1229.87       1184.57        50.16 o                         
  -9   5   6       6273.17       6686.72       106.87 o                         
  -8   5   6       1707.83       1590.29        74.63 o                         
  -7   5   6       5024.87       4574.20       166.05 o                         
  -6   5   6       5479.63       5332.57       208.43 o                         
  -5   5   6       2267.39       2439.85        99.93 o                         
  -4   5   6         14.89         14.78        21.29 o                         
  -3   5   6      22276.14      22698.02       133.01 o                         
  -2   5   6        710.53        735.58        23.81 o                         
  -1   5   6        129.78        140.39        19.11 o                         
   0   5   6       2140.72       2291.00        30.78 o                         
   1   5   6      11995.02      11893.86        66.10 o                         
   2   5   6         57.16         91.54        17.90 o                         
   3   5   6        212.58        223.00        18.13 o                         
   4   5   6        841.60        779.10        24.21 o                         
   5   5   6      13149.65      13296.42        87.22 o                         
   6   5   6        227.45        165.51        28.94 o                         
   7   5   6       3644.65       3885.03        90.67 o                         
   8   5   6       2509.56       2532.66        68.83 o                         
   9   5   6        152.95        164.83        47.37 o                         
  10   5   6       2813.20       2909.02        68.98 o                         
  11   5   6       7500.19       7612.68       158.17 o                         
  12   5   6         40.93          1.35        50.50 o                         
  13   5   6       3110.92       3115.00        80.97 o                         
  14   5   6         23.87         25.37        82.70 o                         
  15   5   6        870.35        890.66       102.26 o                         
  16   5   6         38.59         65.90       116.57 o                         
  17   5   6       1429.37       1704.39       194.27 o                         
 -17   6   6          3.96         45.37       113.59 o                         
 -16   6   6        454.63        503.88       105.27 o                         
 -15   6   6        100.99        110.39        96.04 o                         
 -14   6   6       1234.48       1428.62       112.34 o                         
 -13   6   6          9.10        -34.21        87.50 o                         
 -12   6   6        211.40        254.49        83.29 o                         
 -11   6   6       1202.92       1207.58        50.56 o                         
 -10   6   6         87.66         79.72        40.14 o                         
  -9   6   6          0.68        -31.46        33.30 o                         
  -8   6   6       2295.70       1959.68       230.28 o                         
  -7   6   6          2.42          2.29        23.76 o                         
  -6   6   6       3767.57       3023.23       333.59 o                         
  -5   6   6       2056.70       1691.42       113.03 o                         
  -4   6   6      12664.39      13494.49       440.03 o                         
  -3   6   6        906.96        842.37        29.42 o                         
  -2   6   6        126.62        176.85        23.65 o                         
  -1   6   6       5070.10       4957.44        47.01 o                         
   0   6   6         84.07         58.68        22.05 o                         
   1   6   6       1102.02        978.63        27.07 o                         
   2   6   6        335.83        366.48        24.38 o                         
   3   6   6       2691.27       2593.11        36.03 o                         
   4   6   6       4253.53       3945.91        52.25 o                         
   5   6   6       2324.76       2273.81        39.85 o                         
   6   6   6       1533.29       1609.05        56.38 o                         
   7   6   6          0.68         19.38        41.87 o                         
   8   6   6        595.53        632.05        56.12 o                         
   9   6   6        628.20        650.20        49.95 o                         
  10   6   6       1224.75       1306.21        99.72 o                         
  11   6   6        207.76        189.23        49.58 o                         
  12   6   6        675.50        661.61        58.22 o                         
  13   6   6        259.25        218.47        69.58 o                         
  14   6   6        604.83        481.04        78.54 o                         
  15   6   6          1.31          1.73        90.06 o                         
  16   6   6        176.58        195.49       105.29 o                         
  17   6   6         77.46       -107.24       164.94 o                         
 -17   7   6       1570.29       1667.13       138.14 o                         
 -16   7   6         69.64        130.54       106.01 o                         
 -15   7   6         95.85        184.62        92.99 o                         
 -14   7   6         18.84        -25.19       136.29 o                         
 -13   7   6       1730.25       1871.26       117.34 o                         
 -12   7   6        779.23        719.62        79.89 o                         
 -11   7   6        355.97        440.46        43.09 o                         
 -10   7   6        323.71        219.23        42.32 o                         
  -9   7   6       3396.46       3458.45       116.87 o                         
  -8   7   6        162.75        101.60        37.74 o                         
  -7   7   6      13847.65      14828.52       184.50 o                         
  -6   7   6        492.80        504.77        66.36 o                         
  -5   7   6      13308.52      13869.87       217.52 o                         
  -4   7   6       4194.40       4226.40       142.83 o                         
  -3   7   6      30360.31      31870.65       406.13 o                         
  -2   7   6        757.01        717.20        32.13 o                         
  -1   7   6        377.05        505.93        28.21 o                         
   0   7   6       2464.43       2290.34        44.65 o                         
   1   7   6      23091.46      23022.53        99.14 o                         
   2   7   6       2852.60       2618.34        39.55 o                         
   3   7   6      14905.84      14114.60       110.89 o                         
   4   7   6       1151.75       1091.72        33.43 o                         
   5   7   6       2080.02       2182.85        51.08 o                         
   6   7   6        189.82        162.33        29.95 o                         
   7   7   6       5282.12       5351.87        92.51 o                         
   8   7   6         30.37         47.25        39.54 o                         
   9   7   6       1601.77       1560.65        58.41 o                         
  10   7   6          4.36        -28.82        46.23 o                         
  11   7   6       2790.06       2743.92       156.13 o                         
  12   7   6        145.20         99.03        68.19 o                         
  13   7   6         53.11        112.25        72.16 o                         
  14   7   6         12.64         13.07        73.49 o                         
  15   7   6        876.60        889.75        92.60 o                         
  16   7   6         52.67         57.59       149.58 o                         
 -17   8   6         84.95        138.97       168.32 o                         
 -16   8   6        345.00        384.62       110.12 o                         
 -15   8   6         97.64        183.80       100.04 o                         
 -14   8   6       2564.03       2670.06       134.01 o                         
 -13   8   6         29.46        -14.03        76.86 o                         
 -12   8   6       1378.49       1444.54        88.09 o                         
 -11   8   6        218.69        236.39        43.18 o                         
 -10   8   6        773.39        725.78        91.27 o                         
  -9   8   6          3.22         23.84       106.38 o                         
  -8   8   6       6044.71       6459.84       257.79 o                         
  -7   8   6        754.59        851.89        82.00 o                         
  -6   8   6        325.67        388.29        98.68 o                         
  -5   8   6        124.22        136.91        74.87 o                         
  -4   8   6      28347.75      27400.58       268.61 o                         
  -3   8   6        983.83        945.77        38.33 o                         
  -2   8   6      22893.34      22197.73       112.06 o                         
  -1   8   6        504.83        578.55        35.16 o                         
   0   8   6      16112.10      16334.43       190.48 o                         
   1   8   6        639.83        659.79        32.94 o                         
   2   8   6      38618.60      38505.56       145.92 o                         
   3   8   6        146.83        120.32        27.39 o                         
   4   8   6       3071.59       3086.41        49.24 o                         
   5   8   6        689.23        704.58        45.61 o                         
   6   8   6      12667.54      12570.86       241.82 o                         
   7   8   6          2.37         14.08        26.03 o                         
   8   8   6       1972.25       2167.67        89.07 o                         
   9   8   6         86.17        145.40        46.27 o                         
  10   8   6       3580.85       3465.72        75.47 o                         
  11   8   6        214.72        197.25        84.11 o                         
  12   8   6       3268.51       3434.32       224.41 o                         
  13   8   6         61.77         20.27        70.15 o                         
  14   8   6        151.03        142.22        77.49 o                         
  15   8   6          1.06        -19.83        85.80 o                         
  16   8   6       2996.31       3403.77       228.58 o                         
 -16   9   6        684.12        634.88       118.51 o                         
 -15   9   6        671.19        740.95       110.64 o                         
 -14   9   6         70.23         72.02       130.22 o                         
 -13   9   6       2124.09       2315.26       104.96 o                         
 -12   9   6        408.32        455.61        77.13 o                         
 -11   9   6       1067.26       1107.05        99.45 o                         
 -10   9   6         60.89         64.18        82.43 o                         
  -9   9   6       1682.12       1726.61       240.96 o                         
  -8   9   6        145.07        172.12       114.20 o                         
  -7   9   6        389.49        401.23       111.30 o                         
  -6   9   6       2637.38       2749.76       245.96 o                         
  -5   9   6       5243.78       5827.95       244.38 o                         
  -4   9   6       2211.68       1936.38       191.45 o                         
  -3   9   6      31116.27      30296.71       523.25 o                         
  -2   9   6       2909.41       2795.78        60.62 o                         
  -1   9   6        962.71        836.33        40.78 o                         
   0   9   6       2824.02       2806.11        67.19 o                         
   1   9   6      14064.28      14011.85       220.73 o                         
   2   9   6        815.66        735.63        47.32 o                         
   3   9   6       2811.94       2783.54        59.82 o                         
   4   9   6        901.05        849.08        38.59 o                         
   5   9   6       1198.09       1141.30        55.80 o                         
   6   9   6        160.99        127.54        43.93 o                         
   7   9   6       1729.82       1657.38        54.16 o                         
   8   9   6        762.97        917.61       131.51 o                         
   9   9   6        984.95       1207.69       143.34 o                         
  10   9   6       1011.44       1407.93       158.36 o                         
  11   9   6        710.95        711.99       155.26 o                         
  12   9   6          0.62        -27.26       136.71 o                         
  13   9   6        951.14       1023.10       112.06 o                         
  14   9   6        814.44        920.57       163.11 o                         
  15   9   6        645.75        631.03       127.21 o                         
  16   9   6         84.58        -62.08       166.33 o                         
 -16  10   6        205.28        187.77       115.51 o                         
 -15  10   6        640.76        715.98       116.73 o                         
 -14  10   6         90.56        194.41        84.44 o                         
 -13  10   6        365.74        294.43        81.58 o                         
 -12  10   6        264.51        286.00        76.59 o                         
 -11  10   6        673.26        695.68        96.21 o                         
 -10  10   6        608.71        719.31       141.08 o                         
  -9  10   6        255.06        285.99       125.11 o                         
  -8  10   6        451.82        488.92       127.21 o                         
  -7  10   6         18.86        -48.60        79.09 o                         
  -6  10   6          2.30         49.95        81.70 o                         
  -5  10   6       3072.61       3291.20       113.40 o                         
  -4  10   6        950.23        851.45       263.74 o                         
  -3  10   6        876.23        799.44        44.22 o                         
  -2  10   6       1062.55       1197.95        72.55 o                         
  -1  10   6      14014.16      14322.20       127.88 o                         
   0  10   6       1771.41       2022.56       106.49 o                         
   1  10   6         30.04        -40.49        45.04 o                         
   2  10   6        716.00        881.56        53.33 o                         
   3  10   6       7209.15       7383.45        87.22 o                         
   4  10   6        973.86        923.06        56.79 o                         
   5  10   6        313.73        307.00        34.09 o                         
   6  10   6        451.70        447.24        53.61 o                         
   7  10   6        494.29        472.80        75.70 o                         
   8  10   6        379.08        416.51       100.62 o                         
   9  10   6        560.33        767.41        86.69 o                         
  10  10   6        717.43        501.34       143.76 o                         
  11  10   6        446.34        481.28       144.95 o                         
  12  10   6          5.03        -72.73       145.71 o                         
  13  10   6        367.56        364.25       104.99 o                         
  14  10   6         96.34        -30.07       104.48 o                         
  15  10   6        546.51        723.70       128.23 o                         
 -15  11   6          2.26         10.73       147.85 o                         
 -14  11   6          2.40         56.37       148.47 o                         
 -13  11   6       1597.97       1720.44       133.65 o                         
 -12  11   6        244.35        279.90       135.98 o                         
 -11  11   6        105.58        157.01       126.45 o                         
 -10  11   6        239.52        179.84       127.20 o                         
  -9  11   6       3932.27       3535.93       139.26 o                         
  -8  11   6         91.19         76.45        90.18 o                         
  -7  11   6       4008.63       4043.18       132.39 o                         
  -6  11   6         38.81         68.56        77.31 o                         
  -5  11   6       4903.44       5299.21       135.69 o                         
  -4  11   6       2319.94       1797.61       190.40 o                         
  -3  11   6      16290.64      15662.95       582.23 o                         
  -2  11   6        651.30        646.60        50.53 o                         
  -1  11   6        239.02        221.90        51.06 o                         
   0  11   6       3025.16       3258.89       104.15 o                         
   1  11   6      19647.61      19809.42       191.78 o                         
   2  11   6       1336.96       1256.37        58.70 o                         
   3  11   6       4581.11       4549.48       100.13 o                         
   4  11   6        883.29        900.79        47.78 o                         
   5  11   6       1536.69       1424.67        60.16 o                         
   6  11   6         59.99         12.66        72.56 o                         
   7  11   6       5500.59       5332.41       249.97 o                         
   8  11   6        135.08        214.22        77.46 o                         
   9  11   6        184.62         97.15        84.46 o                         
  10  11   6        213.93        252.98        83.27 o                         
  11  11   6       1601.39       1658.79       112.15 o                         
  12  11   6          3.32        -15.98       149.40 o                         
  13  11   6         29.84        -45.62       157.73 o                         
  14  11   6         67.11        122.67       116.56 o                         
  15  11   6       1213.61       1168.36       194.06 o                         
 -15  12   6        116.92        117.73       118.22 o                         
 -14  12   6        880.93       1016.28       124.88 o                         
 -13  12   6          0.15         16.36       140.71 o                         
 -12  12   6       1355.45       1341.31       164.24 o                         
 -11  12   6          8.41         29.45       146.46 o                         
 -10  12   6       1543.12       1269.81       111.31 o                         
  -9  12   6         19.44         20.30        89.25 o                         
  -8  12   6       6752.44       6418.69       168.44 o                         
  -7  12   6         15.09         -3.44        84.41 o                         
  -6  12   6         13.73        -30.12        81.99 o                         
  -5  12   6        544.17        590.58        88.77 o                         
  -4  12   6      13114.77      13551.59       194.01 o                         
  -3  12   6          0.06         25.06        38.98 o                         
  -2  12   6      10928.36      10517.09       272.05 o                         
  -1  12   6        993.44       1031.31        91.96 o                         
   0  12   6       2354.65       2314.96        99.91 o                         
   1  12   6        360.19        340.12        81.09 o                         
   2  12   6      11591.13      11444.94       163.68 o                         
   3  12   6          8.59         10.35        41.82 o                         
   4  12   6        539.90        590.16        74.72 o                         
   5  12   6          6.73         23.48        69.93 o                         
   6  12   6       6014.99       6009.40       139.61 o                         
   7  12   6        166.22        129.94       134.70 o                         
   8  12   6       5274.94       5513.55       194.82 o                         
   9  12   6         21.53         58.38        78.84 o                         
  10  12   6       1396.31       1563.98       109.83 o                         
  11  12   6         34.73        110.56       147.83 o                         
  12  12   6       1757.05       1754.65       205.97 o                         
  13  12   6        144.45        210.94       162.71 o                         
  14  12   6        145.67        272.82       114.73 o                         
 -15  13   6        151.53         96.88       184.42 o                         
 -14  13   6        253.34        203.25        95.54 o                         
 -13  13   6        489.17        656.75        98.82 o                         
 -12  13   6        141.92        195.29       105.83 o                         
 -11  13   6        265.16        194.93       101.85 o                         
 -10  13   6        112.71        164.47        96.37 o                         
  -9  13   6       1036.66        989.17       110.46 o                         
  -8  13   6         32.71         31.20        89.86 o                         
  -7  13   6         63.09         65.64        89.99 o                         
  -6  13   6        683.75        711.81        98.09 o                         
  -5  13   6       5004.57       4883.16       139.03 o                         
  -4  13   6       2722.28       2724.87       116.92 o                         
  -3  13   6       3758.75       3694.18       211.87 o                         
  -2  13   6       2068.13       2087.88        85.41 o                         
  -1  13   6        152.58        171.12        51.30 o                         
   0  13   6       3763.78       3912.78       117.35 o                         
   1  13   6       2595.29       2773.53       106.99 o                         
   2  13   6        465.00        440.88        78.01 o                         
   3  13   6       2294.26       2368.26       101.87 o                         
   4  13   6        253.61        288.98        77.70 o                         
   5  13   6         11.05         99.85        78.60 o                         
   6  13   6         17.09         28.20        80.04 o                         
   7  13   6       3434.56       3414.88       126.44 o                         
   8  13   6         90.28        192.35        80.57 o                         
   9  13   6        108.85        144.55        87.20 o                         
  10  13   6        248.60        243.25       153.25 o                         
  11  13   6        503.87        514.70       176.92 o                         
  12  13   6        178.13        224.53       158.47 o                         
  13  13   6        148.51         61.31       157.19 o                         
 -14  14   6          0.88        142.13       191.56 o                         
 -13  14   6        136.63        102.01       198.60 o                         
 -12  14   6        459.98        403.74       121.09 o                         
 -11  14   6        297.02        260.60       103.30 o                         
 -10  14   6        110.25        132.28       102.72 o                         
  -9  14   6        593.41        620.72       107.28 o                         
  -8  14   6        532.35        621.96       104.25 o                         
  -7  14   6        263.59        251.55        93.55 o                         
  -6  14   6       1998.91       1789.56       109.91 o                         
  -5  14   6       1277.07       1352.38       142.59 o                         
  -4  14   6        217.33        381.46       125.36 o                         
  -3  14   6        627.05        566.35        44.18 o                         
  -2  14   6        376.53        294.72        52.35 o                         
  -1  14   6       2683.28       2884.06        97.25 o                         
   0  14   6          3.12         51.59        80.23 o                         
   1  14   6          3.18        -79.92        79.92 o                         
   2  14   6          1.04        189.04        83.77 o                         
   3  14   6       2080.20       2173.07       107.78 o                         
   4  14   6       3321.81       3013.24       117.58 o                         
   5  14   6       1045.88       1097.64        98.59 o                         
   6  14   6        998.89       1018.31        99.07 o                         
   7  14   6        253.37        289.89        85.98 o                         
   8  14   6        466.91        431.33       128.94 o                         
   9  14   6        590.96        590.77       162.61 o                         
  10  14   6        261.65        369.51       169.91 o                         
  11  14   6         58.10         52.75       161.29 o                         
  12  14   6        122.22        210.69       169.65 o                         
 -14  15   6        214.21        282.83       189.10 o                         
 -13  15   6       1566.08       1718.35       216.84 o                         
 -12  15   6         53.50        132.69       114.84 o                         
 -11  15   6        689.12        689.98       127.11 o                         
 -10  15   6        290.93        302.09       105.03 o                         
  -9  15   6       2144.81       1953.77       129.63 o                         
  -8  15   6          1.75         -0.94        93.89 o                         
  -7  15   6       2003.24       1750.23       119.15 o                         
  -6  15   6        569.26        519.08        96.29 o                         
  -5  15   6         11.85         26.04        90.67 o                         
  -4  15   6         14.83        -31.64        89.14 o                         
  -3  15   6       1591.18       1625.09       135.69 o                         
  -2  15   6        340.87        344.41        54.15 o                         
  -1  15   6         37.45        -17.19        55.00 o                         
   0  15   6        108.15        175.70        91.42 o                         
   1  15   6       3888.58       3986.19       182.29 o                         
   2  15   6        212.15        285.28       102.72 o                         
   3  15   6        552.22        559.80        95.02 o                         
   4  15   6       1055.89       1010.17       101.23 o                         
   5  15   6       2424.32       2343.66       115.10 o                         
   6  15   6        324.81        211.66        85.36 o                         
   7  15   6       1859.60       1715.80       110.40 o                         
   8  15   6        548.28        568.98       164.69 o                         
   9  15   6        266.37        293.79       153.21 o                         
  10  15   6         53.07         93.54       152.63 o                         
  11  15   6       1931.73       2149.84       220.74 o                         
 -12  16   6       1042.61        978.46       139.05 o                         
 -11  16   6         59.23         17.29       112.59 o                         
 -10  16   6        258.05        236.33       114.61 o                         
  -9  16   6          0.07        -28.07       105.10 o                         
  -8  16   6       1679.73       1516.60       225.09 o                         
  -7  16   6          9.46        -41.53        97.21 o                         
  -6  16   6        156.03         84.54        91.85 o                         
  -5  16   6        192.50        169.94        90.51 o                         
  -4  16   6       1670.46       1637.21       115.98 o                         
  -3  16   6        173.44        139.34        92.35 o                         
  -2  16   6       1086.75       1019.45       101.52 o                         
  -1  16   6       1382.94       1404.19        71.86 o                         
   0  16   6        901.70        822.85        70.93 o                         
   1  16   6          4.74        -32.71        86.01 o                         
   2  16   6       3180.83       2979.83       126.86 o                         
   3  16   6        506.78        567.50        93.85 o                         
   4  16   6         74.61        119.85        87.37 o                         
   5  16   6         18.14         54.01        87.57 o                         
   6  16   6       2341.19       2403.73       122.85 o                         
   7  16   6          0.68         90.50       152.01 o                         
   8  16   6        360.14        276.20       166.95 o                         
   9  16   6         22.05        144.77       150.74 o                         
  10  16   6        576.74        777.54       177.72 o                         
 -12  17   6        220.39         46.18       172.64 o                         
 -11  17   6        129.13        190.20       161.24 o                         
 -10  17   6        733.30        836.78       128.54 o                         
  -9  17   6        411.21        345.25       115.57 o                         
  -8  17   6          5.20          1.16       102.84 o                         
  -7  17   6          0.32         32.64        98.47 o                         
  -6  17   6       1113.55       1191.68       116.29 o                         
  -5  17   6        247.65         65.66        93.26 o                         
  -4  17   6        401.27        404.80       104.03 o                         
  -3  17   6        486.82        625.55       101.09 o                         
  -2  17   6        964.71        898.04       106.17 o                         
  -1  17   6         52.37         39.00        89.14 o                         
   0  17   6       2205.72       2169.83       121.27 o                         
   1  17   6        434.63        623.75        94.85 o                         
   2  17   6         91.39         79.41        89.84 o                         
   3  17   6        459.91        396.60        93.38 o                         
   4  17   6       1084.49       1246.35       138.30 o                         
   5  17   6         20.14         84.02        91.00 o                         
   6  17   6         75.49        175.88       157.30 o                         
   7  17   6        697.88        745.50       178.89 o                         
   8  17   6        533.66        777.32       175.79 o                         
   9  17   6         43.31        -14.58       154.68 o                         
 -10  18   6        292.20        270.27       117.61 o                         
  -9  18   6        359.56        454.59       116.29 o                         
  -8  18   6         94.38         94.16       107.46 o                         
  -7  18   6        603.57        559.26       112.95 o                         
  -6  18   6        230.49        117.66        99.46 o                         
  -5  18   6        595.40        676.88       106.84 o                         
  -4  18   6         22.23         70.07        97.98 o                         
  -3  18   6        205.84        193.69       100.43 o                         
  -2  18   6        140.68         31.92        99.65 o                         
  -1  18   6       1189.64       1150.09       112.04 o                         
   0  18   6          8.34         63.57        93.78 o                         
   1  18   6        357.70        180.46        96.99 o                         
   2  18   6         14.85         23.20        97.44 o                         
   3  18   6        614.12        639.98       103.25 o                         
   4  18   6        222.24        209.64        98.83 o                         
   5  18   6        719.44        937.53       174.53 o                         
   6  18   6         99.97         27.51       151.67 o                         
   7  18   6        123.75        141.70       159.61 o                         
   8  18   6        194.76        156.85       166.98 o                         
  -9  19   6        391.40        496.69       173.34 o                         
  -8  19   6         41.91         96.19       109.33 o                         
  -7  19   6        597.30        526.68       113.97 o                         
  -6  19   6        214.22        322.73       110.75 o                         
  -5  19   6         34.23         22.47       104.80 o                         
  -4  19   6         31.20        -46.75       139.57 o                         
  -3  19   6        380.59        258.73       103.29 o                         
  -2  19   6         77.31         65.09       103.00 o                         
  -1  19   6          3.03        -76.18       100.51 o                         
   0  19   6        208.31        227.87       102.93 o                         
   1  19   6        599.33        458.80       106.20 o                         
   2  19   6         78.86         36.52        97.24 o                         
   3  19   6         17.57        -96.44       159.64 o                         
   4  19   6         68.35        206.90       158.49 o                         
   5  19   6        557.14        508.50       167.95 o                         
   6  19   6         75.60         24.82       161.49 o                         
  -7  20   6        175.31        209.83       115.56 o                         
  -6  20   6        180.54        172.51       113.92 o                         
  -5  20   6        330.14        381.37       109.21 o                         
  -4  20   6         91.93         39.84       105.15 o                         
  -3  20   6         16.88          7.84       141.82 o                         
  -2  20   6        315.58        183.02       112.57 o                         
  -1  20   6        210.20        247.10       101.03 o                         
   0  20   6        165.80         97.36       129.97 o                         
   1  20   6          0.06         68.29        99.65 o                         
   2  20   6        362.42        441.96       167.41 o                         
   3  20   6        129.34        317.04       165.03 o                         
   4  20   6        242.25        286.95       167.11 o                         
  -5  21   6         39.10        -34.44       148.68 o                         
  -4  21   6        170.10         19.10       151.07 o                         
  -3  21   6          3.68         12.98       106.31 o                         
  -2  21   6        329.77        326.53       108.48 o                         
  -1  21   6          0.68          9.64       104.18 o                         
   0  21   6        457.03        397.89       157.99 o                         
 -18   1   7        215.94        434.08       120.96 o                         
 -17   1   7        249.08        302.60       115.46 o                         
 -16   1   7          0.37         -8.15        98.43 o                         
 -15   1   7        172.32         45.40        95.16 o                         
 -14   1   7       1012.58        923.49       103.68 o                         
 -13   1   7       5662.16       5957.17       155.45 o                         
 -12   1   7         67.50          3.03        82.95 o                         
 -11   1   7        184.37        299.33        77.14 o                         
 -10   1   7       1521.98       1469.50        64.12 o                         
  -9   1   7      22344.51      21550.93       153.20 o                         
  -8   1   7        420.16        459.40        38.76 o                         
  -7   1   7      10855.41      10633.68       126.68 o                         
  -6   1   7       1648.98       1739.72        35.89 o                         
  -5   1   7      20709.58      19969.57        98.56 o                         
  -4   1   7         43.30         25.91        26.83 o                         
  -2   1   7        949.11        974.82        24.53 o                         
  -1   1   7     115725.11     120523.98       863.09 o                         
   0   1   7          5.71         13.56        23.23 o                         
   1   1   7       7169.57       6600.73        76.72 o                         
   2   1   7          4.59          9.09        11.71 o                         
   3   1   7        761.85        672.67        16.08 o                         
   4   1   7          0.77         12.27        16.23 o                         
   5   1   7      14605.37      14356.22       155.60 o                         
   6   1   7         42.35         31.22        23.44 o                         
   7   1   7      19330.63      19427.62       179.90 o                         
   8   1   7          3.48         17.80        35.35 o                         
   9   1   7       8510.30       8535.43        95.21 o                         
  10   1   7          3.54         17.74        55.41 o                         
  11   1   7      13617.46      13403.38       146.80 o                         
  12   1   7        318.79        319.57        61.24 o                         
  13   1   7        492.87        426.36        59.44 o                         
  14   1   7         93.18         60.03        61.88 o                         
  15   1   7       2516.35       2124.27       150.63 o                         
  16   1   7        278.21        270.81        67.69 o                         
  17   1   7        216.66        197.13        84.60 o                         
 -18   2   7       1387.82       1397.57       137.04 o                         
 -17   2   7        219.57        143.09       107.15 o                         
 -16   2   7          5.29        -36.67       102.28 o                         
 -15   2   7        688.54        811.13       107.01 o                         
 -14   2   7       4582.09       4651.93       343.48 o                         
 -13   2   7        727.98        837.69       101.15 o                         
 -12   2   7       8153.90       7949.82       163.39 o                         
 -11   2   7        783.59        717.58        54.64 o                         
 -10   2   7      20133.62      20030.27       414.12 o                         
  -9   2   7        943.29        845.84        55.49 o                         
  -8   2   7      65626.77      66175.27       854.90 o                         
  -7   2   7       1345.48       1272.12        37.29 o                         
  -6   2   7       3352.08       3683.83        66.49 o                         
  -5   2   7       1186.02       1179.85        43.10 o                         
  -4   2   7      63984.05      64595.40       630.43 o                         
  -3   2   7        228.91        199.14        21.85 o                         
  -2   2   7       3112.51       3091.55        35.02 o                         
  -1   2   7       3248.14       3233.81        30.91 o                         
   0   2   7       5778.34       6880.78        49.78 o                         
   1   2   7         56.94         90.85        23.93 o                         
   2   2   7       9867.91       8879.02        92.83 o                         
   3   2   7         26.31         37.12        11.44 o                         
   4   2   7       1263.06       1488.60        32.46 o                         
   5   2   7        620.84        597.61        19.63 o                         
   6   2   7      43531.98      44221.06       441.38 o                         
   7   2   7        335.10        286.67        32.17 o                         
   8   2   7        209.11        306.51        38.99 o                         
   9   2   7       1258.67       1242.99        53.22 o                         
  10   2   7      28632.88      28733.30       223.76 o                         
  11   2   7       1874.25       1909.35        77.94 o                         
  12   2   7       4409.70       4204.93        96.51 o                         
  13   2   7        142.09        160.23        62.21 o                         
  14   2   7       3610.39       3291.94        89.67 o                         
  15   2   7       1169.42       1112.91        74.08 o                         
  16   2   7       2076.00       1967.29       100.95 o                         
  17   2   7        202.46        127.93       124.65 o                         
 -18   3   7         53.41         59.80       116.42 o                         
 -17   3   7        271.57        370.71       107.64 o                         
 -16   3   7         69.07         23.56        99.94 o                         
 -15   3   7       2882.63       2861.32       248.22 o                         
 -14   3   7        438.38        433.13        98.61 o                         
 -13   3   7       5006.21       5096.02       149.63 o                         
 -12   3   7       1147.38       1183.03        99.12 o                         
 -11   3   7        307.75        314.85        48.20 o                         
 -10   3   7         29.51          1.48        47.39 o                         
  -9   3   7      27735.34      27834.55       656.81 o                         
  -8   3   7        888.03        829.99        50.50 o                         
  -7   3   7      18486.68      17836.63       251.98 o                         
  -6   3   7       9550.14       9769.14       104.78 o                         
  -5   3   7       3195.04       3084.23        59.57 o                         
  -4   3   7        460.70        360.86        25.04 o                         
  -3   3   7      16926.93      16790.48       156.84 o                         
  -2   3   7        735.89        806.28        19.66 o                         
  -1   3   7      11486.34      12065.94       103.07 o                         
   0   3   7        142.04         91.96        13.47 o                         
   1   3   7       5090.34       5116.52        52.41 o                         
   2   3   7        960.77        937.17        21.44 o                         
   3   3   7        502.26        587.39        14.89 o                         
   4   3   7       1957.34       1929.05        23.56 o                         
   5   3   7       5523.49       4880.95        70.13 o                         
   6   3   7        852.72        801.44        31.24 o                         
   7   3   7       2656.64       2932.53        47.60 o                         
   8   3   7       2183.43       2259.88        71.56 o                         
   9   3   7       1544.28       1584.77        57.16 o                         
  10   3   7       1189.65       1156.25        59.27 o                         
  11   3   7       9822.36      10240.55       121.72 o                         
  12   3   7         20.17         81.70        56.57 o                         
  13   3   7        371.38        291.13        65.01 o                         
  14   3   7        487.12        440.30        71.73 o                         
  15   3   7       2259.44       2095.79       160.07 o                         
  16   3   7        334.29        409.42        85.53 o                         
  17   3   7        693.99        526.53       120.64 o                         
 -18   4   7         19.74        127.23       156.40 o                         
 -17   4   7         69.74         -9.12       105.93 o                         
 -16   4   7        413.30        400.78       106.30 o                         
 -15   4   7         24.61        -70.42        95.34 o                         
 -14   4   7        805.70        865.87       109.83 o                         
 -13   4   7        170.22        138.28        86.41 o                         
 -12   4   7        498.98        571.51        51.20 o                         
 -11   4   7        632.14        591.28        50.84 o                         
 -10   4   7        771.99        820.39        55.64 o                         
  -9   4   7       1350.48       1293.04        60.87 o                         
  -8   4   7       1562.44       1800.04        55.14 o                         
  -7   4   7      14891.16      15169.28       136.16 o                         
  -6   4   7       7094.24       6969.51        74.57 o                         
  -5   4   7       4316.33       4067.41        52.94 o                         
  -4   4   7       1572.35       1762.87        39.53 o                         
  -3   4   7       1534.04       1476.54        25.15 o                         
  -2   4   7        716.80        769.39        20.53 o                         
  -1   4   7       1004.68        875.52        20.32 o                         
   0   4   7        252.20        270.65        19.95 o                         
   1   4   7         26.19         28.83        13.20 o                         
   2   4   7       3488.18       3898.37        43.29 o                         
   3   4   7        506.76        460.71        20.44 o                         
   4   4   7      15103.08      15960.56        85.51 o                         
   5   4   7          3.41         11.44        21.26 o                         
   6   4   7       1765.38       1825.17        39.24 o                         
   7   4   7       2164.09       2086.57        44.84 o                         
   8   4   7       1733.36       1549.48        60.06 o                         
   9   4   7       1244.87       1222.77        54.01 o                         
  10   4   7         14.94         33.44        50.91 o                         
  11   4   7        264.18        251.13        51.92 o                         
  12   4   7        585.36        727.04        58.38 o                         
  13   4   7        192.48        146.67        59.49 o                         
  14   4   7        309.80        277.87        68.73 o                         
  15   4   7        113.55         70.82        92.89 o                         
  16   4   7        263.12        349.85        88.12 o                         
  17   4   7          1.82         28.23       109.19 o                         
 -18   5   7        392.87        478.69       189.53 o                         
 -17   5   7        559.21        832.77       191.37 o                         
 -16   5   7          1.82        -49.82       103.60 o                         
 -15   5   7         14.46        143.61        96.79 o                         
 -14   5   7        155.88         90.08        93.61 o                         
 -13   5   7       3931.21       4113.08       147.98 o                         
 -12   5   7        136.87        146.71        44.85 o                         
 -11   5   7        640.96        675.38        50.90 o                         
 -10   5   7        341.32        284.91        48.80 o                         
  -9   5   7      13632.41      13585.60       124.37 o                         
  -8   5   7         27.46         42.78        34.67 o                         
  -7   5   7       2212.34       2194.42        62.07 o                         
  -6   5   7        502.68        592.04        34.68 o                         
  -5   5   7      39433.40      39290.83       369.24 o                         
  -4   5   7         40.72         28.95        23.79 o                         
  -3   5   7      23079.96      24222.40       151.24 o                         
  -2   5   7        272.46        251.97        21.09 o                         
  -1   5   7       4894.56       4553.43        63.26 o                         
   0   5   7        547.34        527.54        19.12 o                         
   1   5   7      20456.96      20017.83       204.77 o                         
   2   5   7       3904.34       3930.48        39.84 o                         
   3   5   7      10468.47      10192.69        51.65 o                         
   4   5   7       2009.31       1988.79        48.59 o                         
   5   5   7      31922.95      32841.75       219.76 o                         
   6   5   7        369.46        354.30        29.91 o                         
   7   5   7      21946.10      21812.72       148.90 o                         
   8   5   7       2554.96       2590.46        81.73 o                         
   9   5   7       2089.02       2182.74        85.58 o                         
  10   5   7        291.83        282.86        49.05 o                         
  11   5   7       2968.18       3042.20        83.42 o                         
  12   5   7          0.89        -37.67        48.63 o                         
  13   5   7        309.96        321.19        56.68 o                         
  14   5   7         80.30        104.67        95.16 o                         
  15   5   7       1033.55       1175.04       197.87 o                         
  16   5   7        260.61        113.09       151.82 o                         
 -17   6   7         63.84         73.11       106.08 o                         
 -16   6   7          0.18         74.59        98.76 o                         
 -15   6   7         84.73         91.34       101.05 o                         
 -14   6   7       6397.00       6606.50       170.98 o                         
 -13   6   7         26.44         18.32        87.61 o                         
 -12   6   7       1172.05       1208.37        56.25 o                         
 -11   6   7        245.44        195.20        43.15 o                         
 -10   6   7       4682.41       4606.32       142.91 o                         
  -9   6   7         37.96         60.88        35.54 o                         
  -8   6   7      18597.29      17296.09       943.65 o                         
  -7   6   7       1674.15       1638.22        67.74 o                         
  -6   6   7       3443.49       3417.22       250.68 o                         
  -5   6   7         36.23         -1.88        24.63 o                         
  -4   6   7      42645.04      41883.33       255.89 o                         
  -3   6   7       1271.61       1194.85        32.91 o                         
  -2   6   7      11230.74      10920.66        69.97 o                         
  -1   6   7       1337.49       1413.07        31.15 o                         
   0   6   7      22235.25      21389.99       127.54 o                         
   1   6   7          3.05          1.70        23.36 o                         
   2   6   7      17527.61      16666.86        75.62 o                         
   3   6   7        265.60        282.38        22.69 o                         
   4   6   7       7886.29       7950.15        51.90 o                         
   5   6   7        520.03        448.45        29.74 o                         
   6   6   7      36890.19      37180.37       582.86 o                         
   7   6   7        550.95        553.64        41.56 o                         
   8   6   7       3376.16       3436.34        73.73 o                         
   9   6   7        160.79        134.52        46.56 o                         
  10   6   7       7851.52       8069.66       186.11 o                         
  11   6   7         73.59         37.18        47.17 o                         
  12   6   7       2959.55       2939.17       136.11 o                         
  13   6   7        233.82        226.03        70.35 o                         
  14   6   7        886.87        748.25        80.25 o                         
  15   6   7         21.73        -43.88        93.83 o                         
  16   6   7       2546.96       2356.35       195.86 o                         
  17   6   7         34.93         18.10       147.40 o                         
 -17   7   7        531.68        646.51       116.73 o                         
 -16   7   7         50.99        -38.47       101.15 o                         
 -15   7   7       2497.30       2749.86       161.36 o                         
 -14   7   7          6.32        -40.04        96.09 o                         
 -13   7   7       2246.83       2477.45       124.07 o                         
 -12   7   7        330.26        324.82        73.30 o                         
 -11   7   7       1292.76       1293.12        54.46 o                         
 -10   7   7        235.61        240.66        65.04 o                         
  -9   7   7       2666.40       2168.52       291.12 o                         
  -8   7   7        805.16        584.08        59.46 o                         
  -7   7   7       1359.21        946.37       183.40 o                         
  -6   7   7         54.62         39.22        59.74 o                         
  -5   7   7       1293.39       1322.27       103.24 o                         
  -4   7   7        205.47        169.27        26.18 o                         
  -3   7   7       7943.10       7476.22        93.19 o                         
  -2   7   7       4087.15       3910.46        50.90 o                         
  -1   7   7       1364.61       1514.44        37.80 o                         
   0   7   7         88.78         81.15        25.68 o                         
   1   7   7      25722.33      25441.83       143.77 o                         
   2   7   7        706.85        701.01        28.50 o                         
   3   7   7        263.13        319.12        25.88 o                         
   4   7   7       4588.14       4482.88        65.36 o                         
   5   7   7       7393.25       7086.01        80.62 o                         
   6   7   7        459.53        416.64        35.08 o                         
   7   7   7       4198.37       4308.14       108.69 o                         
   8   7   7         23.25         21.24        41.46 o                         
   9   7   7        226.64        251.61        45.80 o                         
  10   7   7        250.12        262.87        51.01 o                         
  11   7   7       2391.67       2544.80       134.07 o                         
  12   7   7        789.16        756.66        75.04 o                         
  13   7   7        489.45        580.23        76.44 o                         
  14   7   7        425.26        322.96        79.79 o                         
  15   7   7       1441.73       1637.07       101.83 o                         
  16   7   7          5.00        -32.49       157.54 o                         
 -17   8   7         61.19        122.32       171.24 o                         
 -16   8   7        165.48        141.30       104.95 o                         
 -15   8   7        244.85        221.91       106.44 o                         
 -14   8   7        204.59        307.80       107.22 o                         
 -13   8   7        567.64        655.69       104.10 o                         
 -12   8   7        524.91        497.29        78.03 o                         
 -11   8   7       1093.38       1130.02        55.21 o                         
 -10   8   7        625.89        676.18        88.59 o                         
  -9   8   7        249.09        199.33        79.26 o                         
  -8   8   7        305.40        349.37        96.79 o                         
  -7   8   7       2023.53       2005.99        95.91 o                         
  -6   8   7          0.49         21.78        90.48 o                         
  -5   8   7       3836.36       3564.96       106.27 o                         
  -4   8   7        563.87        490.71        40.89 o                         
  -3   8   7          2.07        -10.59        31.21 o                         
  -2   8   7        215.96        264.93        32.08 o                         
  -1   8   7       5623.70       5565.07        63.29 o                         
   0   8   7        832.46       1090.36        62.05 o                         
   1   8   7        353.88        404.27        56.67 o                         
   2   8   7       2606.92       2740.89        45.46 o                         
   3   8   7       5946.45       6153.83        58.93 o                         
   4   8   7        919.25        921.82        38.83 o                         
   5   8   7         33.58         47.82        32.16 o                         
   6   8   7        531.18        500.86        47.43 o                         
   7   8   7        986.26       1034.24        57.05 o                         
   8   8   7        113.75        198.77        47.04 o                         
   9   8   7       1086.38       1102.79        63.76 o                         
  10   8   7        229.79        130.78        79.37 o                         
  11   8   7          0.06         10.15        80.37 o                         
  12   8   7         93.20        247.12        74.09 o                         
  13   8   7        716.80        766.39        81.63 o                         
  14   8   7        159.46        193.17        77.40 o                         
  15   8   7        351.33        323.93       116.13 o                         
  16   8   7        104.88        241.99       158.23 o                         
 -16   9   7         31.60        -31.17       107.84 o                         
 -15   9   7        140.10        219.24       105.88 o                         
 -14   9   7         62.12         97.36       102.80 o                         
 -13   9   7       2581.60       2412.00       110.56 o                         
 -12   9   7        722.05        855.33        84.68 o                         
 -11   9   7          0.17         86.64        68.30 o                         
 -10   9   7        105.00         90.58        84.66 o                         
  -9   9   7       2400.41       2589.16       194.47 o                         
  -8   9   7          4.37          4.99       106.48 o                         
  -7   9   7         80.91        164.57        99.68 o                         
  -6   9   7        383.44        452.10       103.98 o                         
  -5   9   7       5686.52       6055.44       344.83 o                         
  -4   9   7       2635.55       2556.28       122.77 o                         
  -3   9   7      11533.11      11485.07       259.52 o                         
  -2   9   7        548.91        554.50        44.81 o                         
  -1   9   7       5509.38       5578.83        86.31 o                         
   0   9   7       1553.15       1485.21        49.50 o                         
   1   9   7      34737.14      35309.92       183.07 o                         
   2   9   7       3173.47       3052.15        64.13 o                         
   3   9   7       5429.54       5250.67       104.23 o                         
   4   9   7       1723.68       1643.81        63.00 o                         
   5   9   7      12948.77      13532.02       161.47 o                         
   6   9   7       1425.86       1272.11        56.50 o                         
   7   9   7       6300.31       6004.58       110.33 o                         
   8   9   7        375.43        418.51        83.19 o                         
   9   9   7       1132.94       1072.98       148.69 o                         
  10   9   7        328.41        250.06       127.02 o                         
  11   9   7       2052.49       2079.99       187.63 o                         
  12   9   7         38.39        -55.98       135.76 o                         
  13   9   7         76.57         42.17        96.27 o                         
  14   9   7        505.27        605.24       110.34 o                         
  15   9   7       1189.06       1187.28       138.62 o                         
  16   9   7         70.61        -50.08       164.17 o                         
 -16  10   7         99.99        140.07       116.99 o                         
 -15  10   7        269.66        210.51       109.98 o                         
 -14  10   7       3071.76       3478.43       204.45 o                         
 -13  10   7          3.58         46.89        80.66 o                         
 -12  10   7        474.56        670.02        82.05 o                         
 -11  10   7         41.04        100.67        82.19 o                         
 -10  10   7       4453.65       3973.13       202.08 o                         
  -9  10   7          0.37       -101.09       122.66 o                         
  -8  10   7       4976.14       5177.18       205.31 o                         
  -7  10   7          9.92        -69.80        80.06 o                         
  -6  10   7       3871.20       3984.46       145.13 o                         
  -5  10   7         76.16        119.47        77.58 o                         
  -4  10   7      12610.07      12464.10       599.05 o                         
  -3  10   7        438.08        423.64        41.27 o                         
  -2  10   7       2898.65       2961.02        65.87 o                         
  -1  10   7        235.53        355.72        51.51 o                         
   0  10   7      33610.90      33186.72       468.51 o                         
   1  10   7        478.34        469.15        51.75 o                         
   2  10   7      23933.10      23187.58       175.26 o                         
   3  10   7         81.26        198.15        61.87 o                         
   4  10   7       2248.08       2300.14       120.19 o                         
   5  10   7        114.66         84.79        35.48 o                         
   6  10   7      11346.02      11466.61       117.92 o                         
   7  10   7          1.46        -26.34        70.45 o                         
   8  10   7       1933.30       1939.14       165.63 o                         
   9  10   7         25.03         12.27        75.84 o                         
  10  10   7       1328.59       1504.83       206.39 o                         
  11  10   7          0.11         22.06       143.05 o                         
  12  10   7       1564.14       1158.73       181.28 o                         
  13  10   7         45.53         49.73        99.45 o                         
  14  10   7        637.75        677.42       118.46 o                         
  15  10   7          1.93         46.20       116.22 o                         
 -15  11   7        294.11        429.35       161.36 o                         
 -14  11   7         30.83        -88.92       152.04 o                         
 -13  11   7        976.82       1015.74       156.60 o                         
 -12  11   7        957.03       1040.71       110.51 o                         
 -11  11   7        388.40        340.46       128.42 o                         
 -10  11   7        561.84        494.41       136.57 o                         
  -9  11   7       2713.80       2689.23       232.54 o                         
  -8  11   7          8.49         24.80        86.22 o                         
  -7  11   7        549.12        566.32        94.49 o                         
  -6  11   7         33.44         40.91        76.34 o                         
  -5  11   7       2475.71       2850.92       112.50 o                         
  -4  11   7        735.94        701.49        95.30 o                         
  -3  11   7       1163.58       1078.23        72.32 o                         
  -2  11   7       1086.36       1141.63        55.92 o                         
  -1  11   7       2486.14       2623.97        71.80 o                         
   0  11   7       4864.40       5000.06       308.71 o                         
   1  11   7      13808.90      13606.37       215.10 o                         
   2  11   7       3167.75       3162.22        72.83 o                         
   3  11   7       4725.21       4599.23       105.89 o                         
   4  11   7       2103.56       2104.47        73.78 o                         
   5  11   7       2084.50       2290.39        94.18 o                         
   6  11   7          2.55        -28.29        69.58 o                         
   7  11   7       4160.76       4392.29       122.62 o                         
   8  11   7         37.45        -35.22        74.01 o                         
   9  11   7        385.65        349.01        87.38 o                         
  10  11   7         92.81        145.28        82.39 o                         
  11  11   7       1089.21       1064.59       173.23 o                         
  12  11   7         84.65         66.98       145.11 o                         
  13  11   7        129.76         75.63       150.98 o                         
  14  11   7        638.67        699.64       193.30 o                         
 -15  12   7        608.65        673.01       188.75 o                         
 -14  12   7         13.40          5.62       108.32 o                         
 -13  12   7        279.77        236.82       112.40 o                         
 -12  12   7        255.92        137.07       106.30 o                         
 -11  12   7        972.84        839.72       110.76 o                         
 -10  12   7         24.47         21.50        94.93 o                         
  -9  12   7          0.16        -43.10       130.40 o                         
  -8  12   7       1250.65       1154.52       200.73 o                         
  -7  12   7        991.36       1014.88       128.70 o                         
  -6  12   7       3117.09       3061.01       192.63 o                         
  -5  12   7       1604.71       1890.96       138.94 o                         
  -4  12   7        380.27        348.06       114.97 o                         
  -3  12   7         16.42        -17.92        39.87 o                         
  -2  12   7       1747.86       1578.72        62.66 o                         
  -1  12   7       5621.23       5834.89       111.08 o                         
   0  12   7        421.67        441.63        57.61 o                         
   1  12   7        147.79         62.54        69.29 o                         
   2  12   7          7.59        103.34        46.38 o                         
   3  12   7       2699.90       2805.06        67.56 o                         
   4  12   7       1081.49        825.83        83.07 o                         
   5  12   7          3.43          1.99        71.09 o                         
   6  12   7        265.35        323.92        80.93 o                         
   7  12   7        751.92        898.03       115.13 o                         
   8  12   7       2221.55       2393.43       201.74 o                         
   9  12   7        413.14        340.08        83.83 o                         
  10  12   7        373.32        398.53        92.91 o                         
  11  12   7         36.16        -39.28       150.96 o                         
  12  12   7         64.18         98.23       156.22 o                         
  13  12   7        891.60        984.65       181.02 o                         
  14  12   7        169.76         79.08       159.84 o                         
 -15  13   7        153.13        143.73       186.66 o                         
 -14  13   7         76.20        106.81        96.77 o                         
 -13  13   7       1288.82       1246.93       109.96 o                         
 -12  13   7        114.00        182.29       107.89 o                         
 -11  13   7         13.01         -7.35       104.59 o                         
 -10  13   7        389.54        466.95       101.77 o                         
  -9  13   7       2629.91       2631.65       131.39 o                         
  -8  13   7        112.93        153.62        87.51 o                         
  -7  13   7       1802.02       1661.36       204.84 o                         
  -6  13   7        455.56        497.88       127.89 o                         
  -5  13   7       1859.92       1946.88       110.89 o                         
  -4  13   7        665.17        483.85        78.79 o                         
  -3  13   7       5136.22       4443.72       259.50 o                         
  -2  13   7        823.67        945.14        77.69 o                         
  -1  13   7        189.04        147.59        50.29 o                         
   0  13   7         13.04         40.03        54.20 o                         
   1  13   7       3420.11       3534.31       116.35 o                         
   2  13   7        100.05        129.87        78.79 o                         
   3  13   7        247.95        220.12        73.34 o                         
   4  13   7        112.89        143.85        75.18 o                         
   5  13   7       5744.29       5550.50       136.46 o                         
   6  13   7          8.81        -49.98        99.04 o                         
   7  13   7       1635.23       1693.87       105.40 o                         
   8  13   7        396.52        466.92        84.70 o                         
   9  13   7        994.23        942.67        99.52 o                         
  10  13   7          0.19        -20.96       148.58 o                         
  11  13   7       2082.73       2412.99       216.42 o                         
  12  13   7        580.66        673.40       178.58 o                         
  13  13   7         14.64        -56.17       168.21 o                         
 -14  14   7       1606.64       1516.40       223.17 o                         
 -13  14   7        204.90        286.04       123.65 o                         
 -12  14   7        688.65        886.17       128.65 o                         
 -11  14   7          0.59         83.00       104.81 o                         
 -10  14   7       1724.19       1699.29       132.23 o                         
  -9  14   7        181.84        247.73       102.09 o                         
  -8  14   7       1954.04       2059.73       127.12 o                         
  -7  14   7          5.15         -7.83        88.04 o                         
  -6  14   7        802.05        782.59       100.37 o                         
  -5  14   7        218.92        180.67        87.57 o                         
  -4  14   7       5817.12       5658.80       151.39 o                         
  -3  14   7        198.49        161.15        42.33 o                         
  -2  14   7        255.72        281.24        51.02 o                         
  -1  14   7       2541.24       2501.36        79.64 o                         
   0  14   7       7136.42       6926.48       114.73 o                         
   1  14   7         10.41          3.69        78.32 o                         
   2  14   7       5236.80       5282.59       166.29 o                         
   3  14   7       1920.22       1981.37       106.27 o                         
   4  14   7        532.17        548.95        85.64 o                         
   5  14   7        335.30        285.11        97.50 o                         
   6  14   7       5332.96       5300.34       141.05 o                         
   7  14   7        201.73        168.55        83.55 o                         
   8  14   7         36.66         10.46        82.32 o                         
   9  14   7          0.08        -66.89       149.23 o                         
  10  14   7       1623.85       1634.81       195.97 o                         
  11  14   7        163.00        158.01       157.77 o                         
  12  14   7        976.52       1079.32       188.95 o                         
 -13  15   7        385.56        464.62       190.72 o                         
 -12  15   7        408.26        440.25       144.64 o                         
 -11  15   7        142.98        178.83       113.09 o                         
 -10  15   7        136.67        172.10       102.05 o                         
  -9  15   7        338.96        332.99       109.50 o                         
  -8  15   7        133.37         92.07        94.88 o                         
  -7  15   7        108.48         67.79        94.02 o                         
  -6  15   7        360.99        216.39        95.31 o                         
  -5  15   7       1708.53       1552.97       108.89 o                         
  -4  15   7         57.60         42.71        91.63 o                         
  -3  15   7        241.08        329.53        84.55 o                         
  -2  15   7       2954.12       3101.42        80.73 o                         
  -1  15   7       1312.83       1276.23        68.97 o                         
   0  15   7       2246.99       2197.89        84.06 o                         
   1  15   7       5121.00       5459.19       147.06 o                         
   2  15   7       2803.58       2917.62       120.90 o                         
   3  15   7       2597.56       2239.67       114.87 o                         
   4  15   7       1209.74       1371.44       101.81 o                         
   5  15   7         11.88         50.72        81.17 o                         
   6  15   7        102.56         99.89        82.99 o                         
   7  15   7        984.78        947.32        97.58 o                         
   8  15   7        535.33        649.36       167.32 o                         
   9  15   7         13.34         20.31       154.34 o                         
  10  15   7        134.03        196.91       163.71 o                         
  11  15   7        275.25        293.24       172.03 o                         
 -12  16   7        489.25        514.82       129.06 o                         
 -11  16   7        904.65       1089.96       134.18 o                         
 -10  16   7         17.07         33.01       110.67 o                         
  -9  16   7        123.81         81.25       105.40 o                         
  -8  16   7        897.10       1020.96       119.80 o                         
  -7  16   7        782.88        669.38       108.69 o                         
  -6  16   7        410.36        311.97        97.97 o                         
  -5  16   7        686.32        677.38       100.17 o                         
  -4  16   7        190.54        266.45        90.07 o                         
  -3  16   7        306.77        353.31       154.56 o                         
  -2  16   7        196.39        152.07        84.66 o                         
  -1  16   7       1595.49       1607.36       110.70 o                         
   0  16   7         79.12        172.42        63.59 o                         
   1  16   7         22.24         20.12        62.20 o                         
   2  16   7        166.38        181.60        86.53 o                         
   3  16   7        871.70       1013.92        98.85 o                         
   4  16   7        690.82        574.10        93.58 o                         
   5  16   7        733.97        633.28        99.60 o                         
   6  16   7         12.08         29.40       146.60 o                         
   7  16   7        234.33        293.69       156.05 o                         
   8  16   7        267.14        217.59       158.09 o                         
   9  16   7        682.77        875.39       182.87 o                         
  10  16   7        703.45        703.51       178.99 o                         
 -11  17   7         23.22        -29.75       156.29 o                         
 -10  17   7        526.54        587.92       156.99 o                         
  -9  17   7       1486.97       1361.06       132.07 o                         
  -8  17   7        110.90        108.65       104.80 o                         
  -7  17   7        731.41        693.33       112.34 o                         
  -6  17   7        264.94        347.50       102.29 o                         
  -5  17   7        533.05        448.43       104.45 o                         
  -4  17   7        359.77        246.48       102.43 o                         
  -3  17   7       2468.19       2172.60       152.55 o                         
  -2  17   7        142.99        122.93        92.62 o                         
  -1  17   7        140.43         -9.35        93.94 o                         
   0  17   7          0.69        -88.48        88.48 o                         
   1  17   7        555.46        479.41        76.29 o                         
   2  17   7          0.18         97.12        90.22 o                         
   3  17   7         72.46          4.02        85.39 o                         
   4  17   7        301.21        347.58        91.08 o                         
   5  17   7        907.34        995.78       174.74 o                         
   6  17   7        269.89        218.63       161.44 o                         
   7  17   7         90.51         71.37       149.42 o                         
   8  17   7        119.66        288.97       162.05 o                         
   9  17   7        698.04        904.29       180.98 o                         
 -10  18   7       1072.08        981.57       133.64 o                         
  -9  18   7          0.70         64.67       108.01 o                         
  -8  18   7        978.53        942.17       122.42 o                         
  -7  18   7         24.58         78.65       102.79 o                         
  -6  18   7          0.30         23.60       110.37 o                         
  -5  18   7        190.08        202.59        98.66 o                         
  -4  18   7       1510.66       1409.80       116.66 o                         
  -3  18   7          3.32         26.46        93.45 o                         
  -2  18   7        778.93        695.52       109.21 o                         
  -1  18   7        440.01        274.05        99.90 o                         
   0  18   7        340.33        183.53        97.31 o                         
   1  18   7          5.96         18.54        90.22 o                         
   2  18   7        606.67        445.05        98.78 o                         
   3  18   7        351.94        374.05        97.78 o                         
   4  18   7        392.50        501.22       167.43 o                         
   5  18   7         15.58         38.26       154.64 o                         
   6  18   7        992.66        949.11       174.76 o                         
   7  18   7        209.12        192.31       159.39 o                         
  -9  19   7        319.36        316.44       180.27 o                         
  -8  19   7        256.29        301.67       117.26 o                         
  -7  19   7         22.39        -25.97       106.09 o                         
  -6  19   7       1081.29       1119.18       122.36 o                         
  -5  19   7        131.71         78.06       104.49 o                         
  -4  19   7          1.49        -63.71       100.23 o                         
  -3  19   7        432.89        342.66       104.79 o                         
  -2  19   7       1169.19       1183.50       165.82 o                         
  -1  19   7         34.07        -58.30        98.54 o                         
   0  19   7        215.25        216.36       100.44 o                         
   1  19   7        144.77        264.95        96.62 o                         
   2  19   7        569.79        550.61       169.57 o                         
   3  19   7         66.28        110.88       151.93 o                         
   4  19   7        951.50       1012.27       182.00 o                         
   5  19   7        318.44        420.35       163.27 o                         
   6  19   7         37.86        -48.98       159.76 o                         
  -7  20   7        828.48        920.25       128.57 o                         
  -6  20   7         11.13         60.65       109.94 o                         
  -5  20   7        314.97        429.35       113.20 o                         
  -4  20   7         66.95         27.25       104.30 o                         
  -3  20   7        291.45        164.02       106.63 o                         
  -2  20   7          0.08        -56.94       166.86 o                         
  -1  20   7        514.07        529.09       108.72 o                         
   0  20   7        181.20        162.39        98.49 o                         
   2  20   7        118.47          2.43       160.31 o                         
   3  20   7        595.23        550.30       167.83 o                         
  -5  21   7         77.62         52.44       148.67 o                         
  -4  21   7         37.81        -28.75       138.96 o                         
  -3  21   7        607.81        350.62       143.39 o                         
  -2  21   7        158.37        193.75       142.91 o                         
 -18   0   8        585.56        433.60       172.80 o                         
 -17   0   8         96.88        320.84       150.92 o                         
 -16   0   8       1053.25       1065.48       162.99 o                         
 -15   0   8        822.46        812.36       163.81 o                         
 -14   0   8       3855.90       3691.72       195.64 o                         
 -13   0   8       1858.32       1889.85       168.44 o                         
 -12   0   8       2734.54       2651.12       163.23 o                         
 -11   0   8       1339.69       1101.30       122.15 o                         
 -10   0   8      32408.61      31516.05       812.17 o                         
  -9   0   8       2482.04       2420.25       179.29 o                         
  -8   0   8      43752.06      43772.24       246.59 o                         
  -7   0   8       1147.83       1189.49        57.49 o                         
  -6   0   8      20547.13      20779.01       220.88 o                         
  -5   0   8        300.73        354.42        60.96 o                         
  -4   0   8      73297.08      74799.83      1390.26 o                         
  -3   0   8       6390.15       6226.74        71.28 o                         
  -2   0   8       5958.30       5732.28        60.59 o                         
  -1   0   8       2074.14       1891.70        27.99 o                         
   0   0   8     282410.22     285591.12      1298.61 o                         
   1   0   8        271.85        284.09        20.04 o                         
   2   0   8       7132.29       6617.08        56.20 o                         
   3   0   8        174.29        190.63        18.29 o                         
   4   0   8         14.74         22.35        20.58 o                         
   5   0   8        673.48        632.70        31.65 o                         
   6   0   8      34200.77      35980.20       407.04 o                         
   7   0   8         42.58         54.71        33.50 o                         
   8   0   8        130.77        155.20        53.62 o                         
   9   0   8         96.65        124.57        75.24 o                         
  10   0   8      32511.58      32412.39       258.24 o                         
  11   0   8        104.46         -0.88        75.87 o                         
  12   0   8        507.40        533.71        79.11 o                         
  13   0   8        583.29        528.01        82.32 o                         
  14   0   8       9456.39       8448.05       688.26 o                         
  15   0   8       1104.39       1135.26       136.90 o                         
  16   0   8       1378.23       1238.36       111.80 o                         
  17   0   8         19.87       -123.74       145.48 o                         
 -18   1   8         16.72          9.56       111.84 o                         
 -17   1   8          8.77         53.21       101.21 o                         
 -16   1   8        138.93         82.02        98.12 o                         
 -15   1   8       1673.82       1622.61       120.64 o                         
 -14   1   8        739.51        646.20       104.36 o                         
 -13   1   8       3573.70       3517.40       132.63 o                         
 -12   1   8         34.20         18.32        81.52 o                         
 -11   1   8       2541.85       2327.20        73.98 o                         
 -10   1   8       1044.62        994.52        63.03 o                         
  -9   1   8      24072.55      23854.25       190.70 o                         
  -8   1   8        289.76        306.89        38.90 o                         
  -7   1   8       4954.08       5422.49        86.92 o                         
  -6   1   8        808.03        786.67        35.32 o                         
  -5   1   8      49183.19      49421.51       201.40 o                         
  -4   1   8        783.44        755.23        32.76 o                         
  -3   1   8      30394.55      29890.03       379.82 o                         
  -2   1   8       1737.31       1810.95        48.16 o                         
  -1   1   8         65.77        144.92        15.04 o                         
   0   1   8        400.96        339.66        15.60 o                         
   1   1   8      20513.45      20351.16       194.75 o                         
   2   1   8          6.52         18.31        11.30 o                         
   3   1   8       3527.68       4137.12        33.80 o                         
   4   1   8          8.01          1.26        15.93 o                         
   5   1   8       2532.14       2200.17        28.57 o                         
   6   1   8         28.43         26.00        22.48 o                         
   7   1   8       1782.02       1829.04        39.35 o                         
   8   1   8        243.39        239.74        34.90 o                         
   9   1   8       7727.66       8133.90        89.65 o                         
  10   1   8        910.51        898.00        56.94 o                         
  11   1   8       5368.79       5500.16        91.47 o                         
  12   1   8         18.70         37.82        48.94 o                         
  13   1   8       1173.97       1072.38        65.88 o                         
  14   1   8       1250.77       1175.54        71.73 o                         
  15   1   8       2814.89       2663.52       115.88 o                         
  16   1   8        373.87        440.87        68.57 o                         
  17   1   8        102.00        -52.22       165.34 o                         
 -18   2   8          9.12         55.12       109.14 o                         
 -17   2   8         66.55        181.22       102.35 o                         
 -16   2   8         72.72        127.21       100.55 o                         
 -15   2   8         29.47        -32.40        98.83 o                         
 -14   2   8        280.68        289.57        93.55 o                         
 -13   2   8         44.49         13.93        88.26 o                         
 -12   2   8        597.43        585.00        92.46 o                         
 -11   2   8        116.63        100.61        48.98 o                         
 -10   2   8          0.14         46.57        51.51 o                         
  -9   2   8        368.45        267.36        51.55 o                         
  -8   2   8       1052.93       1053.94        45.02 o                         
  -7   2   8        274.84        280.71        30.53 o                         
  -6   2   8        515.45        688.13        32.98 o                         
  -5   2   8        552.53        518.26        37.94 o                         
  -4   2   8       2209.32       2531.70        39.56 o                         
  -3   2   8        226.14        161.61        21.53 o                         
  -2   2   8      57198.01      64093.39       734.88 o                         
  -1   2   8        327.06        392.32        16.09 o                         
   0   2   8      21143.33      21761.85       140.15 o                         
   1   2   8        135.39        137.54        25.23 o                         
   2   2   8       5446.99       6089.05        60.84 o                         
   3   2   8       1073.99       1113.08        18.49 o                         
   4   2   8        192.78        206.76        16.11 o                         
   5   2   8        130.79        176.43        17.84 o                         
   6   2   8       1567.95       1634.74        29.64 o                         
   7   2   8         68.52         44.00        14.58 o                         
   8   2   8        621.66        646.71        41.96 o                         
   9   2   8        208.92        172.82        44.92 o                         
  10   2   8        683.82        756.61        70.44 o                         
  11   2   8          2.94        -35.07        55.09 o                         
  12   2   8         18.49         80.74        49.91 o                         
  13   2   8        347.54        379.15        57.60 o                         
  14   2   8          6.10         23.04        61.02 o                         
  15   2   8         44.15         48.26        63.28 o                         
  16   2   8        166.26        245.08        79.64 o                         
  17   2   8         30.60        -62.96       105.40 o                         
 -18   3   8        247.03        241.69       120.13 o                         
 -17   3   8          1.52         46.24       105.87 o                         
 -16   3   8          0.11        -66.63       100.18 o                         
 -15   3   8        586.05        831.75       181.10 o                         
 -14   3   8        399.10        512.12       109.83 o                         
 -13   3   8       2670.49       2681.68       122.08 o                         
 -12   3   8          1.69         -7.30        48.29 o                         
 -11   3   8        183.25        221.41        50.54 o                         
 -10   3   8       1203.93       1120.10        62.03 o                         
  -9   3   8      30441.40      30435.78       440.78 o                         
  -8   3   8        389.45        351.04        47.46 o                         
  -7   3   8       6293.63       6499.47        89.56 o                         
  -6   3   8        186.75        170.72        30.33 o                         
  -5   3   8      18014.52      16832.92       173.84 o                         
  -4   3   8        165.33        144.04        23.98 o                         
  -3   3   8       3703.99       3355.22        36.54 o                         
  -2   3   8       2003.22       2024.21        25.98 o                         
  -1   3   8      34901.05      36570.80       303.19 o                         
   0   3   8         51.98         42.34        11.98 o                         
   1   3   8       2223.10       2013.58        23.90 o                         
   2   3   8        424.41        405.83        22.17 o                         
   3   3   8       9007.10       9827.57        76.20 o                         
   4   3   8         52.73         55.14        13.69 o                         
   5   3   8      10857.56      10145.73        63.64 o                         
   6   3   8       1712.98       1639.07        59.76 o                         
   7   3   8      10396.71      10237.14        95.65 o                         
   8   3   8        125.25        107.40        38.32 o                         
   9   3   8      10625.38      10585.62       104.67 o                         
  10   3   8        552.46        515.65        65.86 o                         
  11   3   8       5653.61       5738.73        97.50 o                         
  12   3   8        260.30        218.58        56.61 o                         
  13   3   8       1931.80       1831.38        82.27 o                         
  14   3   8          8.42          6.63        60.27 o                         
  15   3   8       1910.40       1964.48        82.49 o                         
  16   3   8        244.20        158.80       100.94 o                         
  17   3   8         48.33        -66.51       107.16 o                         
 -18   4   8       1319.63       1475.86       140.61 o                         
 -17   4   8          7.03          8.62       103.02 o                         
 -16   4   8        746.17        605.24       116.33 o                         
 -15   4   8        433.29        428.31       108.23 o                         
 -14   4   8       6151.48       6430.71       167.29 o                         
 -13   4   8        267.73        227.54        91.11 o                         
 -12   4   8       1767.20       1724.91        66.04 o                         
 -11   4   8         54.58         21.13        44.63 o                         
 -10   4   8      13055.66      12903.99       169.94 o                         
  -9   4   8        362.87        312.39        50.44 o                         
  -8   4   8      25527.24      26137.29       226.62 o                         
  -7   4   8       1532.80       1650.20        49.93 o                         
  -6   4   8      15824.92      15878.68        98.55 o                         
  -5   4   8        289.29        257.60        31.20 o                         
  -4   4   8      78116.41      77678.89       697.96 o                         
  -3   4   8        174.85        141.87        18.29 o                         
  -2   4   8       2819.89       3057.05        37.93 o                         
  -1   4   8       1333.09       1442.00        22.03 o                         
   0   4   8      39205.53      38049.32       455.83 o                         
   1   4   8          4.00         14.91        18.66 o                         
   2   4   8       6990.98       6466.07        41.37 o                         
   3   4   8       1191.05       1256.19        21.26 o                         
   4   4   8      13326.26      13152.73       123.31 o                         
   5   4   8       1427.56       1356.85        31.02 o                         
   6   4   8      28898.38      29935.58       160.14 o                         
   7   4   8        151.53        171.06        31.50 o                         
   8   4   8        902.76        756.96        53.33 o                         
   9   4   8       1131.43       1109.36        52.61 o                         
  10   4   8      15108.85      15221.65       133.65 o                         
  11   4   8          0.32        -31.46        50.12 o                         
  12   4   8        245.34        269.44        52.78 o                         
  13   4   8        392.61        383.39        64.09 o                         
  14   4   8       4029.27       3942.11       153.99 o                         
  15   4   8        255.05        222.95        79.78 o                         
  16   4   8       1643.88       1462.78       126.92 o                         
  17   4   8         70.55         78.85       106.66 o                         
 -17   5   8        165.34        155.55       115.12 o                         
 -16   5   8        113.47          1.91       103.64 o                         
 -15   5   8       3874.02       3789.53       148.57 o                         
 -14   5   8         40.49        -12.94        94.37 o                         
 -13   5   8       2744.81       2909.09       125.50 o                         
 -12   5   8        412.98        423.08        51.79 o                         
 -11   5   8       5244.64       5141.69        91.56 o                         
 -10   5   8         54.58        -12.59        45.39 o                         
  -9   5   8       7215.63       7006.35        72.49 o                         
  -8   5   8       3075.44       2987.26        81.42 o                         
  -7   5   8         23.63         35.74        34.16 o                         
  -6   5   8        814.32        841.44        39.16 o                         
  -5   5   8      26426.82      27179.73       132.73 o                         
  -4   5   8       2809.38       2693.44        43.97 o                         
  -3   5   8      17841.28      17360.71       142.58 o                         
  -2   5   8       1169.91       1161.04        25.49 o                         
  -1   5   8       1609.23       1845.40        30.17 o                         
   0   5   8         55.34         34.98        16.13 o                         
   1   5   8      31918.77      32945.30       527.36 o                         
   2   5   8          0.71         27.26        14.95 o                         
   3   5   8       1692.85       1643.75        26.08 o                         
   4   5   8         27.21         57.35        25.13 o                         
   5   5   8      11542.80      11583.51        79.23 o                         
   6   5   8         36.43         24.78        27.69 o                         
   7   5   8          2.10         33.46        31.38 o                         
   8   5   8       3555.92       3697.76        76.35 o                         
   9   5   8       3553.95       3536.42       128.64 o                         
  10   5   8        952.27       1016.43        57.42 o                         
  11   5   8       2615.39       2883.87        74.47 o                         
  12   5   8        534.51        567.55        55.63 o                         
  13   5   8         10.24        -12.47        53.50 o                         
  14   5   8        579.02        707.69        96.33 o                         
  15   5   8       1990.10       2027.59       239.46 o                         
  16   5   8          1.37        177.45       162.18 o                         
  17   5   8        436.13        326.06       155.02 o                         
 -17   6   8          0.47        -47.10       110.14 o                         
 -16   6   8          9.54        102.91       102.64 o                         
 -15   6   8        106.30        162.25       104.11 o                         
 -14   6   8        172.16        303.11       101.62 o                         
 -13   6   8        219.13        245.35        89.73 o                         
 -12   6   8       1360.36       1280.46        61.19 o                         
 -11   6   8        336.99        344.74        50.82 o                         
 -10   6   8       1331.71       1281.83        62.69 o                         
  -9   6   8        475.98        430.43        40.24 o                         
  -8   6   8       1478.62       1454.87       116.79 o                         
  -7   6   8       1423.00       1384.75        43.49 o                         
  -6   6   8        282.71        262.74        33.20 o                         
  -5   6   8        435.38        550.90        33.63 o                         
  -4   6   8       2769.90       2619.10        39.80 o                         
  -3   6   8       1152.30       1160.93        34.16 o                         
  -2   6   8       5857.27       5972.11        60.57 o                         
  -1   6   8       4412.34       4161.91        44.52 o                         
   0   6   8        204.78        191.41        20.36 o                         
   1   6   8        580.35        604.66        27.94 o                         
   2   6   8        761.08        928.01        25.99 o                         
   3   6   8       3588.58       3504.94        47.56 o                         
   4   6   8       7388.91       8006.90        53.29 o                         
   5   6   8        265.22        193.75        38.98 o                         
   6   6   8      10707.29      10283.90        85.36 o                         
   7   6   8       1558.95       1510.36        47.87 o                         
   8   6   8        268.37        259.32        47.27 o                         
   9   6   8       1325.71       1318.51        61.59 o                         
  10   6   8         15.20          4.75        53.37 o                         
  11   6   8         25.82         -6.60        47.93 o                         
  12   6   8        360.62        438.11        53.51 o                         
  13   6   8       1156.13       1235.10        82.25 o                         
  14   6   8          2.63        -74.46        74.46 o                         
  15   6   8          0.89        -72.54       141.17 o                         
  16   6   8        458.05        592.36       118.20 o                         
  17   6   8        127.16         68.65       162.54 o                         
 -17   7   8        351.64        285.65       114.71 o                         
 -16   7   8        113.17        172.24       109.43 o                         
 -15   7   8       1476.20       1637.71       124.37 o                         
 -14   7   8        263.30        232.64        99.18 o                         
 -13   7   8       2918.11       2808.84       340.12 o                         
 -12   7   8        608.55        639.47        55.20 o                         
 -11   7   8        187.92        280.57        46.59 o                         
 -10   7   8        119.99        107.62        64.31 o                         
  -9   7   8       4504.70       3989.35       327.76 o                         
  -8   7   8        282.44        251.11        35.44 o                         
  -7   7   8        131.16        115.64        26.68 o                         
  -6   7   8         40.90         66.21        27.08 o                         
  -5   7   8      11688.50      12171.30       206.74 o                         
  -4   7   8        905.19        859.55        36.96 o                         
  -3   7   8       8620.54       9165.48       117.30 o                         
  -2   7   8       1803.01       1793.32        40.47 o                         
  -1   7   8      30044.43      30028.60       123.29 o                         
   0   7   8       2049.04       2020.92        37.07 o                         
   1   7   8      24047.82      24309.59       199.76 o                         
   2   7   8       6706.91       6709.81        55.84 o                         
   3   7   8        371.56        388.60        26.66 o                         
   4   7   8        601.43        669.27        30.89 o                         
   5   7   8      40483.77      41076.19       298.40 o                         
   6   7   8       4320.11       4251.09        94.25 o                         
   7   7   8       8914.43       9073.00        99.39 o                         
   8   7   8         19.92         36.59        49.79 o                         
   9   7   8       2508.46       2460.89        71.94 o                         
  10   7   8         75.26         36.36        50.56 o                         
  11   7   8       1899.35       1690.13        75.70 o                         
  12   7   8        408.15        355.26        68.66 o                         
  13   7   8        228.98        219.96        69.48 o                         
  14   7   8        268.43        245.98        77.85 o                         
  15   7   8        978.46        964.31       199.00 o                         
  16   7   8         36.85        -77.49       156.95 o                         
 -17   8   8        288.37        529.65       178.12 o                         
 -16   8   8         80.21        139.39       108.48 o                         
 -15   8   8         69.84         27.47       103.34 o                         
 -14   8   8       6728.22       7025.35       228.94 o                         
 -13   8   8        138.19        103.97        93.87 o                         
 -12   8   8        192.68        165.38        74.29 o                         
 -11   8   8        447.77        378.72        50.79 o                         
 -10   8   8       4866.06       4809.02       112.59 o                         
  -9   8   8          3.98         55.71        71.73 o                         
  -8   8   8       1857.23       1906.40        96.29 o                         
  -7   8   8        192.39        163.65        71.31 o                         
  -6   8   8       2127.24       2218.83       131.86 o                         
  -5   8   8          8.27         -4.33        98.00 o                         
  -4   8   8      11787.71      11320.92       102.47 o                         
  -3   8   8        156.92        191.38        35.12 o                         
  -2   8   8       4321.36       4886.42        60.82 o                         
  -1   8   8        102.84        157.82        32.13 o                         
   0   8   8      67155.27      69437.34       655.38 o                         
   1   8   8         29.87         16.84        33.60 o                         
   2   8   8      25561.59      26437.31       204.17 o                         
   3   8   8         55.53         80.08        28.54 o                         
   4   8   8      25990.04      26422.66       151.99 o                         
   5   8   8       2773.01       2681.95        52.34 o                         
   6   8   8      14071.48      14170.18       267.39 o                         
   7   8   8         63.69        130.43        49.21 o                         
   8   8   8        422.61        481.07        54.67 o                         
   9   8   8        888.16        885.46        68.96 o                         
  10   8   8       3864.63       3870.42       100.15 o                         
  11   8   8         48.56         64.10       127.25 o                         
  12   8   8       1008.77        857.29        79.92 o                         
  13   8   8         12.71          1.08        72.17 o                         
  14   8   8        904.73        978.90       120.20 o                         
  15   8   8          8.94         39.94       107.80 o
[truncated: 861,841 more chars]
